# Supplementary material for: Podocalyxin and ciliary neurotrophic factor receptor are novel components of the surfaceome of chondrogenic cells
Source: Cell Commun Signal. 2025 Dec 2;24:8. doi: 10.1186/s12964-025-02552-x (PMC12777226; doi:10.1186/s12964-025-02552-x)
Supplement: Supplementary file 1 — Additional file 1 contains Supplementary Figures S1–S8 and Supplementary Tables S1–S3, providing additional data supporting the main findings. Additional files 2–5 include: differential expression analysis and clustering results for total lysate proteomes (files 2–3) and surfaceome proteomes (files 4–5). Collectively, these materials offer expanded experimental details, data visualizations, and full quantitative proteomic datasets underlying the study. [file 12964_2025_2552_MOESM1_ESM.zip]

Archive with 10 entries (10 files):
- Additional-file-2_DEP-total-lysate.xlsx
- __MACOSX/._Additional-file-2_DEP-total-lysate.xlsx
- Additional-file-3_clusters-total-lysate.xlsx
- __MACOSX/._Additional-file-3_clusters-total-lysate.xlsx
- Additional-file-4_DEP-surfaceome.xlsx
- __MACOSX/._Additional-file-4_DEP-surfaceome.xlsx
- Additional-file-5_clusters-surfaceome.xlsx
- __MACOSX/._Additional-file-5_clusters-surfaceome.xlsx
- Additional-file-1.pdf
- __MACOSX/._Additional-file-1.pdf
