# Supplementary material for: Podocalyxin and ciliary neurotrophic factor receptor are novel components of the surfaceome of chondrogenic cells
Source: Cell Commun Signal. 2025 Dec 2;24:8. doi: 10.1186/s12964-025-02552-x (PMC12777226; doi:10.1186/s12964-025-02552-x)
Supplement: Supplementary file 1 — Additional file 1 contains Supplementary Figures S1–S8 and Supplementary Tables S1–S3, providing additional data supporting the main findings. Additional files 2–5 include: differential expression analysis and clustering results for total lysate proteomes (files 2–3) and surfaceome proteomes (files 4–5). Collectively, these materials offer expanded experimental details, data visualizations, and full quantitative proteomic datasets underlying the study. [file 12964_2025_2552_MOESM1_ESM.zip › Additional-file-2_DEP-total-lysate.xlsx]

## Sheet: D3_D1
logFC	AveExpr	t	P.Value	adj.P.Val	B	gene	count	sca.t	sca.P.Value	sca.adj.pval
-1.8145	8.72483	-26.921	1.36491e-11	2.32034e-08	17.0245	FN1	7.99356	-42.9952	1.62234e-13	8.27391e-10
1.90853	7.66796	25.2428	2.7902e-11	3.55751e-08	16.3775	BDH2	5.72388	35.3534	1.35018e-12	3.44297e-09
3.54394	9.0218	27.3936	1.12469e-11	2.32034e-08	17.1972	AKR	5.11902	29.4236	9.79833e-12	1.50543e-08
1.52167	8.67897	20.1202	3.42162e-10	1.24645e-07	14.0136	VAT1	7.56375	28.3493	1.46261e-11	1.50543e-08
0.921239	10.1776	14.5174	1.19446e-08	9.95068e-07	10.4753	PGD	9.10838	28.3255	1.47591e-11	1.50543e-08
-7.8383	2.5349	-27.5102	1.0728e-11	2.32034e-08	17.2392	EIF4H	0.34575	-27.5188	2.01414e-11	1.71202e-08
1.95617	10.1461	21.7073	1.48246e-10	6.87321e-08	14.8173	AKR1D1	8.64428	26.641	2.85417e-11	2.07947e-08
2.12405	7.64843	22.487	1.00396e-10	5.12017e-08	15.187	L3HYPDH	5.62477	26.0249	3.66989e-11	2.33955e-08
1.09564	8.97413	16.9883	2.18011e-09	4.23676e-07	12.191	IMPA1	7.67451	24.3266	7.57036e-11	4.28987e-08
-4.17306	1.8601	-23.1047	7.44007e-11	4.74305e-08	15.469	PPP1R2	0.333265	-23.6429	1.02741e-10	4.80241e-08
4.71106	4.91352	23.2071	7.08479e-11	4.74305e-08	15.5148	GCHFR	0.420168	23.6249	1.03581e-10	4.80241e-08
1.64191	11.1318	18.7378	7.47404e-10	2.11765e-07	13.2513	LOC107050492	9.63085	22.9012	1.44502e-10	5.80127e-08
1.25963	8.52819	16.718	2.5959e-09	4.23676e-07	12.0166	GLB1	6.41882	22.8375	1.48874e-10	5.80127e-08
1.72579	8.21391	19.0437	6.25862e-10	1.87759e-07	13.4254	ISYNA1	5.44	22.6094	1.6574e-10	5.80127e-08
-5.84504	1.8447	-22.8112	8.57018e-11	4.85644e-08	15.3362	TMPO	0.00071043	-22.5481	1.70626e-10	5.80127e-08
1.13038	9.01472	15.6074	5.4714e-09	6.65558e-07	11.2671	CAMK2D	7.41551	22.3372	1.88643e-10	6.01299e-08
6.11712	5.60606	23.5781	5.94409e-11	4.74305e-08	15.6789	DPYS	0.591351	22.2019	2.01296e-10	6.03889e-08
1.26129	9.82501	16.0296	4.09784e-09	5.80527e-07	11.5585	GSN	8.4396	21.5454	2.77331e-10	7.8577e-08
-3.88896	9.44693	-20.8428	2.32045e-10	9.86189e-08	14.3884	HSP25	5.29327	-20.9842	3.67474e-10	9.86377e-08
-1.29774	9.82306	-15.871	4.56412e-09	6.24248e-07	11.45	MATR3	8.80591	-20.6726	4.30969e-10	1.09897e-07
-0.884264	6.74596	-12.6971	4.99293e-08	1.98937e-06	9.00913	RBM12B	5.77567	-20.0816	5.86835e-10	1.41929e-07
1.58728	8.7582	16.6814	2.65836e-09	4.23676e-07	11.9928	AACS	7.47526	19.8497	6.63968e-10	1.41929e-07
1.18223	11.4261	14.8611	9.28586e-09	8.61053e-07	10.7313	FKBP12	10.3045	19.8204	6.74483e-10	1.41929e-07
1.33104	7.64732	15.8433	4.65126e-09	6.24248e-07	11.4309	NAGA	5.91926	19.7966	6.83143e-10	1.41929e-07
1.62329	7.67426	16.6815	2.65829e-09	4.23676e-07	11.9928	SELENBP1	6.3077	19.7626	6.95731e-10	1.41929e-07
1.32541	7.26611	15.4562	6.07886e-09	6.7396e-07	11.1607	ARSB	5.40597	19.5199	7.93316e-10	1.50031e-07
-5.21042	6.80881	-19.4495	4.96603e-10	1.58655e-07	13.6515	LOC107050717	4.68397	-19.5177	7.94281e-10	1.50031e-07
1.80405	7.73212	17.2477	1.84841e-09	4.09864e-07	12.3556	HSPA12A	6.25317	19.2665	9.11374e-10	1.62881e-07
1.23931	8.15789	15.4638	6.04663e-09	6.7396e-07	11.1661	CPNE1	7.09276	19.2373	9.26186e-10	1.62881e-07
-6.28992	2.22008	-20.2412	3.20325e-10	1.24645e-07	14.0774	PSMD4	-0.0176181	-19.1648	9.64036e-10	1.63886e-07
-1.81598	10.8194	-18.2781	9.80941e-10	2.5014e-07	12.9836	HNRNPH3	10.1426	-19	1.05653e-09	1.73816e-07
1.03862	10.1462	13.6965	2.22918e-08	1.26448e-06	9.83796	LOC396224	8.42124	18.7827	1.19355e-09	1.90221e-07
1.14649	6.25883	14.9228	8.88051e-09	8.56275e-07	10.7767	PRKG1	4.91187	18.5634	1.35173e-09	2.02857e-07
1.92862	7.05799	16.8331	2.40918e-09	4.23676e-07	12.0913	MYLK	4.52814	18.5625	1.35238e-09	2.02857e-07
1.45499	8.3582	16.095	3.9208e-09	5.71316e-07	11.6029	COL12A1	6.99739	18.4601	1.43396e-09	2.05263e-07
1.70265	6.97711	16.3324	3.34504e-09	5.01756e-07	11.7625	GMDS	5.31694	18.4421	1.44891e-09	2.05263e-07
5.4873	6.18826	18.3142	9.60003e-10	2.5014e-07	13.0049	PHYKPL	0.820703	18.2949	1.57713e-09	2.17388e-07
0.758983	6.19291	11.2657	1.75623e-07	4.66498e-06	7.70669	WFS1	5.10267	18.1772	1.68863e-09	2.22631e-07
1.8717	6.37018	16.3749	3.25185e-09	5.01756e-07	11.7909	LOC107050456	4.69309	18.1632	1.70247e-09	2.22631e-07
1.70351	8.337	16.8984	2.3097e-09	4.23676e-07	12.1334	PDXK	5.98234	18.0158	1.85565e-09	2.36595e-07
0.918971	9.06129	12.7174	4.90938e-08	1.98713e-06	9.02653	IQGAP3	8.07911	17.8354	2.06391e-09	2.5673e-07
-5.03891	2.18412	-17.9575	1.19031e-09	2.89075e-07	12.7925	SOX8	0.44084	-17.769	2.1469e-09	2.59731e-07
0.781898	9.77278	11.5992	1.29473e-07	3.67397e-06	8.02335	ARPC3	8.83119	17.7357	2.18989e-09	2.59731e-07
1.31487	7.80889	14.4801	1.22799e-08	9.95068e-07	10.4471	LOC424401	6.62179	17.656	2.29656e-09	2.63867e-07
-1.64175	6.22108	-15.4012	6.31747e-09	6.85513e-07	11.1218	RBM14	5.49478	-17.6331	2.32824e-09	2.63867e-07
1.25371	7.82564	14.4428	1.26251e-08	9.95068e-07	10.4188	MPST	6.49432	17.5009	2.52072e-09	2.70893e-07
-2.67232	6.51773	-16.7236	2.58639e-09	4.23676e-07	12.0203	PSME3	5.26009	-17.4885	2.53971e-09	2.70893e-07
1.27522	7.4719	14.3188	1.38495e-08	1.03162e-06	10.3245	CRYM	6.69072	17.482	2.54958e-09	2.70893e-07
1.10722	9.35133	13.4867	2.62855e-08	1.42613e-06	9.66902	GOT1	8.38816	17.4054	2.67051e-09	2.77951e-07
1.07944	7.27164	13.3447	2.94277e-08	1.49384e-06	9.55313	PTGR2	6.37129	17.2582	2.92094e-09	2.97936e-07
1.55449	6.22293	15.0285	8.22965e-09	8.39425e-07	10.8539	PTGFRN	4.45775	17.2162	2.99682e-09	2.99682e-07
0.870692	6.88884	11.9952	9.10265e-08	2.95691e-06	8.38857	BAG1	6.0446	17.1017	3.21533e-09	3.15349e-07
1.09445	7.65458	13.1123	3.54804e-08	1.69112e-06	9.36092	PMVK	6.5382	16.9998	3.42429e-09	3.29507e-07
1.35498	5.67075	14.3085	1.39572e-08	1.03162e-06	10.3166	ADSSL1	4.1384	16.9622	3.50498e-09	3.31026e-07
1.52199	9.06072	14.9267	8.85562e-09	8.56275e-07	10.7795	SH3BGRL	7.89092	16.8084	3.85782e-09	3.57726e-07
-1.3929	7.04027	-14.4597	1.2467e-08	9.95068e-07	10.4317	LOC423693	6.38618	-16.7361	4.03685e-09	3.67642e-07
1.50147	10.2248	14.4193	1.28476e-08	9.95068e-07	10.401	ACTN1	8.2792	16.6059	4.38264e-09	3.92131e-07
-2.40099	7.30344	-17.0851	2.04931e-09	4.23676e-07	12.2528	SARNP	6.34866	-16.4559	4.82133e-09	4.23944e-07
-0.984755	6.69313	-12.4025	6.40102e-08	2.3656e-06	8.75273	TRNT1	6.33776	-16.4148	4.94967e-09	4.27852e-07
0.719161	8.90061	10.4549	3.80926e-07	7.99475e-06	6.90014	PRPS1L1	8.20068	16.3451	5.17609e-09	4.39967e-07
-1.06421	10.1969	-12.7978	4.59205e-08	1.88867e-06	9.0954	SFPQ	9.55991	-16.1923	5.71249e-09	4.63279e-07
-1.58455	5.95254	-14.4162	1.28773e-08	9.95068e-07	10.3987	GPX1	4.76989	-16.1861	5.73574e-09	4.63279e-07
2.93454	3.87127	15.7897	4.82529e-09	6.30999e-07	11.3939	SGSH	0.676603	16.1811	5.75434e-09	4.63279e-07
1.16928	10.5321	13.1719	3.38091e-08	1.62666e-06	9.41054	GLO1	9.21917	16.1653	5.8137e-09	4.63279e-07
2.14219	9.74133	24.2204	4.4136e-11	4.50187e-08	15.9556	CG-16	8.64077	16.0392	6.31164e-09	4.95221e-07
1.06694	6.68661	13.0998	3.58413e-08	1.69251e-06	9.35052	CAPN2	4.7415	15.925	6.80295e-09	5.21305e-07
0.957861	11.2775	11.9213	9.7133e-08	3.06619e-06	8.32132	TKTL1	10.2782	15.904	6.89734e-09	5.21305e-07
1.45748	8.25513	14.1424	1.58198e-08	1.09028e-06	10.1887	C1H11ORF54	7.14957	15.8923	6.95074e-09	5.21305e-07
1.18923	12.2669	13.2784	3.10325e-08	1.52179e-06	9.4986	ALDOC	10.8459	15.8561	7.1193e-09	5.26209e-07
1.00764	9.10311	12.2861	7.07094e-08	2.48704e-06	8.64988	DJ-1	8.10908	15.7508	7.63376e-09	5.56174e-07
4.18641	4.4996	15.5252	5.79303e-09	6.71465e-07	11.2094	HOXB13	0.708738	15.5683	8.62485e-09	6.16583e-07
3.66391	4.04979	17.4687	1.60884e-09	3.72957e-07	12.4937	CALB2	0.610159	15.5546	8.7047e-09	6.16583e-07
1.73668	9.56781	14.3172	1.3866e-08	1.03162e-06	10.3232	PLOD1	7.62348	15.5237	8.88773e-09	6.20923e-07
-5.44242	2.10032	-15.593	5.52621e-09	6.65558e-07	11.257	MCRIP1	0.304098	-15.5017	9.02088e-09	6.21709e-07
0.917007	9.71567	11.7961	1.0853e-07	3.2918e-06	8.20635	ALDH7A1	8.68537	15.4173	9.55108e-09	6.49473e-07
-1.56032	9.7306	-13.6957	2.2305e-08	1.26448e-06	9.83735	HNRNPM	8.49232	-15.2997	1.03466e-08	6.86719e-07
1.69594	8.33579	14.0634	1.67987e-08	1.1069e-06	10.1274	VDAC1	6.41898	15.2967	1.03681e-08	6.86719e-07
0.816133	8.99144	12.2734	7.14882e-08	2.48704e-06	8.63855	CYB5A	7.86861	15.1726	1.1289e-08	7.38129e-07
2.6561	7.78731	14.5578	1.1593e-08	9.95068e-07	10.5057	COL8A2	4.51066	14.958	1.30995e-08	8.44658e-07
-0.649407	6.9691	-9.44845	1.07054e-06	1.62011e-05	5.81945	MYBBP1A	6.60155	-14.9417	1.32495e-08	8.44658e-07
-1.8447	5.27533	-14.0498	1.69743e-08	1.1069e-06	10.1168	C5H14ORF169	4.16447	-14.8806	1.38277e-08	8.70635e-07
0.997432	7.73362	11.7719	1.10896e-07	3.30743e-06	8.18399	TPP1	6.05786	14.6811	1.59166e-08	9.84678e-07
0.9249	7.81781	11.2412	1.79665e-07	4.7257e-06	7.68303	EML4	7.17216	14.6715	1.60251e-08	9.84678e-07
-1.1667	8.66738	-12.4457	6.17027e-08	2.31385e-06	8.79065	MRPS9	7.94642	-14.6465	1.63125e-08	9.90403e-07
1.47706	6.5711	13.4429	2.72141e-08	1.43085e-06	9.6334	GNPNAT1	4.98046	14.6059	1.67901e-08	9.99465e-07
1.63257	8.14637	13.4701	2.66333e-08	1.42979e-06	9.65554	FAP	5.4375	14.6006	1.68537e-08	9.99465e-07
-0.852076	7.20441	-10.8329	2.63918e-07	6.20268e-06	7.2828	POR	6.89578	-14.4799	1.83751e-08	1.07716e-06
0.889242	10.3957	11.01	2.23034e-07	5.41654e-06	7.45808	PAFAH1B2	9.36526	14.4469	1.88163e-08	1.09049e-06
1.77877	7.81911	13.681	2.25623e-08	1.26448e-06	9.8256	IMPA2	6.00227	14.388	1.96327e-08	1.12502e-06
-2.60909	6.93178	-14.011	1.74835e-08	1.11458e-06	10.0866	CTTN	5.348	-14.349	2.01949e-08	1.14438e-06
-2.78958	10.7233	-14.075	1.66506e-08	1.1069e-06	10.1364	ATP5B	9.62897	-14.3332	2.04269e-08	1.1448e-06
-3.54743	1.62234	-14.2418	1.46752e-08	1.05413e-06	10.2654	ZC4H2	0.204532	-14.3061	2.08331e-08	1.15488e-06
-4.02346	1.80728	-15.5829	5.56499e-09	6.65558e-07	11.2499	FAM168A	0.321658	-14.2761	2.12915e-08	1.1676e-06
1.08896	7.43905	11.7988	1.08266e-07	3.2918e-06	8.20888	ECH1	6.52278	14.2503	2.16961e-08	1.17713e-06
1.32844	8.63878	12.5294	5.74767e-08	2.18755e-06	8.8639	NMRAL1	6.79788	14.2286	2.20419e-08	1.1833e-06
1.47066	12.32	12.7446	4.79926e-08	1.9581e-06	9.04991	GAPDH	10.7489	14.2091	2.23583e-08	1.18779e-06
4.53367	3.26148	14.2151	1.49728e-08	1.06058e-06	10.2449	EML5	0.35162	14.1567	2.32334e-08	1.22155e-06
1.38171	8.12662	12.5714	5.54807e-08	2.12746e-06	8.90038	TSPAN6	6.5718	14.1365	2.35801e-08	1.22617e-06
-4.38869	1.68538	-14.1467	1.57679e-08	1.09028e-06	10.1921	ZFP36L1	0.139908	-14.114	2.39727e-08	1.22617e-06
-2.36366	7.81042	-16.9692	2.20706e-09	4.23676e-07	12.1788	LIMA1	6.81505	-14.1017	2.41909e-08	1.22617e-06
-3.0959	1.51909	-13.9281	1.86317e-08	1.1731e-06	10.0215	TSTD1	0.580571	-14.0965	2.4283e-08	1.22617e-06
-4.77175	2.10968	-14.0585	1.68618e-08	1.1069e-06	10.1236	GMPS	0.549992	-13.9648	2.67668e-08	1.33834e-06
-3.82066	1.73641	-15.2839	6.86137e-09	7.29021e-07	11.0382	NGFR	0.273232	-13.942	2.72247e-08	1.34802e-06
3.97121	5.37081	13.8829	1.92914e-08	1.18538e-06	9.98594	PLSCR1	0.803675	13.8923	2.82498e-08	1.37919e-06
-4.86961	1.98733	-14.4966	1.213e-08	9.95068e-07	10.4596	CHCHD2P9	0.229067	-13.8854	2.8395e-08	1.37919e-06
0.683573	9.24828	9.67871	8.38772e-07	1.36669e-05	6.07499	ALDH9A1	8.55522	13.8569	2.90067e-08	1.3956e-06
-1.66991	7.76	-12.8397	4.43531e-08	1.86104e-06	9.13118	CRKL	6.63508	-13.8313	2.95671e-08	1.40928e-06
1.25095	10.3331	19.4454	4.9774e-10	1.58655e-07	13.6492	IDH1	8.82679	13.7719	3.0915e-08	1.45988e-06
-3.72587	2.27235	-13.7132	2.20036e-08	1.26448e-06	9.85129	LRRC1	0.364822	-13.7431	3.15923e-08	1.46601e-06
-4.93665	1.88955	-14.5258	1.18706e-08	9.95068e-07	10.4816	SP1	0.187293	-13.7371	3.17355e-08	1.46601e-06
-3.36609	7.47945	-15.1895	7.33606e-09	7.63549e-07	10.9704	TUBA3E	5.64963	-13.73	3.19073e-08	1.46601e-06
0.911216	9.04665	11.5072	1.40732e-07	3.9436e-06	7.93679	COPB2	7.9349	13.6979	3.26886e-08	1.47759e-06
0.901676	7.59883	11.1328	1.98733e-07	5.09315e-06	7.57813	PPP3CA	6.91749	13.6869	3.29611e-08	1.47759e-06
-4.8779	2.03874	-13.7719	2.10217e-08	1.26448e-06	9.89804	EXOSC2	0.48973	-13.6842	3.30284e-08	1.47759e-06
0.76551	6.88646	10.0342	5.8074e-07	1.05778e-05	6.45963	DOCK1	6.25114	13.6259	3.45195e-08	1.51025e-06
0.767737	7.50148	10.8037	2.71389e-07	6.34901e-06	7.25371	SOD2	6.47754	13.6225	3.46107e-08	1.51025e-06
1.01012	6.74275	11.4392	1.49726e-07	4.10539e-06	7.87246	SCARB2	5.25361	13.6211	3.46468e-08	1.51025e-06
1.30916	7.50735	12.0256	8.86278e-08	2.90693e-06	8.41622	GNS	5.97669	13.5895	3.54887e-08	1.53384e-06
1.85601	8.13709	12.8187	4.51291e-08	1.87121e-06	9.11331	PGM1	5.95087	13.5543	3.6453e-08	1.56227e-06
0.654924	7.55606	9.40288	1.12413e-06	1.68619e-05	5.76827	ACSL1	7.10148	13.518	3.74782e-08	1.59282e-06
-2.25538	7.24869	-13.2545	3.16323e-08	1.53642e-06	9.47893	MARCKS	5.9861	-13.4854	3.84228e-08	1.61364e-06
-1.11645	7.29059	-11.4839	1.43744e-07	3.98421e-06	7.9148	NHP2	6.81083	-13.4794	3.86009e-08	1.61364e-06
3.24142	6.36937	13.4017	2.81209e-08	1.44865e-06	9.59976	N101	3.74023	13.459	3.9209e-08	1.61538e-06
0.722578	10.8622	9.56607	9.44542e-07	1.47766e-05	5.95063	RAB1B	9.82479	13.4568	3.92758e-08	1.61538e-06
2.07509	8.35573	12.8991	4.22316e-08	1.86104e-06	9.18167	COL1A1	7.07143	13.423	4.03086e-08	1.64459e-06
-1.52843	6.40832	-12.3149	6.89875e-08	2.48704e-06	8.67536	GPC4	5.12213	-13.316	4.3782e-08	1.77213e-06
-3.9448	1.58573	-14.2849	1.42061e-08	1.03502e-06	10.2985	CDC34	0.105615	-13.3022	4.42526e-08	1.77707e-06
1.02458	5.74246	11.1559	1.94498e-07	5.03522e-06	7.60053	ANO10	4.376	13.2908	4.46461e-08	1.77887e-06
-4.24242	1.78062	-14.0366	1.71462e-08	1.1069e-06	10.1065	RBPMS	0.477062	-13.2675	4.54597e-08	1.7895e-06
-4.4791	1.91736	-13.3381	2.95839e-08	1.49384e-06	9.5477	NECAP2	0.0489021	-13.257	4.58317e-08	1.7895e-06
1.34538	7.30678	11.8747	1.01215e-07	3.12294e-06	8.27867	UAP1L1	5.91416	13.2533	4.59656e-08	1.7895e-06
-4.61136	1.89032	-13.6854	2.2485e-08	1.26448e-06	9.82912	PABPC1	0.331039	-13.2163	4.73094e-08	1.82739e-06
-5.30161	3.6733	-13.3097	3.02639e-08	1.4985e-06	9.52436	AHNAK2	0.769783	-13.207	4.76554e-08	1.82739e-06
1.07156	9.64012	11.1473	1.96065e-07	5.05016e-06	7.59218	GATD3AL1	8.62306	13.1033	5.16866e-08	1.96718e-06
0.573532	10.0798	8.32557	3.77818e-06	4.05657e-05	4.49584	STT3A	9.29513	13.0757	5.28209e-08	1.99546e-06
-4.39367	1.79689	-13.0401	3.76261e-08	1.76049e-06	9.30053	UBQLN4	-0.168197	-12.9638	5.77047e-08	2.16393e-06
0.53916	11.8304	8.05861	5.19572e-06	5.24716e-05	4.16092	FSCN1	10.8013	12.9433	5.86549e-08	2.1835e-06
-4.07014	1.8039	-12.9777	3.95957e-08	1.81154e-06	9.24802	NOTCH1	0.314109	-12.932	5.91809e-08	2.18712e-06
1.08651	6.2911	11.394	1.56052e-07	4.18875e-06	7.82947	RAB31	4.89372	12.9223	5.96425e-08	2.18832e-06
1.00725	6.39462	10.7989	2.72652e-07	6.34943e-06	7.24888	NMT2	5.19352	12.8976	6.08263e-08	2.19099e-06
-4.76113	1.78286	-12.9703	3.98344e-08	1.81154e-06	9.24183	WBP4	-0.0919816	-12.8873	6.13263e-08	2.19099e-06
-0.680512	6.89508	-9.26692	1.30194e-06	1.87568e-05	5.61434	NUP98	6.52369	-12.8844	6.14685e-08	2.19099e-06
0.726878	9.98317	10.3282	4.31896e-07	8.77558e-06	6.76904	PSMB1	9.42266	12.8775	6.18074e-08	2.19099e-06
0.83145	6.44671	10.3548	4.20613e-07	8.6497e-06	6.79668	RNPEP	5.5131	12.8764	6.18632e-08	2.19099e-06
0.73485	10.1077	9.66271	8.5298e-07	1.38102e-05	6.05741	PSMA7	9.50469	12.8057	6.54652e-08	2.27531e-06
-6.92639	2.34674	-12.961	4.01381e-08	1.81154e-06	9.23402	MBIP	0.076851	-12.8049	6.5507e-08	2.27531e-06
-1.08153	6.98879	-11.0653	2.11717e-07	5.26324e-06	7.51227	NAT10	6.44731	-12.8	6.57637e-08	2.27531e-06
1.24111	6.57418	14.9187	8.90677e-09	8.56275e-07	10.7737	SEC61A2	5.23132	12.795	6.60287e-08	2.27531e-06
0.809341	8.35995	9.79604	7.4204e-07	1.23271e-05	6.20325	KDELC1	7.19033	12.7848	6.65698e-08	2.27856e-06
1.88233	6.83927	12.702	4.97274e-08	1.98937e-06	9.01331	KIF6	5.29343	12.7712	6.73044e-08	2.28835e-06
0.678218	9.16129	9.06593	1.62269e-06	2.14954e-05	5.38337	CYB5R1	8.2288	12.7537	6.82552e-08	2.30531e-06
2.74614	4.83744	12.5799	5.50843e-08	2.12746e-06	8.90778	GATD3AL2	0.746022	12.7398	6.90278e-08	2.31338e-06
0.866298	7.89702	10.1199	5.32332e-07	9.90837e-06	6.55061	TM9SF2	7.05594	12.7152	7.04094e-08	2.31338e-06
-5.56028	7.6589	-12.8462	4.41165e-08	1.86104e-06	9.13669	HNRNPH2	4.92001	-12.7139	7.04825e-08	2.31338e-06
0.570473	7.62832	8.29209	3.93052e-06	4.19365e-05	4.4543	DERL1	7.07074	12.7126	7.05589e-08	2.31338e-06
-3.80232	8.212	-13.6981	2.22635e-08	1.26448e-06	9.83926	CNN1	6.02258	-12.709	7.07621e-08	2.31338e-06
-5.59237	1.99992	-12.8955	4.2359e-08	1.86104e-06	9.17857	VEZF1	0.0353347	-12.6992	7.13247e-08	2.31692e-06
0.924686	10.2542	10.3029	4.42916e-07	8.92275e-06	6.74273	ECI1	9.15056	12.6497	7.42407e-08	2.39138e-06
0.933605	6.56751	10.5374	3.51288e-07	7.62369e-06	6.98466	OARD1	5.56405	12.6445	7.45548e-08	2.39138e-06
-4.1375	1.7272	-12.6795	5.06681e-08	2.00316e-06	8.99398	C1H2ORF49	0.0884808	-12.6366	7.50324e-08	2.39166e-06
1.37328	7.04147	11.493	1.42553e-07	3.9728e-06	7.92344	NQO2	5.19114	12.608	7.67965e-08	2.43268e-06
0.516717	7.69799	8.19644	4.40349e-06	4.57389e-05	4.33486	AP3B1	7.10282	12.5891	7.79891e-08	2.45521e-06
-4.0047	2.01462	-12.6054	5.39156e-08	2.099e-06	8.9299	WIPF2	0.144469	-12.5329	8.16515e-08	2.55474e-06
0.630016	14.1503	8.79214	2.20398e-06	2.70807e-05	5.06203	PPIA	13.5146	12.4555	8.70004e-08	2.7055e-06
0.808409	6.67013	9.70861	8.12891e-07	1.33304e-05	6.1078	ILVBL	5.6052	12.4474	8.75818e-08	2.70708e-06
-1.72218	5.84211	-11.7612	1.11959e-07	3.31973e-06	8.1741	RPL22L1	4.79898	-12.4129	9.01039e-08	2.76825e-06
0.851167	8.61787	10.1258	5.29118e-07	9.88462e-06	6.55694	MAPK3	7.59986	12.4032	9.08304e-08	2.77386e-06
0.8793	7.95525	10.0221	5.87963e-07	1.05958e-05	6.44671	LOC418170	7.23342	12.3725	9.31615e-08	2.82812e-06
-2.31649	7.07489	-12.1651	7.84945e-08	2.66881e-06	8.54187	CNN2	4.87274	-12.345	9.53055e-08	2.87608e-06
-4.77576	1.93288	-12.8513	4.39317e-08	1.86104e-06	9.14102	NKD1	0.320868	-12.2571	1.02526e-07	3.07577e-06
0.742174	8.44966	9.20266	1.39636e-06	1.97053e-05	5.54093	IARS2	7.66932	12.1974	1.07769e-07	3.21086e-06
1.09678	8.12273	10.6168	3.25104e-07	7.29255e-06	7.06546	ANXA4	6.42618	12.1917	1.08288e-07	3.21086e-06
1.11576	7.04891	10.6561	3.12906e-07	7.06116e-06	7.10534	CPPED1	6.1614	12.1471	1.1242e-07	3.31413e-06
0.891555	9.09008	10.1948	4.93536e-07	9.49824e-06	6.62969	PSMB4	8.31683	12.1281	1.14231e-07	3.33973e-06
-3.28617	5.25144	-12.1091	8.24043e-08	2.76488e-06	8.49158	UQCRB	4.11808	-12.118	1.15206e-07	3.33973e-06
-4.84117	1.94085	-12.2224	7.46964e-08	2.574e-06	8.59316	RTF1	0.0340144	-12.1175	1.15253e-07	3.33973e-06
0.6553	9.49995	8.83433	2.10143e-06	2.63324e-05	5.11205	ARHGAP1	8.77383	12.1105	1.15928e-07	3.34029e-06
1.90265	12.5224	11.6115	1.28042e-07	3.66862e-06	8.03488	LDHA	9.64507	12.0954	1.17415e-07	3.34595e-06
1.66384	8.93394	11.5328	1.37495e-07	3.87418e-06	7.96095	PAPSS2	6.60762	12.0931	1.1765e-07	3.34595e-06
-2.84845	6.29803	-12.0219	8.8918e-08	2.90693e-06	8.41283	SH3GL1	4.38918	-12.0886	1.18092e-07	3.34595e-06
1.39084	6.50767	11.2406	1.79762e-07	4.7257e-06	7.68247	MYO6	4.93798	12.0797	1.18983e-07	3.35257e-06
1.43975	6.03913	11.4723	1.45267e-07	4.00466e-06	7.90385	LSAMP	4.52696	12.0285	1.24255e-07	3.48188e-06
2.3287	7.56538	13.5524	2.49579e-08	1.36866e-06	9.72218	TGM2	4.32948	12.0077	1.26465e-07	3.52443e-06
1.37954	6.04004	11.0183	2.21294e-07	5.39999e-06	7.46623	PRKCA	4.46789	11.9812	1.29344e-07	3.58507e-06
1.32292	7.99669	10.952	2.35621e-07	5.64163e-06	7.40092	MRC2	6.90145	11.9619	1.31481e-07	3.62462e-06
0.970972	8.31876	10.2177	4.82305e-07	9.31726e-06	6.65374	FKBP11	6.76215	11.9466	1.33211e-07	3.63554e-06
-1.20944	6.28544	-10.7522	2.85169e-07	6.58082e-06	7.2021	CYP20A1	5.5274	-11.9445	1.33444e-07	3.63554e-06
-3.43549	1.51987	-12.8524	4.38909e-08	1.86104e-06	9.14198	ABI1	0.0321313	-11.9395	1.34016e-07	3.63554e-06
0.941154	9.33499	9.96842	6.2111e-07	1.07619e-05	6.38936	SEPTIN11	8.36072	11.919	1.36385e-07	3.65446e-06
-4.32543	1.89908	-12.3871	6.48568e-08	2.37964e-06	8.73916	SAMD4B	0.429652	-11.9133	1.37054e-07	3.65446e-06
0.867827	8.46672	9.71728	8.05548e-07	1.32526e-05	6.1173	COTL1	8.02774	11.9048	1.38049e-07	3.65446e-06
0.721028	7.73884	9.07425	1.60784e-06	2.14099e-05	5.39301	SLC25A20	6.7999	11.9008	1.38521e-07	3.65446e-06
0.592893	7.55568	8.46553	3.20663e-06	3.57851e-05	4.66821	EIF2A	6.90839	11.9001	1.3861e-07	3.65446e-06
0.636581	12.5033	8.45407	3.24974e-06	3.61082e-05	4.65418	YWHAZ	11.8601	11.8936	1.39376e-07	3.65446e-06
-3.78285	1.70396	-11.9183	9.73966e-08	3.06619e-06	8.31851	NCOA6	0.20736	-11.8907	1.39729e-07	3.65446e-06
0.594782	8.11888	8.74556	2.32353e-06	2.81472e-05	5.00657	HSD17B4	7.57328	11.868	1.42475e-07	3.68941e-06
-4.27518	1.83993	-11.9416	9.541e-08	3.0511e-06	8.33986	LIMD1	0.111617	-11.8677	1.42513e-07	3.68941e-06
1.37777	7.47093	10.9598	2.33887e-07	5.62653e-06	7.40861	SERPINE2	5.37125	11.8328	1.46839e-07	3.78222e-06
-0.934436	9.71737	-9.97234	6.18618e-07	1.07619e-05	6.39356	NONO	9.04517	-11.8224	1.48167e-07	3.79724e-06
-2.45264	5.51045	-12.8941	4.24077e-08	1.86104e-06	9.17738	SNRPC	4.6512	-11.8103	1.49712e-07	3.80367e-06
-1.45537	7.32515	-11.0609	2.12593e-07	5.26324e-06	7.50798	FUBP1	5.76236	-11.7974	1.51383e-07	3.80367e-06
0.746115	8.30282	9.14409	1.48885e-06	2.02483e-05	5.47367	HEXB	6.79705	11.7927	1.51997e-07	3.80367e-06
-4.22266	1.69542	-12.2722	7.15643e-08	2.48704e-06	8.63745	FGFR1OP	0.0383903	-11.7921	1.52081e-07	3.80367e-06
0.722202	9.85765	9.18764	1.41946e-06	1.98152e-05	5.52372	GLUD2	8.68685	11.7916	1.52147e-07	3.80367e-06
1.0387	6.01705	10.2625	4.61147e-07	8.97653e-06	6.7006	THBS4	4.67821	11.7703	1.5497e-07	3.84231e-06
0.733195	11.8733	9.06921	1.61682e-06	2.14734e-05	5.38717	MDH2	11.0385	11.7633	1.55901e-07	3.84231e-06
0.445382	12.5737	6.84456	2.45136e-05	0.000175116	2.52885	EEF2	12.1099	11.763	1.55953e-07	3.84231e-06
0.788688	7.79014	9.23958	1.34124e-06	1.9107e-05	5.58316	UFD1L	6.92675	11.7567	1.56801e-07	3.84465e-06
1.39893	13.12	13.4498	2.70655e-08	1.43085e-06	9.63902	ENO1	11.6562	11.741	1.5895e-07	3.87869e-06
0.632915	10.3556	8.6065	2.72389e-06	3.15723e-05	4.83962	WDR1	9.42843	11.706	1.63846e-07	3.97911e-06
0.665445	10.2121	9.1606	1.46212e-06	2.00452e-05	5.49266	AHCY	9.82216	11.6748	1.68347e-07	4.06904e-06
-1.22642	7.37773	-10.5951	3.32042e-07	7.39482e-06	7.04343	BCAR3	6.33201	-11.6615	1.70302e-07	4.09688e-06
1.18391	6.6254	10.5709	3.39964e-07	7.53833e-06	7.01884	TOLLIP	5.19094	11.5774	1.83284e-07	4.38849e-06
0.751746	11.0289	9.20006	1.40032e-06	1.97053e-05	5.53796	SEPT2	10.562	11.5281	1.91383e-07	4.5451e-06
3.15119	4.8785	12.0914	8.36826e-08	2.78713e-06	8.47565	MAT1A	1.08971	11.5268	1.91607e-07	4.5451e-06
-2.82099	7.0515	-12.8352	4.4519e-08	1.86104e-06	9.12734	SF3A3	5.88994	-11.5201	1.92731e-07	4.5506e-06
0.924459	8.88846	11.0333	2.18195e-07	5.34997e-06	7.48091	GLG1	8.20503	11.5142	1.93746e-07	4.55348e-06
-1.17598	8.39246	-10.2796	4.53312e-07	8.92622e-06	6.7185	RANBP1	7.24473	-11.4936	1.9729e-07	4.61551e-06
2.40064	5.19963	12.0849	8.41605e-08	2.78713e-06	8.46975	F13A1	0.770037	11.4601	2.03213e-07	4.73236e-06
1.39764	6.01416	10.9624	2.33314e-07	5.62653e-06	7.41117	MAN2C1	4.48905	11.4541	2.04285e-07	4.7357e-06
-3.66147	1.78126	-11.9057	9.84797e-08	3.08127e-06	8.30706	HOXA11	0.55798	-11.4352	2.07734e-07	4.78508e-06
0.71054	8.45932	8.73408	2.35405e-06	2.84494e-05	4.99287	HK1	7.58168	11.4322	2.08292e-07	4.78508e-06
1.38097	10.7947	10.5413	3.49958e-07	7.62369e-06	6.98862	FKBP10	9.06175	11.3969	2.14921e-07	4.91522e-06
0.776613	9.30918	8.98084	1.7833e-06	2.338e-05	5.28434	PSMA6	8.62108	11.3894	2.16354e-07	4.92161e-06
0.905178	8.01016	9.59398	9.17057e-07	1.45248e-05	5.98156	DHCR7	7.48436	11.3839	2.17401e-07	4.92161e-06
0.957718	6.06268	9.79642	7.41749e-07	1.23271e-05	6.20367	AGL	5.22279	11.3792	2.18324e-07	4.92161e-06
0.886307	5.64101	9.46413	1.05275e-06	1.60269e-05	5.83701	RFTN1	4.87742	11.3754	2.1906e-07	4.92161e-06
-4.02393	1.71761	-11.8699	1.01649e-07	3.12294e-06	8.27424	LOC424998	0.341945	-11.3637	2.21342e-07	4.94874e-06
0.91044	8.86428	9.68161	8.36221e-07	1.36669e-05	6.07818	DDTL	7.84609	11.3594	2.22208e-07	4.94874e-06
-3.46892	1.72876	-12.1444	7.99152e-08	2.69912e-06	8.52331	TSNARE1	0.519251	-11.3162	2.30933e-07	5.12068e-06
-4.43946	2.5108	-11.7838	1.09727e-07	3.2918e-06	8.19498	WTAP	0.488624	-11.3088	2.32467e-07	5.13239e-06
-1.4062	9.10429	-10.5546	3.45429e-07	7.59348e-06	7.00221	IGF2BP1	8.29331	-11.3015	2.33987e-07	5.14367e-06
0.543979	7.7757	7.71824	7.8883e-06	7.15842e-05	3.72177	RDX	7.17011	11.2892	2.36577e-07	5.15486e-06
0.799942	9.64418	9.22393	1.36432e-06	1.93816e-05	5.56527	RAB10	8.78444	11.2857	2.37323e-07	5.15486e-06
-0.898363	10.7389	-9.85359	6.99059e-07	1.18445e-05	6.26569	CCT5	10.3855	-11.2847	2.37528e-07	5.15486e-06
1.05531	7.12746	9.9978	6.02711e-07	1.07102e-05	6.4208	PGPEP1	6.21452	11.2768	2.39212e-07	5.1694e-06
-4.56342	2.16776	-11.7866	1.09453e-07	3.2918e-06	8.19758	LSM14B	0.29968	-11.2177	2.52261e-07	5.41867e-06
0.644203	7.32566	8.43958	3.30511e-06	3.64062e-05	4.63642	STRN3	6.76234	11.215	2.52871e-07	5.41867e-06
0.739341	7.25363	8.8648	2.03054e-06	2.56967e-05	5.14807	GALM	6.13374	11.178	2.61448e-07	5.57902e-06
0.911965	12.9339	10.3378	4.2775e-07	8.7261e-06	6.77911	PRDX4	11.6687	11.1338	2.72109e-07	5.78232e-06
-3.76975	2.91869	-11.6588	1.22708e-07	3.57605e-06	8.07903	NDUFV3	0.0466747	-11.124	2.74549e-07	5.80997e-06
-1.33719	5.57182	-10.2934	4.47108e-07	8.92622e-06	6.73289	EPS15L1	4.98718	-11.0899	2.83159e-07	5.95343e-06
0.807061	9.45508	9.3321	1.21318e-06	1.78307e-05	5.68836	CAP1	8.39669	11.087	2.83929e-07	5.95343e-06
0.95245	10.1568	9.7436	7.83699e-07	1.29348e-05	6.14609	YWHAG	8.9371	11.0835	2.84831e-07	5.95343e-06
-1.68141	9.47364	-10.6139	3.2602e-07	7.29255e-06	7.06252	RPS19	8.01881	-11.0671	2.89117e-07	6.01836e-06
3.49297	4.16604	11.1626	1.93279e-07	5.02921e-06	7.60707	TMEM45A	0.886999	11.0568	2.91825e-07	6.05004e-06
0.496218	9.08391	7.64984	8.59225e-06	7.5683e-05	3.63185	RAB18L	8.52617	11.0463	2.94642e-07	6.08369e-06
1.04201	9.30387	10.0003	6.0114e-07	1.07102e-05	6.42353	QDPR	8.33496	11.0264	3.00034e-07	6.17005e-06
-4.41729	1.93401	-11.0966	2.05586e-07	5.21636e-06	7.54285	SMARCA2	0.16407	-11.0052	3.05918e-07	6.26579e-06
0.662242	7.46572	8.54129	2.93669e-06	3.36564e-05	4.7606	MTAP	7.08125	10.9535	3.20773e-07	6.53076e-06
-3.56476	1.66989	-11.5975	1.29669e-07	3.67397e-06	8.02177	PALM	0.126309	-10.9513	3.21416e-07	6.53076e-06
-4.73534	2.18662	-11.0426	2.16283e-07	5.32872e-06	7.49007	DNMT3A	0.302197	-10.939	3.25062e-07	6.57865e-06
-3.02551	1.64351	-10.9421	2.37827e-07	5.66635e-06	7.39122	LOC107050463	0.668484	-10.9315	3.27299e-07	6.59772e-06
0.475269	10.6899	6.8493	2.43571e-05	0.000174468	2.53559	RAB7A	9.91389	10.9086	3.34304e-07	6.7124e-06
-1.06948	7.17947	-10.5561	3.44913e-07	7.59348e-06	7.00376	LYAR	6.71681	-10.8808	3.42971e-07	6.85941e-06
-0.79982	10.6919	-9.47132	1.04469e-06	1.59997e-05	5.84506	PHB	10.3115	-10.8761	3.44465e-07	6.86239e-06
-2.33304	7.41104	-10.7232	2.93262e-07	6.7069e-06	7.17293	SUMO1	6.43439	-10.8631	3.48636e-07	6.91845e-06
-1.0578	6.81878	-9.79715	7.41185e-07	1.23271e-05	6.20446	NUP107	6.44452	-10.8519	3.52267e-07	6.96342e-06
0.808644	6.07836	8.9644	1.81627e-06	2.36905e-05	5.26512	NAXD	5.23818	10.8278	3.60226e-07	7.09326e-06
-1.02971	8.01986	-10.9375	2.38876e-07	5.66635e-06	7.38664	NSFL1C	7.61699	-10.8123	3.65446e-07	7.16837e-06
0.600461	11.0144	8.03814	5.32593e-06	5.33639e-05	4.13489	PFN2	10.695	10.7955	3.71203e-07	7.23155e-06
1.74159	5.40661	10.4081	3.98941e-07	8.27072e-06	6.85191	COL15A1	3.86103	10.7946	3.71503e-07	7.23155e-06
0.531138	8.19744	7.34604	1.26436e-05	0.000103171	3.22544	RAB21	7.42939	10.7843	3.75064e-07	7.25558e-06
-4.10171	2.0787	-11.2162	1.83883e-07	4.80924e-06	7.6589	CTNNB1	0.44726	-10.7821	3.75847e-07	7.25558e-06
1.07135	6.94927	11.0985	2.05223e-07	5.21636e-06	7.54469	BBOX1	5.85806	10.7788	3.77006e-07	7.25558e-06
-2.28589	6.31159	-12.4566	6.11341e-08	2.30951e-06	8.80021	DCTN2	5.28307	-10.7345	3.929e-07	7.50203e-06
-1.32971	5.70628	-9.98002	6.13772e-07	1.07619e-05	6.40179	MRPL15	4.58761	-10.7314	3.94042e-07	7.50203e-06
-3.52552	1.59827	-10.789	2.75258e-07	6.38099e-06	7.23896	COIL	-0.153745	-10.7309	3.94224e-07	7.50203e-06
-1.94281	5.34638	-10.4639	3.77592e-07	7.96969e-06	6.90931	ENY2	3.89077	-10.7117	4.01389e-07	7.60594e-06
-4.43503	3.99248	-11.0656	2.11668e-07	5.26324e-06	7.51252	PDLIM5	0.658184	-10.7083	4.02667e-07	7.60594e-06
1.69341	6.21695	10.4129	3.97084e-07	8.26582e-06	6.85678	EPDR1	3.95897	10.7016	4.05193e-07	7.6254e-06
1.09724	6.05056	9.62419	8.88279e-07	1.4246e-05	6.01495	GULP1	4.90456	10.6953	4.07586e-07	7.64223e-06
0.621941	7.83009	7.87639	6.48675e-06	6.17209e-05	3.92753	ATL1	6.87783	10.6717	4.16709e-07	7.7773e-06
-0.821436	5.84518	-8.81955	2.13676e-06	2.65145e-05	5.09455	EBNA1BP2	4.82322	-10.6688	4.17839e-07	7.7773e-06
-1.55339	8.91142	-10.1597	5.11325e-07	9.69427e-06	6.59269	CNN3	8.23282	-10.6526	4.24244e-07	7.82951e-06
0.640094	10.606	9.19608	1.40642e-06	1.97053e-05	5.5334	PSMA1	10.0293	10.6516	4.24649e-07	7.82951e-06
0.775887	9.50645	8.82893	2.11427e-06	2.63638e-05	5.10566	CTH	8.84147	10.6501	4.2525e-07	7.82951e-06
-3.59749	1.77524	-10.7093	2.97199e-07	6.76658e-06	7.15903	PIAS1	0.122751	-10.6366	4.30705e-07	7.90142e-06
1.55735	5.13115	14.5599	1.1575e-08	9.95068e-07	10.5073	PAM	3.74367	10.5767	4.5576e-07	8.33109e-06
-3.75451	1.79145	-10.7394	2.88714e-07	6.63261e-06	7.18922	RBMS1	0.382587	-10.5637	4.61379e-07	8.40369e-06
1.63017	8.26615	13.9108	1.88804e-08	1.17427e-06	10.008	APOA1BP	6.54066	10.5574	4.64173e-07	8.42449e-06
0.51927	10.3322	7.28228	1.37305e-05	0.000109586	3.13866	DDOST	9.58418	10.5464	4.69006e-07	8.48202e-06
-1.04543	7.12043	-9.44033	1.07988e-06	1.62941e-05	5.81035	TSFM	6.53689	-10.5179	4.81888e-07	8.6842e-06
-1.47824	7.08071	-14.8941	9.06644e-09	8.56275e-07	10.7556	TOMM70	6.46766	-10.5008	4.89805e-07	8.7958e-06
0.627783	5.80169	7.8544	6.66448e-06	6.28259e-05	3.8991	LOC776273	5.4274	10.4954	4.92315e-07	8.80985e-06
0.649655	9.6226	7.98909	5.65233e-06	5.59745e-05	4.07234	LOC107057078	9.04043	10.4604	5.09021e-07	9.07694e-06
0.819917	10.1437	8.83152	2.10808e-06	2.6351e-05	5.10874	VINCULIN	9.0222	10.4328	5.22619e-07	9.28697e-06
0.866998	6.25626	8.85188	2.06028e-06	2.59442e-05	5.13282	NPC1	5.42323	10.4269	5.25585e-07	9.30723e-06
-5.30576	1.93936	-10.5416	3.49866e-07	7.62369e-06	6.98889	NASP	0.225605	-10.4039	5.3729e-07	9.48158e-06
1.46326	9.7397	9.86871	6.88213e-07	1.16996e-05	6.28205	PLOD2	7.69582	10.3993	5.39697e-07	9.49122e-06
-1.41631	6.38605	-9.91432	6.56594e-07	1.1237e-05	6.33125	RBM26	5.8355	-10.3823	5.48581e-07	9.61431e-06
-2.14752	7.68701	-11.4219	1.52108e-07	4.12632e-06	7.85607	FH	6.61899	-10.3688	5.55735e-07	9.70632e-06
0.760077	9.07802	8.74769	2.31793e-06	2.81462e-05	5.00911	PPP2CA	8.43208	10.359	5.60965e-07	9.76424e-06
-2.61717	7.48771	-10.2743	4.55744e-07	8.93958e-06	6.71291	ATP5D	6.06358	-10.3139	5.85922e-07	1.0164e-05
1.68177	6.39002	12.8652	4.34299e-08	1.86104e-06	9.15285	ENO2	4.76207	10.3093	5.88528e-07	1.01746e-05
0.628894	7.55916	7.76114	7.4785e-06	6.84746e-05	3.77789	RANBP3	6.9456	10.2782	6.06522e-07	1.04502e-05
-1.18014	7.82543	-9.83475	7.12823e-07	1.20377e-05	6.24529	NOP58	7.33969	-10.2634	6.153e-07	1.05658e-05
0.75908	5.59155	8.46954	3.19167e-06	3.56963e-05	4.67312	KIAA0196	4.63953	10.2583	6.1834e-07	1.05823e-05
-1.81935	6.52894	-11.7191	1.16247e-07	3.42693e-06	8.13513	FAM114A1	5.02974	-10.2392	6.29936e-07	1.07447e-05
0.806248	8.10643	9.98327	6.11733e-07	1.07619e-05	6.40527	CARS	7.07439	10.1999	6.54468e-07	1.1126e-05
-4.25538	1.76606	-10.2843	4.51216e-07	8.92622e-06	6.72334	SLU7	-0.154655	-10.1859	6.63466e-07	1.12414e-05
1.0958	6.8736	9.37427	1.15925e-06	1.72366e-05	5.73603	DAB2	5.83377	10.1681	6.75095e-07	1.14006e-05
0.736303	8.10461	8.32841	3.76552e-06	4.05151e-05	4.49937	TM9SF4	7.19157	10.1568	6.82605e-07	1.14894e-05
-5.43909	2.07566	-10.2682	4.58513e-07	8.95944e-06	6.70659	PPP1R8	0.0566521	-10.1464	6.89616e-07	1.15692e-05
0.751277	7.55777	8.77723	2.24153e-06	2.73488e-05	5.0443	RTCA	6.8888	10.1307	7.00312e-07	1.17101e-05
-3.77618	1.73012	-10.4793	3.71911e-07	7.96952e-06	6.92514	LIN28B	-0.167144	-10.0944	7.25744e-07	1.20639e-05
-4.12949	1.75211	-10.177	5.02464e-07	9.57208e-06	6.61096	REXO4	0.264473	-10.0937	7.26202e-07	1.20639e-05
-1.2477	7.12652	-9.55895	9.51701e-07	1.4843e-05	5.94272	OXSR1	6.53426	-10.0862	7.31556e-07	1.21134e-05
0.553388	8.71137	7.60117	9.13412e-06	7.94949e-05	3.56751	LOC107056441	8.34968	10.0652	7.4688e-07	1.23271e-05
0.787142	8.5118	8.72887	2.36805e-06	2.8551e-05	4.98664	YKT6	7.5382	10.0436	7.62947e-07	1.25517e-05
0.634799	8.49043	7.82019	6.95147e-06	6.49313e-05	3.85476	LOC772071	7.92036	10.0198	7.81155e-07	1.28099e-05
-3.98872	1.69414	-10.0997	5.43333e-07	1.00764e-05	6.52923	CRMP1A	-0.285252	-10.0145	7.85206e-07	1.28351e-05
0.663971	8.04447	7.9511	5.91995e-06	5.7728e-05	4.02369	TIA1	7.64004	9.98372	8.0956e-07	1.31909e-05
-3.83565	1.65912	-10.0377	5.78684e-07	1.05778e-05	6.46334	ATF1	0.0320102	-9.96563	8.24233e-07	1.33872e-05
0.978644	9.44884	8.90445	1.94216e-06	2.48869e-05	5.19479	AKR1A1	8.22502	9.94803	8.38787e-07	1.35736e-05
0.946357	8.97493	8.89329	1.9666e-06	2.5137e-05	5.18166	CNPY2	7.55995	9.94535	8.41034e-07	1.35736e-05
-4.43236	2.00069	-10.0246	5.86461e-07	1.05958e-05	6.44938	USO1	0.317304	-9.91726	8.64909e-07	1.39149e-05
1.18766	6.81779	9.21933	1.37117e-06	1.94249e-05	5.56002	LHPP	5.78577	9.90504	8.75525e-07	1.40392e-05
1.54295	5.62785	10.6994	3.00068e-07	6.80153e-06	7.14902	HYI	4.26161	9.90206	8.78137e-07	1.40392e-05
-4.1923	1.88501	-9.98238	6.1229e-07	1.07619e-05	6.40432	TNFRSF14	0.193747	-9.88442	8.93756e-07	1.42442e-05
-4.69054	1.98034	-10.0077	5.96619e-07	1.06978e-05	6.43143	PEX14	-0.0291304	-9.88061	8.97176e-07	1.42542e-05
0.444406	7.53344	6.40465	4.49854e-05	0.000281159	1.8904	PRPSAP2	7.24505	9.83166	9.42311e-07	1.49248e-05
1.31429	7.85132	14.7588	1.0003e-08	9.10991e-07	10.6557	CTSB	6.06474	9.81457	9.58654e-07	1.51366e-05
1.21812	7.28136	9.15639	1.46889e-06	2.0084e-05	5.48782	DDAH1	5.53711	9.80642	9.6655e-07	1.52142e-05
-0.484038	12.5759	-7.07522	1.80082e-05	0.000136873	2.85331	NPM1	12.1719	-9.79793	9.74847e-07	1.52976e-05
0.701997	7.15894	7.98152	5.70462e-06	5.63682e-05	4.06266	CPT2	6.58203	9.7926	9.80096e-07	1.53328e-05
1.15468	6.22305	9.07681	1.60331e-06	2.14054e-05	5.39597	DHDH	4.78921	9.78655	9.86098e-07	1.53795e-05
1.46014	5.26278	13.0005	3.8863e-08	1.80183e-06	9.26724	NMI	3.75602	9.76985	1.00286e-06	1.55933e-05
1.04529	7.11633	10.1898	4.96034e-07	9.51043e-06	6.62442	VILL	6.40646	9.76663	1.00613e-06	1.55965e-05
0.503916	6.60295	6.8162	2.54729e-05	0.000180433	2.48848	MAN2A1	6.09255	9.75681	1.01616e-06	1.57043e-05
0.964728	9.13096	9.08137	1.59525e-06	2.14054e-05	5.40126	CTSC	7.49953	9.72657	1.04775e-06	1.61436e-05
1.02828	4.635	8.80099	2.18205e-06	2.69454e-05	5.07253	PCMT1L	3.06558	9.69856	1.07797e-06	1.65592e-05
0.615386	9.92425	7.44958	1.10703e-05	9.1509e-05	3.36524	FLNA	9.54408	9.6883	1.08927e-06	1.66825e-05
-0.637797	7.43484	-7.80583	7.07579e-06	6.58514e-05	3.83611	NOP2	7.02721	-9.68245	1.09577e-06	1.67318e-05
-1.88774	7.72165	-10.2995	4.44388e-07	8.92275e-06	6.73927	TUBB3	6.75434	-9.66803	1.11198e-06	1.69286e-05
-3.95179	1.86417	-9.77539	7.58154e-07	1.25538e-05	6.18077	BRD2	0.436399	-9.64809	1.13482e-06	1.72249e-05
0.660241	6.82144	7.72524	7.81976e-06	7.12157e-05	3.73095	CHMP1A	6.26174	9.62805	1.15828e-06	1.75289e-05
1.40306	5.5081	9.17101	1.44554e-06	1.99739e-05	5.50463	FKBP14	3.74716	9.62444	1.16256e-06	1.75415e-05
-1.05131	7.28604	-8.75529	2.298e-06	2.79709e-05	5.01817	SNX32	6.61406	-9.61403	1.17501e-06	1.76771e-05
-0.872181	8.20968	-8.36294	3.61557e-06	3.90313e-05	4.54208	RSL1D1	7.36476	-9.57369	1.22461e-06	1.83692e-05
-4.23842	1.96753	-9.95093	6.32349e-07	1.08952e-05	6.3706	TCF12	-0.0665418	-9.53896	1.26914e-06	1.89812e-05
0.53357	9.99666	7.05927	1.83925e-05	0.00013876	2.83109	ATP2A2	9.39297	9.53483	1.27455e-06	1.90064e-05
0.594356	8.66604	7.50067	1.03727e-05	8.83148e-05	3.43373	ARPC1A	8.07432	9.51968	1.29461e-06	1.92492e-05
1.1577	6.43427	8.82328	2.12779e-06	2.64676e-05	5.09897	COL5A2	5.54935	9.51233	1.30447e-06	1.93395e-05
-1.75334	9.19812	-9.28893	1.27121e-06	1.84341e-05	5.63938	ACAT1	8.40547	-9.50922	1.30866e-06	1.93454e-05
-2.39759	12.4771	-10.465	3.77177e-07	7.96969e-06	6.91046	TUBB4B	11.3331	-9.50566	1.31347e-06	1.93604e-05
1.52621	5.39194	9.24968	1.32658e-06	1.90579e-05	5.59468	LOC107051359	3.4384	9.49399	1.3294e-06	1.94854e-05
-1.72432	8.94331	-9.24313	1.33607e-06	1.90868e-05	5.58721	DDX5	7.41872	-9.49386	1.32959e-06	1.94854e-05
-5.1839	2.05017	-9.61371	8.98155e-07	1.43592e-05	6.00337	PITX1	-0.12174	-9.48995	1.33497e-06	1.95082e-05
-4.31862	2.07918	-9.83141	7.15292e-07	1.20396e-05	6.24167	NUCB2	0.180643	-9.48434	1.34274e-06	1.95656e-05
-3.51098	1.77087	-9.97411	6.17497e-07	1.07619e-05	6.39546	LDLR	0.108091	-9.45456	1.3848e-06	2.00883e-05
-3.34466	1.62815	-9.50179	1.01129e-06	1.55349e-05	5.8791	GLI3	0.0568455	-9.45146	1.38926e-06	2.00883e-05
1.21629	6.58551	9.03278	1.68333e-06	2.21834e-05	5.34488	GMPPA	5.30562	9.45066	1.39043e-06	2.00883e-05
1.58056	5.10545	11.6502	1.23657e-07	3.58326e-06	8.07103	NIT2	3.74839	9.44533	1.39813e-06	2.01105e-05
4.5855	3.46005	9.55426	9.5644e-07	1.48442e-05	5.93752	APOBEC2	-0.0236457	9.44415	1.39985e-06	2.01105e-05
-4.26096	1.81993	-9.53698	9.74139e-07	1.50549e-05	5.91831	NUDCD2	-0.106169	-9.43838	1.40825e-06	2.01211e-05
0.760983	9.09614	7.97855	5.72524e-06	5.63682e-05	4.05886	SLC25A11	8.4889	9.43678	1.4106e-06	2.01211e-05
0.760395	11.0142	7.91999	6.14921e-06	5.92835e-05	3.98373	PRDX3	9.89279	9.43554	1.41242e-06	2.01211e-05
0.771599	7.30682	8.09919	4.94763e-06	5.03097e-05	4.21236	IAH1	6.83627	9.43041	1.41997e-06	2.01722e-05
-1.23071	6.0627	-9.19758	1.40411e-06	1.97053e-05	5.53512	MIA3	5.56431	-9.42089	1.43409e-06	2.03092e-05
1.46132	7.94731	10.3389	4.27309e-07	8.7261e-06	6.78019	COL5A1	6.79986	9.41856	1.43757e-06	2.03092e-05
0.527752	11.3452	6.84997	2.43349e-05	0.000174468	2.53655	CALR	10.5018	9.41373	1.44481e-06	2.0355e-05
1.11977	8.02279	8.79037	2.20842e-06	2.70807e-05	5.05992	SLC35B2	6.53807	9.41081	1.4492e-06	2.03607e-05
0.590555	8.50722	7.22907	1.47141e-05	0.000114919	3.06586	DDB1	8.07709	9.40774	1.45385e-06	2.03699e-05
0.592908	9.83819	7.52295	1.00834e-05	8.64194e-05	3.46349	PRMT1	9.20494	9.38775	1.48446e-06	2.07417e-05
-2.31385	5.78086	-9.30966	1.24298e-06	1.81639e-05	5.66292	SAFB	4.48198	-9.36739	1.51635e-06	2.11295e-05
-4.29297	1.73933	-9.44989	1.06889e-06	1.62011e-05	5.82106	TCF7L1	-0.0491627	-9.35365	1.53828e-06	2.13767e-05
-2.84117	1.97711	-10.0292	5.83679e-07	1.05935e-05	6.45435	ZCCHC8	0.420147	-9.33606	1.56688e-06	2.17149e-05
-3.49325	1.56529	-9.39051	1.13917e-06	1.70374e-05	5.75434	CLPX	0.057538	-9.31947	1.59436e-06	2.20359e-05
0.971375	6.71227	8.44046	3.30175e-06	3.64062e-05	4.63749	FAHD1	5.67714	9.30202	1.62384e-06	2.23827e-05
-3.29676	1.64414	-9.34222	1.19999e-06	1.7739e-05	5.69982	DFFA	0.275174	-9.29026	1.64405e-06	2.26002e-05
0.885262	6.6219	8.40678	3.43434e-06	3.74729e-05	4.59612	APPL1	5.31975	9.28385	1.65517e-06	2.26919e-05
0.400752	8.38958	5.93513	8.84844e-05	0.000486283	1.17975	SPTBN1	7.61803	9.27911	1.66344e-06	2.27441e-05
-1.05942	10.3447	-8.51714	3.02e-06	3.43795e-05	4.73121	SRSF3	9.45008	-9.26475	1.6888e-06	2.29361e-05
-1.24585	11.2757	-8.93251	1.88211e-06	2.43623e-05	5.22775	LOC426023	10.6619	-9.26414	1.68988e-06	2.29361e-05
-2.71694	1.45792	-9.28949	1.27045e-06	1.84341e-05	5.64001	DTNA	0.462489	-9.26303	1.69187e-06	2.29361e-05
0.493879	8.50528	6.69897	2.98852e-05	0.00020541	2.32044	SEPHS2L	8.21221	9.26101	1.69548e-06	2.29361e-05
0.734256	9.26534	7.94609	5.95625e-06	5.79711e-05	4.01726	ERP44	8.19799	9.24978	1.71567e-06	2.31479e-05
0.538226	7.54908	6.87613	2.34912e-05	0.000168977	2.57367	FMR1	7.16623	9.24678	1.72111e-06	2.31601e-05
0.551761	8.5915	7.23884	1.45281e-05	0.00011432	3.07925	AP1M1	8.13752	9.24199	1.72985e-06	2.32164e-05
-4.46893	2.01148	-9.3321	1.21319e-06	1.78307e-05	5.68836	CREB1	0.0753616	-9.2121	1.78539e-06	2.38989e-05
-4.4849	1.86162	-9.32223	1.2262e-06	1.79701e-05	5.67718	NUFIP2	0.00877269	-9.20639	1.79622e-06	2.3981e-05
-3.88325	1.94511	-9.58997	9.20959e-07	1.45415e-05	5.97711	C1D	0.352183	-9.19993	1.80857e-06	2.40828e-05
-4.03281	1.80379	-9.28813	1.27232e-06	1.84341e-05	5.63847	FMC1	0.0496096	-9.19363	1.82068e-06	2.41809e-05
1.2619	7.00364	8.70361	2.43717e-06	2.90566e-05	4.95643	COPA	5.54964	9.18178	1.84371e-06	2.44232e-05
1.91767	5.85316	9.09905	1.56446e-06	2.10521e-05	5.42171	ALDH6	4.53143	9.17542	1.85621e-06	2.4525e-05
-1.32641	6.29036	-8.72296	2.38402e-06	2.86083e-05	4.97958	GNL3	5.34011	-9.1701	1.86674e-06	2.46004e-05
-1.47558	5.88084	-8.94219	1.86184e-06	2.41613e-05	5.23911	PYC	4.96719	-9.1462	1.9148e-06	2.51688e-05
-4.84113	1.80431	-9.24653	1.33113e-06	1.90696e-05	5.59109	NUP42	-0.39229	-9.13778	1.93205e-06	2.53302e-05
-2.03992	9.78097	-10.0712	5.59283e-07	1.02973e-05	6.49899	CKAP4	8.15324	-9.10595	1.9988e-06	2.61381e-05
-3.3297	1.90033	-9.60155	9.09755e-07	1.44992e-05	5.98993	UBL7	0.553503	-9.09828	2.01526e-06	2.62611e-05
-1.12535	5.77918	-8.45817	3.23425e-06	3.60145e-05	4.6592	HMOX2	5.15817	-9.09678	2.0185e-06	2.62611e-05
0.579932	7.36107	7.02138	1.93409e-05	0.00014442	2.77819	PMPCA	6.8249	9.08526	2.04354e-06	2.64569e-05
-2.12927	5.98836	-10.0898	5.48817e-07	1.01412e-05	6.51874	LTBP1	5.07498	-9.08508	2.04393e-06	2.64569e-05
-3.84583	1.71828	-9.16877	1.44909e-06	1.99739e-05	5.50206	MED15	0.225015	-9.07627	2.06331e-06	2.66402e-05
-1.29954	7.51912	-8.6736	2.52216e-06	2.97755e-05	4.92043	KHDRBS1	6.47219	-9.0673	2.08322e-06	2.68293e-05
2.32072	5.98424	9.04288	1.66461e-06	2.19935e-05	5.35661	BFGF	2.46563	9.06454	2.08939e-06	2.68411e-05
1.26684	4.93042	11.9379	9.57207e-08	3.0511e-06	8.33649	RPS6KA5	3.41118	9.05917	2.10147e-06	2.69284e-05
-3.57003	1.60988	-9.12371	1.52256e-06	2.05969e-05	5.45018	TAF4	0.306986	-9.052	2.11771e-06	2.70322e-05
1.174	6.63779	12.2702	7.16853e-08	2.48704e-06	8.63571	GAAGSD	4.77316	9.05092	2.12017e-06	2.70322e-05
0.441418	7.8125	6.11907	6.76413e-05	0.000391759	1.4618	TXNRD3	7.16651	9.04702	2.12906e-06	2.70778e-05
0.366701	10.3766	5.56501	0.000154097	0.000746337	0.597923	GOT2	10.0722	9.04036	2.14434e-06	2.72044e-05
-1.51012	9.443	-8.70085	2.44486e-06	2.90648e-05	4.95312	NAP1L1	8.46579	-8.98552	2.27483e-06	2.87882e-05
-1.41323	8.38839	-8.88169	1.99237e-06	2.54027e-05	5.168	LYPLA2	7.41864	-8.97374	2.30397e-06	2.90668e-05
-1.13149	7.34593	-8.37091	3.58186e-06	3.89164e-05	4.55192	RSU1	6.48512	-8.97203	2.30825e-06	2.90668e-05
-2.05332	5.32676	-10.1322	5.2572e-07	9.87705e-06	6.56368	UCHL5	3.4104	-8.96972	2.31401e-06	2.90677e-05
-2.06724	6.45416	-8.90845	1.93346e-06	2.48379e-05	5.1995	MRI1	4.59628	-8.94364	2.38027e-06	2.98265e-05
-0.803549	8.71632	-7.84843	6.71364e-06	6.30563e-05	3.89137	SNRPB2	8.04512	-8.93343	2.40678e-06	3.00847e-05
0.853227	5.34949	7.93924	6.00625e-06	5.83465e-05	4.00847	LCMT1	4.47155	8.92517	2.42843e-06	3.02811e-05
0.405928	8.58042	5.90912	9.19453e-05	0.000500449	1.13948	TMEM43	7.65838	8.91464	2.45636e-06	3.05547e-05
-5.61905	2.15571	-9.18066	1.43034e-06	1.98767e-05	5.51571	GATAD2A	0.0369961	-8.91046	2.46754e-06	3.06191e-05
0.632996	7.02596	7.28858	1.36187e-05	0.000108942	3.14726	ITGAV	6.17463	8.9061	2.47926e-06	3.06899e-05
-1.36642	10.2764	-8.52574	2.99003e-06	3.41909e-05	4.74169	CCT2	9.48503	-8.89323	2.51423e-06	3.10474e-05
1.26649	8.90462	12.1687	7.82449e-08	2.66881e-06	8.54516	BCAT1	7.05212	8.87605	2.56172e-06	3.15574e-05
-1.62109	10.8077	-8.63561	2.63433e-06	3.07439e-05	4.87473	DSTN	9.76529	-8.86323	2.5978e-06	3.19185e-05
-2.11796	9.80216	-8.79016	2.20893e-06	2.70807e-05	5.05968	TUBB2A	8.83771	-8.86102	2.60406e-06	3.19185e-05
-3.60072	1.75948	-8.94758	1.85068e-06	2.40777e-05	5.24542	CRTC1	0.328388	-8.85706	2.61535e-06	3.19185e-05
-3.11458	1.72733	-8.91114	1.92764e-06	2.48257e-05	5.20266	GTF2E1	-0.18572	-8.85498	2.62129e-06	3.19185e-05
1.24868	6.43872	12.6652	5.12794e-08	2.01173e-06	8.98161	SVIL	5.43261	8.85462	2.62232e-06	3.19185e-05
3.43697	2.77918	8.91645	1.91621e-06	2.47409e-05	5.20891	CNDP2	0.801104	8.84453	2.65139e-06	3.21954e-05
1.49391	8.28131	8.72298	2.38398e-06	2.86083e-05	4.9796	LOC395611	6.12367	8.83427	2.68133e-06	3.24817e-05
-1.52739	7.48357	-8.58121	2.8044e-06	3.23584e-05	4.80902	NDUFA13	6.79998	-8.82194	2.71777e-06	3.2845e-05
0.866478	8.8215	8.02061	5.44021e-06	5.43014e-05	4.11256	OAT	7.97127	8.81453	2.73993e-06	3.30346e-05
1.01252	7.27911	11.9583	9.4023e-08	3.03492e-06	8.35503	EPHX2	6.27662	8.79055	2.81298e-06	3.37698e-05
0.794482	8.35127	7.71611	7.90919e-06	7.16463e-05	3.71899	OSTF1	7.29154	8.79017	2.81415e-06	3.37698e-05
0.902703	5.32032	7.87007	6.53731e-06	6.18558e-05	3.91937	RBKS	4.51685	8.78155	2.84091e-06	3.40109e-05
0.855746	5.68511	7.78318	7.27694e-06	6.7111e-05	3.80663	TKFC	4.89132	8.7767	2.85612e-06	3.40711e-05
0.810712	7.00485	7.70399	8.02964e-06	7.22243e-05	3.70309	RAB43	5.849	8.77479	2.86213e-06	3.40711e-05
-2.57636	4.98658	-8.78009	2.23427e-06	2.73256e-05	5.0477	DDI2	3.35559	-8.77147	2.87259e-06	3.40711e-05
-3.5461	1.53161	-8.85477	2.05359e-06	2.59241e-05	5.13623	NR2C2	-0.29985	-8.76948	2.87889e-06	3.40711e-05
-2.73302	1.46128	-9.14759	1.48314e-06	2.02246e-05	5.4777	CZH18ORF25	0.295239	-8.76933	2.87934e-06	3.40711e-05
1.4551	8.08865	10.176	5.03004e-07	9.57208e-06	6.60984	P4HA2	5.90241	8.76533	2.89206e-06	3.41424e-05
-1.80652	6.03361	-10.0058	5.9782e-07	1.06978e-05	6.42932	IK	4.79923	-8.7593	2.91132e-06	3.42751e-05
-1.32506	6.77378	-8.40569	3.43869e-06	3.74729e-05	4.59479	NOP16	5.1585	-8.75761	2.91675e-06	3.42751e-05
0.644459	8.48795	7.95449	5.89551e-06	5.7728e-05	4.02804	MLEC	7.37797	8.75141	2.93675e-06	3.44309e-05
0.975769	4.26845	8.05056	5.24648e-06	5.28115e-05	4.1507	VAV2	3.65432	8.73739	2.98251e-06	3.48872e-05
0.827007	7.70243	7.70944	7.97527e-06	7.1862e-05	3.71023	CBFB	6.81737	8.73467	2.99146e-06	3.49118e-05
0.832823	6.56016	7.69792	8.09067e-06	7.26451e-05	3.69512	SIGMAR1	5.56569	8.71865	3.04488e-06	3.5454e-05
-1.26812	7.23792	-10.4943	3.66442e-07	7.88547e-06	6.94059	HSPH1	6.48749	-8.7031	3.0977e-06	3.5987e-05
1.59945	6.86171	8.50434	3.06517e-06	3.46615e-05	4.71561	CSTB	4.26647	8.69991	3.10867e-06	3.60323e-05
1.13363	7.02105	8.15541	4.62476e-06	4.7553e-05	4.28332	SOAT1	5.87227	8.69484	3.12616e-06	3.60611e-05
-0.763918	8.569	-7.47801	1.06761e-05	8.97451e-05	3.40339	ALDH4A1	8.01259	-8.69449	3.12737e-06	3.60611e-05
-0.895701	7.67228	-7.8252	6.90858e-06	6.46491e-05	3.86127	CPSF6	7.06919	-8.69305	3.13236e-06	3.60611e-05
0.475096	12.6864	6.62344	3.31562e-05	0.000220178	2.21121	VDAC2	11.8077	8.68972	3.14394e-06	3.61128e-05
-3.53943	1.67486	-9.07796	1.60126e-06	2.14054e-05	5.39731	BOD1	0.18192	-8.68284	3.16804e-06	3.63078e-05
-1.89526	6.71117	-8.66087	2.55917e-06	3.0004e-05	4.90513	CIAPIN1	5.58027	-8.66653	3.22589e-06	3.6888e-05
0.828407	5.33192	7.64821	8.6099e-06	7.57077e-05	3.62969	EPHX1L	4.55251	8.64699	3.29672e-06	3.76135e-05
0.842994	7.65591	7.8163	6.98491e-06	6.51244e-05	3.84971	CFAP20	6.95156	8.64245	3.31341e-06	3.77197e-05
0.353822	10.7918	5.33946	0.000218135	0.00098625	0.234017	RPN1	10.1917	8.64011	3.32203e-06	3.77336e-05
0.667979	6.97698	7.46664	1.0832e-05	9.05778e-05	3.38814	RAB3GAP2	6.33888	8.63093	3.35618e-06	3.79623e-05
-1.58696	4.72807	-8.42557	3.35967e-06	3.69274e-05	4.61922	SLC9A3R1	3.67061	-8.63069	3.35706e-06	3.79623e-05
-2.34076	1.56806	-9.37476	1.15863e-06	1.72366e-05	5.73658	AMOT	0.55687	-8.62453	3.38019e-06	3.80567e-05
-1.4786	5.74268	-8.36538	3.60519e-06	3.90313e-05	4.5451	RWDD1	4.75235	-8.62449	3.38033e-06	3.80567e-05
1.10178	8.94863	13.316	3.01113e-08	1.4985e-06	9.52955	FERMT2	7.87469	8.61868	3.40232e-06	3.82199e-05
1.11428	7.89817	13.4133	2.7863e-08	1.44865e-06	9.60922	ACY1	7.1082	8.6148	3.41707e-06	3.83012e-05
0.653379	7.96748	7.13913	1.65527e-05	0.000126755	2.94198	MICU1	7.57704	8.60477	3.45551e-06	3.86472e-05
-1.57174	7.98406	-10.2829	4.51817e-07	8.92622e-06	6.72195	EIF5	6.76003	-8.59719	3.48492e-06	3.88908e-05
-3.55287	3.6814	-8.66465	2.5481e-06	2.99431e-05	4.90968	RBMXL1	0.0790054	-8.58051	3.55052e-06	3.95363e-05
1.63568	6.46947	8.42263	3.37122e-06	3.69747e-05	4.61561	EHBP1	5.33531	8.55432	3.65625e-06	4.0607e-05
0.67544	7.98998	7.15244	1.6266e-05	0.000124934	2.96037	AP3M1	7.36687	8.55228	3.66462e-06	4.0607e-05
0.554836	10.5933	6.82212	2.52692e-05	0.000179239	2.49692	MYH10	10.1218	8.54867	3.67947e-06	4.0607e-05
-4.1596	1.85745	-8.64469	2.60702e-06	3.0495e-05	4.88568	MFF	-0.393386	-8.54783	3.68294e-06	4.0607e-05
1.10086	7.75203	10.3127	4.38604e-07	8.87651e-06	6.75295	COL6A3	5.55506	8.54698	3.68648e-06	4.0607e-05
0.466694	7.88506	6.22955	5.76919e-05	0.000345129	1.62894	PPCS	7.14994	8.54482	3.6954e-06	4.06175e-05
1.20869	8.53555	12.3575	6.65153e-08	2.42306e-06	8.71307	ARPC1B	7.02717	8.53744	3.72616e-06	4.08675e-05
-2.35717	5.4612	-8.50795	3.05235e-06	3.45933e-05	4.72002	POLDIP3	3.99325	-8.52761	3.76755e-06	4.12328e-05
-4.95459	2.17604	-8.62351	2.67116e-06	3.11026e-05	4.86015	PDLIM4	0.0419256	-8.50674	3.85709e-06	4.21224e-05
0.344012	10.0356	5.24388	0.000253294	0.00111747	0.0777089	URP	9.65376	8.49689	3.90015e-06	4.25016e-05
1.09969	7.15395	7.95207	5.91292e-06	5.7728e-05	4.02494	LIMS1	5.94215	8.49178	3.92269e-06	4.25978e-05
0.840422	8.40092	7.62927	8.81693e-06	7.73947e-05	3.60469	BSG	6.97746	8.49042	3.92869e-06	4.25978e-05
-2.64731	1.43525	-8.56702	2.85066e-06	3.28179e-05	4.79183	NUF2	-0.261901	-8.48922	3.93403e-06	4.25978e-05
0.817243	5.8125	7.66878	8.39086e-06	7.42941e-05	3.6568	PRCP	4.82016	8.48042	3.9733e-06	4.29318e-05
0.698749	9.1228	7.28043	1.37634e-05	0.000109677	3.13615	ARL8B	8.10533	8.45876	4.07175e-06	4.39026e-05
-3.15295	1.58851	-8.50986	3.04559e-06	3.45933e-05	4.72235	NCOA2	0.145488	-8.44774	4.12287e-06	4.436e-05
-5.44566	1.92095	-8.68553	2.48799e-06	2.94403e-05	4.93475	ANKLE2	-0.15219	-8.44276	4.14619e-06	4.45169e-05
0.735683	7.99273	7.27074	1.39376e-05	0.000110719	3.12291	PREP	7.35851	8.43888	4.16445e-06	4.45774e-05
0.523854	8.66393	7.25861	1.41589e-05	0.000112303	3.10633	PSMD1	8.25209	8.43785	4.1693e-06	4.45774e-05
-1.72594	6.37979	-8.29553	3.91459e-06	4.18541e-05	4.45857	HIST1H111R	5.35687	-8.43535	4.18111e-06	4.46102e-05
1.03631	8.15512	15.5709	5.61157e-09	6.65558e-07	11.2415	NPEPL1	7.18382	8.43048	4.20427e-06	4.4678e-05
0.942344	7.26198	10.4501	3.82749e-07	8.00009e-06	6.89516	GSS	6.56846	8.42943	4.20931e-06	4.4678e-05
-2.99205	1.53317	-8.49309	3.10546e-06	3.50395e-05	4.70189	CAAP1	0.0569095	-8.42785	4.21686e-06	4.4678e-05
0.945245	7.62717	13.657	2.29901e-08	1.27445e-06	9.80636	NT5C2	6.944	8.42667	4.22251e-06	4.4678e-05
0.489174	7.16341	6.24108	5.67477e-05	0.000341289	1.64628	SRP14	6.39381	8.42261	4.24197e-06	4.47004e-05
0.67582	6.21997	7.30823	1.32765e-05	0.000107819	3.17404	LOC107050229	5.15465	8.42129	4.24835e-06	4.47004e-05
0.819527	5.95497	7.61048	9.02776e-06	7.8862e-05	3.57983	GNAO1	5.02096	8.42076	4.25092e-06	4.47004e-05
0.389294	7.2716	5.80969	0.000106559	0.000563162	0.98469	PCCA	7.04072	8.41153	4.29571e-06	4.50785e-05
0.838734	9.72103	12.2952	7.01598e-08	2.48704e-06	8.65794	AP2M1	8.96189	8.40822	4.31188e-06	4.51552e-05
-1.43444	7.0672	-8.15584	4.62241e-06	4.7553e-05	4.28385	TGFBI	6.0723	-8.40119	4.34649e-06	4.54244e-05
0.737702	8.53695	7.3025	1.33753e-05	0.000108276	3.16624	LOC425607	7.14881	8.39716	4.36645e-06	4.55396e-05
-2.15383	1.36384	-8.36982	3.58642e-06	3.89164e-05	4.55059	KLF12	-0.0528225	-8.38821	4.41114e-06	4.59118e-05
1.12298	10.6204	12.272	7.15767e-08	2.48704e-06	8.63727	AKR1B1	9.3612	8.38152	4.44487e-06	4.61687e-05
0.586934	8.18142	6.68539	3.04469e-05	0.000208149	2.30086	RAD23B	7.74424	8.36749	4.51653e-06	4.68177e-05
-3.40898	1.77209	-8.44201	3.29576e-06	3.64062e-05	4.6394	PRKCI	-0.0316646	-8.36218	4.54397e-06	4.70066e-05
-0.742136	7.99074	-7.28803	1.36284e-05	0.000108942	3.14651	PABPN1	7.67851	-8.34355	4.64166e-06	4.78235e-05
-3.82305	2.27735	-8.52258	3.001e-06	3.42396e-05	4.73784	MRGBP	0.00813522	-8.34355	4.64169e-06	4.78235e-05
-1.08343	7.92734	-11.4107	1.53682e-07	4.14697e-06	7.84537	ATAD3B	7.40418	-8.33461	4.68936e-06	4.82173e-05
1.2409	4.9189	8.09845	4.95206e-06	5.03097e-05	4.21142	AADAT	3.73533	8.32226	4.75614e-06	4.88055e-05
-1.2343	7.93833	-9.63308	8.79994e-07	1.42024e-05	6.02476	FUBP3	7.25286	-8.30812	4.83384e-06	4.95032e-05
3.32302	5.67445	8.3619	3.61996e-06	3.90313e-05	4.5408	HNMT	1.34436	8.29682	4.89689e-06	5.00484e-05
1.15846	6.44764	11.6695	1.21534e-07	3.56219e-06	8.089	UROD	5.37777	8.28131	4.98493e-06	5.08463e-05
0.842161	7.71528	7.45926	1.09344e-05	9.09501e-05	3.37824	FAM3C	6.596	8.27721	5.00844e-06	5.09842e-05
-0.396522	7.70895	-5.77734	0.000111831	0.000584395	0.934038	PWP2	7.38519	-8.27055	5.047e-06	5.12743e-05
0.792991	8.92378	7.29551	1.34969e-05	0.000108356	3.15671	RAP1A	7.51913	8.26017	5.10765e-06	5.17873e-05
0.726252	11.8293	7.47762	1.06814e-05	8.97451e-05	3.40287	CRABP-I	11.0609	8.2355	5.255e-06	5.31756e-05
2.93975	4.58839	8.28939	3.94309e-06	4.19827e-05	4.45094	THSD4	1.18873	8.23076	5.28381e-06	5.33613e-05
-2.79652	1.87728	-8.26752	4.04658e-06	4.28165e-05	4.42371	HIST1H101	0.650352	-8.22251	5.33442e-06	5.37659e-05
0.80445	6.51081	7.29679	1.34746e-05	0.000108356	3.15846	IQGAP2	5.41151	8.21104	5.40563e-06	5.43761e-05
0.912299	5.90361	7.48942	1.05222e-05	8.88617e-05	3.41867	EML1	4.35296	8.20196	5.46272e-06	5.48423e-05
-3.38279	1.9107	-8.27221	4.02413e-06	4.27564e-05	4.42956	ZZZ3	0.00688518	-8.17788	5.61734e-06	5.62838e-05
-2.85258	1.28723	-8.21206	4.32222e-06	4.50784e-05	4.35444	EIF2AK1	0.177471	-8.1681	5.68147e-06	5.68147e-05
2.05886	5.16304	8.13744	4.72544e-06	4.84905e-05	4.26067	NFIB	3.25438	8.16477	5.70352e-06	5.69236e-05
-1.91499	7.17255	-9.17748	1.43533e-06	1.98918e-05	5.51206	CDV3	5.89271	-8.15813	5.7477e-06	5.72524e-05
-0.511962	7.57111	-6.29553	5.25041e-05	0.000320515	1.72796	MRTO4	7.07417	-8.14469	5.83821e-06	5.80406e-05
-1.46032	7.38929	-8.00884	5.51837e-06	5.47542e-05	4.09757	UQCRQ	6.47523	-8.11545	6.0406e-06	5.99278e-05
-3.22935	1.62665	-8.18325	4.47332e-06	4.63698e-05	4.31832	IFT57	0.0151441	-8.1139	6.05154e-06	5.99278e-05
1.09274	5.67799	7.76491	7.44362e-06	6.82778e-05	3.7828	MYO1D	3.62282	8.10815	6.09227e-06	6.02143e-05
0.590076	8.8092	6.66224	3.14306e-05	0.000212313	2.26741	TBCK	8.43664	8.09974	6.15247e-06	6.05001e-05
1.00406	6.821	7.7941	7.17925e-06	6.65808e-05	3.82084	COL6A1	4.76155	8.0983	6.16282e-06	6.05001e-05
-1.18826	6.01395	-7.71355	7.93446e-06	7.17478e-05	3.71563	SMARCB1	4.76629	-8.0975	6.16854e-06	6.05001e-05
1.20375	6.84222	11.0854	2.0776e-07	5.21958e-06	7.53191	KYAT3	5.51303	8.09749	6.16864e-06	6.05001e-05
6.80737	4.367	8.21454	4.30946e-06	4.50374e-05	4.35755	TLR2B	0.255031	8.09242	6.20528e-06	6.06354e-05
0.708168	6.97573	7.02954	1.91323e-05	0.000143633	2.7896	PDE6D	6.17633	8.0923	6.20621e-06	6.06354e-05
-0.509133	10.1997	-6.97782	2.0496e-05	0.000150872	2.71716	TCP1	9.86101	-8.07434	6.338e-06	6.18046e-05
1.53686	5.12186	7.89662	6.32771e-06	6.07746e-05	3.95364	CSGALNACT2	3.48364	8.05678	6.46985e-06	6.29699e-05
1.45646	9.72401	9.66676	8.4936e-07	1.37953e-05	6.06186	P4HA1	7.64808	8.04446	6.56406e-06	6.37652e-05
-1.08885	6.68444	-7.61372	8.99098e-06	7.8787e-05	3.58413	MRPL38	5.61363	-8.04223	6.58124e-06	6.38105e-05
-4.83585	2.27467	-8.12464	4.79858e-06	4.90436e-05	4.24452	NOTCH2	0.282171	-8.0198	6.75716e-06	6.53919e-05
-2.95553	1.69583	-8.07429	5.09832e-06	5.15901e-05	4.18082	KIAA1210	0.28926	-8.0178	6.77315e-06	6.54224e-05
-2.9658	9.01845	-8.01665	5.46638e-06	5.43441e-05	4.10752	ATP5H	7.10704	-7.96465	7.21155e-06	6.95254e-05
0.994255	10.688	11.6399	1.24809e-07	3.59618e-06	8.06142	FLNB	9.82761	7.96125	7.24064e-06	6.96741e-05
-1.11791	6.24022	-7.61024	9.03048e-06	7.8862e-05	3.57951	SCFD1	5.50114	-7.95776	7.27067e-06	6.98313e-05
-3.71107	1.59764	-8.23067	4.22756e-06	4.44547e-05	4.37772	UBE2U	-0.266762	-7.95373	7.30541e-06	6.99466e-05
0.653696	8.06087	7.72178	7.85352e-06	7.13957e-05	3.72642	CAPN1	7.39691	7.95319	7.3101e-06	6.99466e-05
0.435975	6.48856	5.67899	0.000129632	0.000654577	0.779127	GNB4	6.05551	7.95028	7.33531e-06	7.00564e-05
-1.489	5.57842	-7.93646	6.02669e-06	5.84337e-05	4.0049	FTSJ3	4.17008	-7.94667	7.3668e-06	7.02256e-05
-4.83603	2.47616	-8.10939	4.88732e-06	4.98507e-05	4.22526	CHMP5	0.316035	-7.92569	7.55237e-06	7.18128e-05
0.778028	4.74468	7.12213	1.69272e-05	0.000129234	2.91844	MYCBP2	4.17539	7.92468	7.56146e-06	7.18128e-05
1.20626	7.31467	7.59242	9.23543e-06	8.02396e-05	3.5559	SFXN3	5.42128	7.91285	7.66847e-06	7.2387e-05
-0.97078	8.8835	-7.33581	1.28115e-05	0.000104209	3.21155	RANBP6	8.3005	-7.91206	7.67574e-06	7.2387e-05
-3.10216	1.73535	-8.01891	5.45144e-06	5.43014e-05	4.1104	GTF2A1	0.119279	-7.91178	7.6783e-06	7.2387e-05
1.08632	8.09377	7.46247	1.08897e-05	9.07476e-05	3.38255	P3H4	6.61186	7.91173	7.6787e-06	7.2387e-05
0.764554	5.99301	7.00716	1.97101e-05	0.000146533	2.7583	LOC101749352	4.76932	7.89896	7.79627e-06	7.3276e-05
-1.51884	6.41326	-9.52217	9.89593e-07	1.52475e-05	5.90182	C26H6ORF125	5.45355	-7.89837	7.80174e-06	7.3276e-05
1.12743	7.48502	10.8898	2.49969e-07	5.90204e-06	7.33936	SWAP70	6.24095	7.89512	7.83195e-06	7.34245e-05
-2.49007	4.78852	-8.41926	3.38455e-06	3.70413e-05	4.61147	CAST	2.70285	-7.89279	7.85378e-06	7.34941e-05
-3.11367	3.43688	-7.95162	5.91615e-06	5.7728e-05	4.02437	NUBP1	0.961509	-7.88972	7.88252e-06	7.3628e-05
0.474806	10.1626	6.18942	6.1113e-05	0.000361155	1.56841	RPS24	9.81678	7.88188	7.95646e-06	7.41828e-05
-3.90823	2.03702	-8.17592	4.51268e-06	4.66829e-05	4.30911	PRORSD1P	0.30381	-7.86385	8.12953e-06	7.5658e-05
-1.06444	9.02122	-7.53902	9.88007e-06	8.49719e-05	3.48492	CSE1L	8.3845	-7.86041	8.16295e-06	7.58307e-05
0.785687	7.15527	7.27652	1.38335e-05	0.000110064	3.1308	ACBD3	6.22909	7.85843	8.18237e-06	7.58729e-05
-0.966535	5.523	-7.30302	1.33663e-05	0.000108276	3.16695	NOC4L	4.63295	-7.85486	8.2173e-06	7.60585e-05
1.05504	6.61502	11.4262	1.51512e-07	4.12632e-06	7.86014	NHLRC3	4.96557	7.85065	8.2588e-06	7.63042e-05
1.57964	6.00166	7.71078	7.96198e-06	7.1862e-05	3.71199	SULT1E1	4.27031	7.84269	8.33781e-06	7.6676e-05
0.372096	10.4544	5.60579	0.000144823	0.000712932	0.662966	PA2G4	10.193	7.84252	8.33942e-06	7.6676e-05
-1.06424	5.08735	-7.48746	1.05485e-05	8.8921e-05	3.41605	SCFD2	4.33914	-7.84205	8.34415e-06	7.6676e-05
-1.84331	5.42205	-8.67121	2.52905e-06	2.97879e-05	4.91757	EIF4B	0.610117	-7.83775	8.38716e-06	7.69326e-05
1.5787	6.25957	7.68676	8.20421e-06	7.32091e-05	3.68046	SLC16A3	3.56719	7.82247	8.54212e-06	7.82133e-05
4.92451	3.43482	7.97986	5.71612e-06	5.63682e-05	4.06054	ADGRG2	0.647045	7.81518	8.61716e-06	7.8759e-05
1.56086	4.30692	7.66421	8.43892e-06	7.45901e-05	3.65079	NRBP2	2.9544	7.81333	8.63632e-06	7.87929e-05
-2.68326	1.508	-7.82857	6.87993e-06	6.44994e-05	3.86564	BANP	0.264533	-7.79074	8.87378e-06	8.08147e-05
2.50948	2.44907	8.22549	4.25364e-06	4.4637e-05	4.37125	CHODL	0.427525	7.78564	8.92839e-06	8.11672e-05
0.952204	6.47041	7.24425	1.4426e-05	0.000114243	3.08667	INPP1	5.21526	7.77966	8.99283e-06	8.16075e-05
0.741013	6.25466	6.94321	2.14669e-05	0.000156402	2.66847	NAPRT	5.49875	7.77666	9.02534e-06	8.1757e-05
-1.48137	8.12748	-7.6062	9.07652e-06	7.91286e-05	3.57416	NDUFA4	6.81779	-7.77437	9.05031e-06	8.18379e-05
-0.889961	8.60845	-7.2378	1.45478e-05	0.00011432	3.07783	CAPZA2	8.08527	-7.76505	9.15249e-06	8.26154e-05
-2.23331	1.48749	-7.78604	7.25124e-06	6.69951e-05	3.81035	VEGFD	0.116964	-7.76319	9.17301e-06	8.26543e-05
0.921903	10.2451	13.7675	2.10931e-08	1.26448e-06	9.89456	PEBP1	9.72566	7.7534	9.28195e-06	8.34486e-05
-1.35538	6.77514	-9.36637	1.16915e-06	1.73333e-05	5.72711	SUCLG2	6.0753	-7.75234	9.29389e-06	8.34486e-05
-1.70345	6.33609	-7.97182	5.77235e-06	5.67225e-05	4.05025	GOLGA2	5.365	-7.73149	9.53081e-06	8.54255e-05
0.638886	6.28848	6.61885	3.33672e-05	0.000221291	2.20453	RBMX2	5.79317	7.71773	9.69081e-06	8.67072e-05
3.58781	2.88304	7.79398	7.18029e-06	6.65808e-05	3.82069	PODXL	0.117597	7.71496	9.72339e-06	8.68464e-05
1.2964	4.87939	7.45398	1.10084e-05	9.12893e-05	3.37114	PNPO	3.61625	7.71299	9.74663e-06	8.69018e-05
-2.93782	1.57732	-7.88266	6.43701e-06	6.14771e-05	3.93563	CAMKK2	0.0634721	-7.69817	9.92325e-06	8.81949e-05
-4.47741	1.6745	-7.88889	6.38801e-06	6.11235e-05	3.94367	TJP2	-0.150544	-7.69792	9.92626e-06	8.81949e-05
-1.6256	5.41287	-7.65665	8.51921e-06	7.51695e-05	3.64083	PRRC2C	4.43512	-7.69646	9.94383e-06	8.81974e-05
-3.04276	1.59547	-7.92915	6.08073e-06	5.87343e-05	3.99551	BSDC1	0.352794	-7.69368	9.97743e-06	8.83418e-05
-0.483047	8.19277	-5.86325	9.84024e-05	0.000527597	1.06825	RBM12	7.46036	-7.69176	1.00007e-05	8.83941e-05
-5.58192	2.58091	-7.89434	6.34542e-06	6.08301e-05	3.9507	LOC107056600	0.587738	-7.6834	1.01026e-05	8.91189e-05
-3.73683	1.61613	-7.76672	7.42689e-06	6.82471e-05	3.78517	TPRG1L	-0.214495	-7.68218	1.01176e-05	8.91189e-05
1.01123	9.69089	12.4167	6.32382e-08	2.35412e-06	8.76526	PFKP	8.4639	7.67769	1.01729e-05	8.94131e-05
0.951517	6.38521	7.19362	1.54113e-05	0.000119449	3.01716	GTF2A2	5.7274	7.67663	1.01861e-05	8.94131e-05
-1.08489	7.03404	-7.57502	9.44037e-06	8.17417e-05	3.53281	LYPLA1	6.3096	-7.65803	1.0419e-05	9.13009e-05
-1.01467	6.81904	-7.46651	1.08338e-05	9.05778e-05	3.38797	COPS4	6.2539	-7.65454	1.04635e-05	9.14418e-05
1.51979	5.95693	7.52274	1.00861e-05	8.64194e-05	3.46321	CPQ	3.73568	7.65395	1.0471e-05	9.14418e-05
-3.59695	1.73064	-7.72993	7.77422e-06	7.09928e-05	3.73709	TNRC6B	-0.023177	-7.651	1.05086e-05	9.15987e-05
-3.56448	2.0754	-7.7292	7.78137e-06	7.09928e-05	3.73613	SIX5	0.169015	-7.64974	1.05249e-05	9.15987e-05
0.527937	8.514	6.09003	7.055e-05	0.000403822	1.41757	PITPNB	7.97032	7.63867	1.06678e-05	9.26847e-05
0.690308	9.08383	6.66702	3.12247e-05	0.000211482	2.27433	VPS29	8.41857	7.63575	1.07058e-05	9.28565e-05
0.505001	6.87126	6.0209	7.8023e-05	0.000439688	1.31184	FARP1	5.89614	7.63325	1.07385e-05	9.29823e-05
0.594436	6.98404	6.70316	2.97139e-05	0.000204785	2.32649	NPLOC4	6.20149	7.63136	1.07633e-05	9.30389e-05
-0.96322	9.27399	-10.2248	4.78908e-07	9.28681e-06	6.66112	LOC100859276	8.64803	-7.6282	1.08048e-05	9.31992e-05
-1.1506	9.21148	-10.4623	3.7817e-07	7.96969e-06	6.90772	DDX21	8.64065	-7.62718	1.08184e-05	9.31992e-05
-1.6305	11.9868	-7.51208	1.02235e-05	8.7336e-05	3.44897	LOC107051217	10.7877	-7.61299	1.10075e-05	9.46184e-05
3.29286	6.78546	7.68692	8.20266e-06	7.32091e-05	3.68066	SCIN	1.19766	7.61204	1.10203e-05	9.46184e-05
-3.18754	1.52767	-7.68157	8.25769e-06	7.34978e-05	3.67363	SMTN	0.182908	-7.60072	1.11739e-05	9.5776e-05
-1.47327	4.88092	-7.44186	1.11801e-05	9.2263e-05	3.35486	ACBD6	3.74152	-7.5938	1.12689e-05	9.63339e-05
1.33547	10.0716	8.61188	2.7071e-06	3.14492e-05	4.84611	UGP2	8.03949	7.59305	1.12793e-05	9.63339e-05
3.41658	6.13709	7.91778	6.16586e-06	5.93318e-05	3.98089	WIPI1	1.99408	7.59187	1.12956e-05	9.63339e-05
0.490095	6.76344	5.93259	8.88167e-05	0.000486919	1.17581	NGLY1	6.39916	7.58749	1.13564e-05	9.64256e-05
0.997629	6.56393	11.0892	2.0702e-07	5.21958e-06	7.53562	ALAD	5.83648	7.58719	1.13606e-05	9.64256e-05
0.491502	8.26853	5.86846	9.7646e-05	0.000524757	1.07634	PRKAR2A	7.95298	7.58701	1.13631e-05	9.64256e-05
-3.479	1.7979	-7.86055	6.61425e-06	6.24679e-05	3.90706	MED30	0.31721	-7.57977	1.14644e-05	9.71239e-05
0.811736	6.73282	9.81873	7.24761e-07	1.21588e-05	6.22791	CUL5	6.15655	7.57445	1.15395e-05	9.75977e-05
-3.5733	1.95253	-7.87285	6.51501e-06	6.18198e-05	3.92296	TPX2	0.311815	-7.56419	1.16856e-05	9.86699e-05
-0.673585	5.03613	-6.73822	2.83231e-05	0.000197991	2.37691	DDX10	4.56089	-7.56113	1.17297e-05	9.88526e-05
0.576403	8.94097	6.3486	4.86929e-05	0.000301376	1.80716	ALG12	7.95112	7.55999	1.1746e-05	9.88526e-05
0.616055	7.9692	6.41412	4.43898e-05	0.000278118	1.90441	SDHC	7.43229	7.5447	1.1969e-05	0.000100563
0.610375	8.55872	6.33568	4.95927e-05	0.000306573	1.78791	CHPKCI	7.82915	7.54073	1.20275e-05	0.000100854
2.15926	3.94482	7.57766	9.40898e-06	8.16085e-05	3.53632	STAT6	0.530741	7.5395	1.20458e-05	0.000100854
0.548697	6.77617	7.44955	1.10708e-05	9.1509e-05	3.3652	FNTA	6.09993	7.53834	1.2063e-05	0.000100854
0.908522	5.85644	7.07158	1.80952e-05	0.00013733	2.84824	SCRN3	4.71419	7.53391	1.21289e-05	0.00010124
-1.15852	9.19675	-9.97525	6.16776e-07	1.07619e-05	6.39668	IGF2BP3	8.22621	-7.52825	1.22137e-05	0.000101781
0.50025	7.09307	5.9919	8.14053e-05	0.000455227	1.26729	PPWD1	6.62342	7.52488	1.22647e-05	0.000102039
0.73104	5.73396	6.64507	3.21823e-05	0.000216245	2.24256	ACSS1A	4.65849	7.52032	1.23338e-05	0.000102447
0.750044	8.44092	6.77916	2.67863e-05	0.000189211	2.43559	TSPAN3	7.14037	7.5189	1.23554e-05	0.00010246
-2.12161	1.47757	-8.12965	4.76982e-06	4.88476e-05	4.25084	TAF8	0.501822	-7.51329	1.24412e-05	0.000103003
-3.13594	1.71764	-7.77277	7.3714e-06	6.78594e-05	3.79306	ZNF292	0.0379429	-7.51105	1.24756e-05	0.000103121
0.375218	8.75762	5.16896	0.000285034	0.00124352	-0.0457017	ERLIN2	7.97132	7.50514	1.25669e-05	0.000103707
0.4951	6.29459	5.89903	9.33262e-05	0.000505269	1.12383	GLCE	5.86594	7.49889	1.26643e-05	0.000104342
0.564692	6.81369	6.16948	6.28926e-05	0.000369956	1.53826	TMX2	6.13469	7.48988	1.28061e-05	0.000105341
-0.779014	8.2896	-6.7364	2.83935e-05	0.000198094	2.3743	CHD5	7.03029	-7.48567	1.2873e-05	0.00010572
-1.797	5.20989	-7.42608	1.14081e-05	9.36687e-05	3.33362	DCN	3.36758	-7.4842	1.28963e-05	0.000105742
0.900149	5.4262	6.91527	2.22862e-05	0.00016122	2.62907	XRCC4	4.89776	7.48214	1.29294e-05	0.000105805
-3.24233	1.578	-7.5525	9.7129e-06	8.38169e-05	3.50287	PRKAB1	-0.0807576	-7.48113	1.29456e-05	0.000105805
1.18036	5.64832	7.18719	1.55416e-05	0.000120276	3.0083	COL4A3BP	4.08292	7.47914	1.29774e-05	0.000105895
0.460661	9.56334	5.85028	0.000100316	0.000535717	1.04804	RAB11B	9.13095	7.47063	1.31149e-05	0.000106847
-1.38884	7.71426	-7.29693	1.34721e-05	0.000108356	3.15865	RCN1	6.11404	-7.46768	1.31629e-05	0.000107066
-0.389743	7.93226	-5.2342	0.000257176	0.00113362	0.0618081	HSPA4	7.30918	-7.46353	1.32308e-05	0.000107447
-0.705462	7.72264	-6.60981	3.37862e-05	0.000223488	2.19141	MYEF2	6.81687	-7.46173	1.32603e-05	0.000107516
-3.07528	1.64584	-7.69427	8.12764e-06	7.28488e-05	3.69033	AEN	0.269949	-7.45551	1.3363e-05	0.000108177
0.932827	5.31725	7.00087	1.98759e-05	0.00014755	2.74949	LACTB2	4.50921	7.45179	1.34249e-05	0.000108505
0.505158	7.06761	5.93239	8.88432e-05	0.000486919	1.1755	THUMPD3	6.74335	7.4443	1.35502e-05	0.000109177
-1.69422	1.59304	-7.42499	1.14239e-05	9.36687e-05	3.33216	HMBOX1	0.587254	-7.44427	1.35508e-05	0.000109177
1.03083	7.68046	11.2899	1.71741e-07	4.58575e-06	7.72992	MVK	6.93899	7.44167	1.35946e-05	0.000109357
0.764024	6.6348	6.67958	3.06906e-05	0.000208696	2.29247	PROSC	5.69421	7.43872	1.36445e-05	0.000109586
-2.95043	1.2894	-7.49426	1.04576e-05	8.85945e-05	3.42515	DYNC1I2	-0.121934	-7.435	1.37077e-05	0.000109831
-3.17584	1.47865	-7.5042	1.03263e-05	8.80668e-05	3.43845	LOC112531692	-0.265966	-7.43302	1.37415e-05	0.000109831
1.12295	6.42098	7.14585	1.64072e-05	0.00012583	2.95127	SRI	5.29287	7.4328	1.37452e-05	0.000109831
0.465288	10.688	6.56527	3.5936e-05	0.000234966	2.12654	NUDT16L1	10.3298	7.43187	1.37612e-05	0.000109831
-3.32536	1.49815	-7.52171	1.00992e-05	8.64194e-05	3.46184	LOC107051192	-0.425665	-7.42997	1.37937e-05	0.000109919
1.00356	5.85092	7.67224	8.3546e-06	7.41017e-05	3.66135	CMAS	4.39429	7.42597	1.38624e-05	0.000110294
0.828015	5.93944	6.83837	2.47195e-05	0.000176074	2.52006	GALNT1	4.96449	7.42421	1.38929e-05	0.000110364
0.943369	6.84288	6.924	2.20266e-05	0.000159795	2.64139	CPNE3	5.40364	7.41381	1.40738e-05	0.000111627
-0.49584	8.05167	-5.94559	8.71321e-05	0.000480924	1.19591	LOC107049075	7.45958	-7.39552	1.43984e-05	0.000114025
-0.894593	6.33443	-7.23792	1.45454e-05	0.00011432	3.078	CNPY3	5.67865	-7.39229	1.44565e-05	0.000114307
0.877319	8.79382	9.96623	6.225e-07	1.07619e-05	6.38702	SEC13	7.84109	7.38525	1.45842e-05	0.000115138
0.579242	7.60904	6.19512	6.0614e-05	0.000359885	1.57703	XPO7	7.11883	7.38383	1.461e-05	0.000115164
0.743226	6.07249	7.55012	9.74215e-06	8.39273e-05	3.49971	ARMT1	5.21939	7.35572	1.51327e-05	0.0001191
1.07611	5.35995	9.55312	9.57599e-07	1.48442e-05	5.93625	ANKMY2	4.38847	7.34647	1.53091e-05	0.000120302
1.53177	6.68353	8.05	5.25008e-06	5.28115e-05	4.14997	EMP2	4.40063	7.32291	1.57684e-05	0.000123721
1.40032	4.43301	7.17558	1.57797e-05	0.000121934	2.9923	PFKFB3	3.42979	7.31402	1.59455e-05	0.000124919
2.64332	4.36725	7.34351	1.26848e-05	0.000103343	3.222	TNNT3	0.890869	7.2892	1.64514e-05	0.000128685
0.993284	9.08348	10.5254	3.55432e-07	7.68094e-06	6.97242	P22	7.99055	7.28531	1.65324e-05	0.00012912
-1.30708	6.2826	-7.06644	1.82186e-05	0.000137856	2.84109	TRAPPC3	5.7594	-7.27049	1.68442e-05	0.000131354
-0.761616	7.5474	-6.81471	2.55243e-05	0.000180546	2.48636	TPR	6.90203	-7.26749	1.69082e-05	0.000131651
0.618064	6.02348	6.21427	5.89698e-05	0.000352162	1.60592	PIP4K2B	5.39799	7.26468	1.69684e-05	0.000131725
0.815048	5.93367	6.66941	3.11225e-05	0.00021107	2.27778	LOC107050443	4.73395	7.26464	1.69693e-05	0.000131725
-0.985265	11.4622	-7.43058	1.13425e-05	9.3441e-05	3.33969	RPS3	10.8777	-7.26287	1.70072e-05	0.000131818
1.174	6.31421	8.45081	3.26209e-06	3.61667e-05	4.65019	NAGLU	4.52243	7.23758	1.75598e-05	0.000135896
-1.15458	6.6962	-9.57399	9.36662e-07	1.46984e-05	5.9594	TNC	5.72762	-7.23312	1.76595e-05	0.00013646
-4.4429	2.12458	-7.45817	1.09497e-05	9.09501e-05	3.37677	EIF4ENIF1	-0.101747	-7.23102	1.77065e-05	0.000136616
-1.92583	6.0981	-7.87652	6.48569e-06	6.17209e-05	3.9277	CLTA	4.85158	-7.22768	1.77816e-05	0.000136988
-2.99412	1.38182	-7.29461	1.35127e-05	0.000108356	3.15549	CCDC85A	-0.0290029	-7.21999	1.79557e-05	0.000138121
0.749262	8.31814	6.52124	3.8205e-05	0.000247266	2.06216	MGST3	7.42141	7.20419	1.83194e-05	0.000140706
-1.95617	8.23437	-7.87205	6.52138e-06	6.18198e-05	3.92193	CCT3	6.03368	-7.19829	1.84573e-05	0.000141552
0.673178	8.54122	7.35058	1.25698e-05	0.000102734	3.23159	SEC24C	7.7577	7.17871	1.89229e-05	0.000144905
-2.69515	1.60029	-7.23372	1.46252e-05	0.000114575	3.07224	HAND2	0.59896	-7.17697	1.89648e-05	0.000145008
-1.35499	8.19122	-8.68796	2.48109e-06	2.94269e-05	4.93767	FUS	7.0178	-7.16614	1.92285e-05	0.000146804
-3.13289	1.72816	-7.21928	1.49032e-05	0.000115972	3.05243	ARID3B	0.279905	-7.15217	1.95742e-05	0.00014922
0.711374	6.95167	8.70315	2.43847e-06	2.90566e-05	4.95587	TSTA3	6.10364	7.14406	1.97779e-05	0.000150548
-2.61652	1.64168	-7.49752	1.04143e-05	8.84263e-05	3.42952	NKAPL	0.519584	-7.13696	1.99582e-05	0.000151512
-2.66687	4.79617	-7.21856	1.49172e-05	0.000115972	3.05144	GIPC1	3.092	-7.13673	1.9964e-05	0.000151512
-0.700254	6.6979	-6.41903	4.40842e-05	0.000276543	1.91168	DDX18	6.12856	-7.13173	2.00922e-05	0.000152259
-2.34058	1.37809	-7.21495	1.49876e-05	0.000116342	3.04648	FIP1L1	0.0299172	-7.11714	2.04708e-05	0.000154897
1.27392	7.03448	8.48009	3.15274e-06	3.53384e-05	4.68602	PICALM	5.56348	7.1119	2.06086e-05	0.00015571
-2.64629	1.62611	-7.49706	1.04204e-05	8.84263e-05	3.4289	PHC3	0.393316	-7.10774	2.0719e-05	0.000156312
-0.903636	6.31534	-6.69072	3.0225e-05	0.000206909	2.30855	LARP1	5.53068	-7.1026	2.0856e-05	0.000157113
0.915393	6.71755	6.73369	2.84988e-05	0.000198286	2.3704	B3GLCT	5.59884	7.10002	2.0925e-05	0.0001574
2.56283	3.7208	7.48928	1.0524e-05	8.88617e-05	3.41849	RFLNB	0.930876	7.08871	2.1231e-05	0.000159391
0.790255	7.98053	6.49722	3.95072e-05	0.000253762	2.02692	LOC107049719	7.32967	7.08794	2.12521e-05	0.000159391
1.52056	10.3756	8.15978	4.60063e-06	4.74963e-05	4.28882	SOD1	8.76863	7.07181	2.16972e-05	0.00016249
0.881069	8.89492	11.8771	1.01002e-07	3.12294e-06	8.28085	THOP1	8.01444	7.06957	2.17598e-05	0.00016272
0.714167	7.66077	6.33078	4.99382e-05	0.000308335	1.78061	ALDH1L2	6.2875	7.05457	2.21843e-05	0.000165652
-1.10945	9.37718	-6.86291	2.39134e-05	0.000171772	2.55493	KPNB1	8.66414	-7.05228	2.22496e-05	0.000165896
1.56874	3.84795	6.97765	2.05009e-05	0.000150872	2.71691	CYP1B1	0.463829	7.0506	2.2298e-05	0.000165956
-3.56379	1.5681	-7.30048	1.34102e-05	0.000108333	3.16349	AAGAB	-0.22127	-7.04974	2.23227e-05	0.000165956
-2.61948	1.35743	-7.06812	1.81781e-05	0.000137754	2.84343	GPRIN1	0.1576	-7.01991	2.31992e-05	0.000172221
0.949474	7.7784	10.1442	5.19387e-07	9.81065e-06	6.57634	MVP	6.62947	7.01793	2.32585e-05	0.00017241
0.788131	9.81677	10.1302	5.26776e-07	9.87705e-06	6.56158	SCP2	9.17866	7.01488	2.33504e-05	0.000172663
-0.789894	6.9657	-6.55543	3.64302e-05	0.000237398	2.11218	IGF2BP2	6.38451	-7.01455	2.33603e-05	0.000172663
0.836691	10.005	10.372	4.13461e-07	8.53705e-06	6.81459	PSMA4	9.21795	7.0046	2.36631e-05	0.000174648
0.66614	6.26483	6.36615	4.74978e-05	0.000294337	1.83328	CUL2	5.75522	6.99431	2.39807e-05	0.000176736
-3.65102	1.61325	-7.07553	1.80009e-05	0.000136873	2.85373	MBNL1	0.0933878	-6.99151	2.40678e-05	0.000177122
1.09515	6.59135	6.73458	2.84643e-05	0.000198286	2.37168	SEPSECS	5.76444	6.9888	2.41526e-05	0.000177491
0.776453	8.70817	9.89867	6.6726e-07	1.13814e-05	6.31439	SEC23A	7.71516	6.98739	2.41967e-05	0.000177558
2.93174	2.92415	7.06214	1.83226e-05	0.000138437	2.8351	CRYAB	0.375511	6.98543	2.42582e-05	0.000177754
-2.17748	5.86546	-6.99819	1.99469e-05	0.000147648	2.74573	NUP153	3.44268	-6.96826	2.48049e-05	0.000181499
2.03243	3.35677	6.96159	2.09452e-05	0.000153478	2.69435	PPM1E	1.69972	6.96345	2.49604e-05	0.000182376
-0.843867	5.54527	-6.47891	4.05312e-05	0.000259359	2.00001	NOL10	4.73875	-6.95442	2.52554e-05	0.000184267
0.354016	6.6042	4.91332	0.000428958	0.00173488	-0.472391	HTRA2	6.36191	6.95186	2.53396e-05	0.000184617
-0.974723	5.89876	-8.60032	2.74334e-06	3.17257e-05	4.83214	TCOF1	5.39449	-6.94509	2.55638e-05	0.000185985
0.575471	11.4868	6.07047	7.25837e-05	0.000414068	1.38773	SNRPD3	11.0739	6.93654	2.585e-05	0.000187799
1.77196	8.50348	6.89327	2.29551e-05	0.000165425	2.59795	ACTN2	7.40126	6.93034	2.60601e-05	0.000189056
0.628683	7.74123	6.04561	7.52588e-05	0.000425993	1.34972	SRM	6.53817	6.92824	2.61316e-05	0.00018911
1.37112	5.99788	8.25714	4.09669e-06	4.31676e-05	4.41077	CAB39L	4.31671	6.92794	2.61417e-05	0.00018911
-2.89461	1.69171	-7.22926	1.47105e-05	0.000114919	3.06612	CCNA2	0.37855	-6.92311	2.6307e-05	0.000190036
1.1757	9.98835	8.86535	2.02929e-06	2.56967e-05	5.14872	ARHGDIA	8.5601	6.92184	2.63506e-05	0.00019006
1.24089	8.24927	8.19966	4.38657e-06	4.56561e-05	4.3389	PPIC	6.48446	6.92066	2.6391e-05	0.00019006
0.437385	8.22994	5.69443	0.000126649	0.000645264	0.803537	UGGT1	7.65924	6.91965	2.64257e-05	0.00019006
0.823799	7.48354	6.39822	4.53952e-05	0.000283027	1.88087	MSMO1	6.97879	6.91868	2.64593e-05	0.00019006
-2.93337	1.72971	-7.01722	1.94481e-05	0.000145008	2.77238	PENK	0.011997	-6.91275	2.66652e-05	0.000191269
0.402329	11.9123	5.21057	0.000266918	0.00117251	0.0229336	RPS8	11.6197	6.90964	2.67737e-05	0.000191778
-2.65433	1.3969	-6.95643	2.10905e-05	0.00015432	2.68708	SPPL2C	0.0288434	-6.90408	2.69687e-05	0.000192904
-2.58059	1.22548	-6.95011	2.12695e-05	0.000155185	2.67819	DACT1	0.0488801	-6.90172	2.70523e-05	0.00019309
-1.36462	5.16849	-6.77296	2.70134e-05	0.000190288	2.42671	LUZP1	3.61111	-6.9012	2.70705e-05	0.00019309
1.11606	5.45338	6.68009	3.06693e-05	0.000208696	2.2932	LOC107049496	4.43373	6.89867	2.71604e-05	0.000193451
-2.72789	1.34796	-6.95386	2.11631e-05	0.00015463	2.68347	TIMM9	-0.154676	-6.89764	2.71969e-05	0.000193451
1.0847	5.47923	6.67567	3.0856e-05	0.000209542	2.28682	LPCAT3	4.1016	6.88917	2.74998e-05	0.000195333
-2.83638	1.54321	-6.96202	2.09332e-05	0.000153478	2.69496	HAUS3	0.184692	-6.88367	2.76986e-05	0.000196471
0.613328	7.75279	5.9468	8.69782e-05	0.000480595	1.19777	HM13	6.96696	6.86851	2.82546e-05	0.000200136
1.09233	5.26941	6.65197	3.18776e-05	0.00021448	2.25256	AOC3	3.33887	6.86495	2.83868e-05	0.000200794
-1.15307	5.552	-6.63273	3.2734e-05	0.00021843	2.22468	NDUFS8	4.21954	-6.86057	2.85504e-05	0.000201672
1.25107	6.11003	6.82564	2.51491e-05	0.000178635	2.50193	AKR1E2	4.97317	6.84877	2.89964e-05	0.0002042
0.653355	7.93848	6.05327	7.44243e-05	0.000423148	1.36143	DCPS	7.29003	6.8464	2.90869e-05	0.0002042
0.916058	8.11201	6.44872	4.22827e-05	0.000267878	1.95554	CAND2	6.8877	6.84638	2.90874e-05	0.0002042
0.681079	8.35508	6.11777	6.77695e-05	0.000391759	1.45981	TM9SF3	7.424	6.84602	2.91013e-05	0.0002042
0.623004	7.2254	5.94165	8.764e-05	0.000482682	1.18981	RAD23A	6.5428	6.8456	2.91175e-05	0.0002042
-3.63806	1.97024	-6.92708	2.19358e-05	0.000159363	2.64574	LTV1	0.40123	-6.84478	2.91486e-05	0.0002042
0.553834	10.7772	5.78859	0.000109966	0.000577501	0.951675	LOC107051050	10.4888	6.83185	2.96489e-05	0.000207421
-2.9886	1.58534	-7.08013	1.78916e-05	0.000136393	2.86014	PEX16	0.345165	-6.82611	2.98735e-05	0.000208705
0.374548	8.12652	5.13298	0.000301742	0.00130083	-0.10522	XPNPEP1	7.73375	6.81883	3.01616e-05	0.000210218
-1.04483	5.88001	-6.55417	3.64941e-05	0.000237398	2.11033	TOR1AIP1	4.97647	-6.81856	3.01725e-05	0.000210218
-1.21126	6.47551	-6.63111	3.28073e-05	0.00021843	2.22233	PRKAR1A	5.93267	-6.8117	3.04464e-05	0.000211837
-1.58138	6.18678	-7.67272	8.3495e-06	7.41017e-05	3.662	CENPE	5.41385	-6.80976	3.05245e-05	0.000212091
0.971483	8.15753	9.14077	1.49427e-06	2.0268e-05	5.46985	NDUFA11	7.4428	6.80684	3.06422e-05	0.00021262
0.938105	6.88609	6.46668	4.12313e-05	0.000262194	1.98201	LOC107050990	5.46592	6.79909	3.09574e-05	0.000214515
0.959616	7.60657	6.47364	4.08311e-05	0.000260624	1.99226	LAMP2	5.83394	6.79358	3.11835e-05	0.000215788
-0.433503	6.91556	-5.3357	0.000219414	0.000991154	0.2279	PBRM1	5.86859	-6.79092	3.12931e-05	0.000216253
3.62347	4.8397	6.98411	2.03248e-05	0.000150009	2.72599	EEF1A2	0.888966	6.78645	3.14787e-05	0.000217006
0.326402	9.0507	4.61624	0.000697732	0.00264175	-0.978839	NUDT21	8.6086	6.78624	3.14872e-05	0.000217006
-2.85825	1.2851	-6.84031	2.46547e-05	0.000175859	2.52282	KNOP1	-0.247962	-6.78027	3.17367e-05	0.000218323
1.04871	4.91021	8.49054	3.11469e-06	3.5066e-05	4.69878	ARFGAP3	3.78884	6.77963	3.17638e-05	0.000218323
1.13831	7.96735	8.2656	4.05579e-06	4.28251e-05	4.42132	UCH-L1	7.11531	6.77589	3.19211e-05	0.000219109
1.09963	5.9373	6.59379	3.4543e-05	0.00022673	2.16811	CA8	4.71933	6.77428	3.19895e-05	0.000219283
0.796751	8.36628	9.59714	9.14e-07	1.45215e-05	5.98505	DECR1	7.39344	6.76952	3.21914e-05	0.000220371
-1.00318	10.0697	-9.18599	1.42203e-06	1.98152e-05	5.52182	NACA	9.55829	-6.76682	3.23069e-05	0.000220865
1.09561	8.31782	7.56418	9.57053e-06	8.27283e-05	3.51841	IDI2	7.11854	6.7612	3.25483e-05	0.000222218
0.903866	12.2036	10.0563	5.67828e-07	1.0417e-05	6.48314	P4HB	10.5635	6.75373	3.28722e-05	0.000224129
0.527093	9.48485	5.60896	0.000144129	0.000710889	0.667999	LMAN2	8.95178	6.74756	3.31424e-05	0.000225669
-1.44592	7.01895	-6.69638	2.99915e-05	0.000205587	2.31671	LMCD1	6.11362	-6.74372	3.33116e-05	0.000226519
0.757119	7.39509	6.19487	6.06359e-05	0.000359885	1.57665	EFHD2	6.37973	6.73778	3.35755e-05	0.00022801
-2.0182	9.24552	-6.74213	2.81725e-05	0.000197362	2.38252	LASP1	7.65278	-6.73616	3.36476e-05	0.000228195
0.595886	7.91729	5.79686	0.000108618	0.000571672	0.964616	RAB8B	7.30228	6.72675	3.40711e-05	0.00023076
0.612118	6.13349	5.85532	9.95667e-05	0.000532275	1.0559	PPP2R5A	5.57112	6.72171	3.43004e-05	0.000232006
-2.67163	1.72649	-6.77735	2.68525e-05	0.000189416	2.43299	LOC112530289	0.249018	-6.71928	3.44115e-05	0.000232449
-0.828379	9.41562	-6.23863	5.69466e-05	0.000342082	1.6426	STIP1	8.59891	-6.70002	3.53054e-05	0.000238172
1.23998	5.46655	7.03791	1.89209e-05	0.000142325	2.80129	THBS2	3.32838	6.69249	3.56617e-05	0.000240257
-2.50669	1.83269	-7.02579	1.92277e-05	0.000143996	2.78437	C3H1ORF131	0.547024	-6.68956	3.58011e-05	0.000240705
1.71469	5.7069	6.65463	3.17614e-05	0.000214264	2.2564	KLHL41	0.847247	6.68912	3.58225e-05	0.000240705
0.6742	5.57156	5.97855	8.30135e-05	0.000462743	1.24675	ACSS2	5.04687	6.68708	3.59199e-05	0.000241041
0.756469	5.76084	6.19862	6.03101e-05	0.000359324	1.58231	FDX1	5.26778	6.6824	3.61451e-05	0.000242234
-0.966113	8.51951	-9.00479	1.73644e-06	2.28243e-05	5.31228	HADH	7.62573	-6.67071	3.67143e-05	0.000245726
0.776457	5.32965	6.11639	6.79049e-05	0.000391759	1.45771	RABGAP1	4.62771	6.65863	3.7312e-05	0.000249399
-1.60798	7.43841	-6.60175	3.41651e-05	0.000225284	2.17968	NNT	6.50666	-6.65444	3.75219e-05	0.000250474
0.932098	5.22304	6.44192	4.2688e-05	0.000269776	1.94551	CRAT	4.01125	6.65111	3.76899e-05	0.000251266
0.920978	10.7674	8.22228	4.26992e-06	4.47158e-05	4.36724	ANXA6	9.86946	6.64862	3.78157e-05	0.000251776
-2.92332	1.61724	-6.91962	2.21566e-05	0.000160509	2.6352	FLCN	-0.124802	-6.64297	3.81031e-05	0.00025315
1.01602	6.02275	6.3816	4.64722e-05	0.000289034	1.85622	PITHD1	5.322	6.64261	3.81214e-05	0.00025315
0.579598	8.12807	5.7516	0.000116223	0.000601155	0.893625	ADPGK	7.0559	6.63835	3.83396e-05	0.000254268
-3.31371	1.60257	-6.70826	2.95073e-05	0.000203912	2.33383	BCL9L	-0.108859	-6.63325	3.86028e-05	0.000255681
-2.89359	1.48559	-6.92882	2.18846e-05	0.000159218	2.6482	GPKOW	0.0710454	-6.63228	3.8653e-05	0.000255681
0.572286	9.95728	5.74051	0.000118172	0.000608148	0.87619	SNRPD1	9.48481	6.62128	3.92282e-05	0.00025915
0.754863	5.8877	6.19429	6.06865e-05	0.000359885	1.57577	ABAT	5.44065	6.61221	3.97089e-05	0.000261987
0.617724	9.62678	5.81413	0.000105856	0.000560607	0.991638	NUTF2	8.92296	6.60639	4.00213e-05	0.000263706
0.419367	6.98988	5.2469	0.000252097	0.00111316	0.0826612	NSDHL	6.31399	6.59779	4.04867e-05	0.00026639
-1.19817	5.14729	-6.42679	4.36054e-05	0.000274552	1.92316	CLNS1A	4.29525	-6.5969	4.05353e-05	0.00026639
-0.711079	6.21302	-6.09154	7.03957e-05	0.000403391	1.41987	PLXNB2	5.58916	-6.59599	4.05853e-05	0.00026639
-3.15858	1.8013	-6.83035	2.49893e-05	0.000177748	2.50864	WASF1	0.494455	-6.58724	4.10663e-05	0.000269201
0.549978	8.00215	5.59853	0.000146431	0.000720154	0.651391	SLC25A1	7.17567	6.58067	4.14315e-05	0.000271246
0.412873	7.37268	5.15451	0.000291623	0.00126901	-0.0695806	GNAS	6.92144	6.56487	4.23244e-05	0.00027645
0.837018	9.55745	9.11888	1.53066e-06	2.06518e-05	5.44462	PSMB3	8.89401	6.56435	4.23539e-05	0.00027645
-0.735455	7.37513	-6.07928	7.16599e-05	0.000409715	1.40118	TMCO1	6.79771	-6.56374	4.2389e-05	0.00027645
0.384383	7.91374	5.00772	0.000368468	0.00154032	-0.313828	GART	7.36892	6.56277	4.24445e-05	0.000276459
-3.04463	2.23274	-6.63121	3.28026e-05	0.00021843	2.22248	GRPEL2	0.323133	-6.56106	4.25427e-05	0.000276744
-0.547378	6.70025	-5.62105	0.000141507	0.000701347	0.687242	CEPT1	6.21032	-6.55778	4.27316e-05	0.000277457
0.461151	6.70072	5.39633	0.000199697	0.000917527	0.326442	PIGT	6.08111	6.55727	4.2761e-05	0.000277457
-2.40173	1.25275	-6.60487	3.40177e-05	0.000224729	2.18423	BIN3	-0.146952	-6.55174	4.30822e-05	0.000278911
-1.09366	5.76876	-6.38004	4.6575e-05	0.000289321	1.8539	DDX24	5.04877	-6.55153	4.30944e-05	0.000278911
-1.18425	5.42422	-6.40866	4.47324e-05	0.000279921	1.89633	ZC3H13	4.23205	-6.54179	4.36656e-05	0.000282249
-4.94022	2.02012	-6.71465	2.92505e-05	0.000202687	2.34302	CDC42EP1	-0.0198349	-6.53901	4.38304e-05	0.000282791
0.38477	6.07011	4.95841	0.000398855	0.00163941	-0.396508	RMDN1	5.50775	6.53851	4.38603e-05	0.000282791
-2.75352	1.54443	-6.59948	3.42725e-05	0.000225535	2.17638	PCDHGA2	-0.22302	-6.53661	4.39729e-05	0.00028288
0.438324	11.2957	5.12433	0.000305911	0.00131658	-0.119557	RPL22	10.9263	6.53641	4.39851e-05	0.00028288
-0.457077	9.75223	-5.31743	0.000225753	0.0010144	0.198101	ACO2	9.29975	-6.53105	4.43054e-05	0.000284582
-1.87046	6.31822	-6.52286	3.81191e-05	0.000247023	2.06453	ZYX	4.64076	-6.52793	4.44932e-05	0.000285428
-3.65699	1.7256	-6.72783	2.8728e-05	0.000199608	2.36198	ING3	0.276595	-6.52184	4.48617e-05	0.000287377
0.588147	6.9928	6.16703	6.31144e-05	0.000370407	1.53456	CASK	6.12685	6.5208	4.49256e-05	0.000287377
-0.737085	7.59209	-5.96856	8.42402e-05	0.000468511	1.23135	ALDH6A1	6.71615	-6.51951	4.50038e-05	0.000287377
0.886029	7.43187	8.96822	1.80856e-06	2.36504e-05	5.26958	DHCR24	6.9852	6.51921	4.50225e-05	0.000287377
-2.72265	1.67883	-6.75927	2.75215e-05	0.000193333	2.40711	INCENP	0.227569	-6.51	4.55882e-05	0.000290625
0.482442	6.63156	5.47358	0.000177254	0.000834716	0.451261	PXDN	5.34567	6.49653	4.64304e-05	0.000295624
0.267417	10.1701	4.0785	0.00173395	0.00574977	-1.92135	VDAC3	9.66224	6.49548	4.64969e-05	0.000295678
0.546658	6.75505	5.81826	0.000105208	0.000557753	0.998083	DHRS7B	5.88504	6.49214	4.67086e-05	0.000296655
0.553543	5.6928	5.52553	0.000163678	0.000783075	0.534724	GRHPR	4.86291	6.48759	4.69986e-05	0.000298118
-0.879538	6.32872	-6.12591	6.69751e-05	0.000389479	1.47219	TRAPPC6A	5.75821	-6.48669	4.7056e-05	0.000298118
0.395103	8.57894	4.92211	0.00042291	0.00171587	-0.457586	TXNL1	8.25248	6.47148	4.80408e-05	0.00030398
-0.730074	9.85129	-5.97849	8.30215e-05	0.000462743	1.24665	BDH1A	9.0066	-6.46725	4.83181e-05	0.000304983
-3.02666	1.67866	-6.7165	2.91763e-05	0.000202448	2.34569	RUFY3	-0.0476855	-6.46724	4.83188e-05	0.000304983
-2.01574	5.28581	-6.50541	3.90577e-05	0.000252145	2.03895	RRS1	1.14418	-6.45724	4.89823e-05	0.000308788
0.587595	7.77183	5.66867	0.000131668	0.000662888	0.762789	SLC25A4	6.91578	6.44921	4.95225e-05	0.000311808
-0.567024	7.84378	-5.70691	0.000124291	0.00063642	0.823242	MRPL44	7.12035	-6.44045	5.01184e-05	0.000315171
0.476612	8.42127	5.27744	0.000240312	0.00106945	0.13273	TMEM33	7.69091	6.43665	5.03796e-05	0.000316423
1.39608	5.36219	6.37115	4.71633e-05	0.000292619	1.84071	CHID1	3.28584	6.43082	5.07832e-05	0.000318566
-3.09147	1.56778	-6.49203	3.97945e-05	0.000255286	2.0193	GSE1	-0.139681	-6.42224	5.13828e-05	0.000321932
0.877301	10.9097	9.58296	9.2781e-07	1.46044e-05	5.96935	ACTN4	9.80277	6.41817	5.16699e-05	0.000323333
0.696206	7.38589	5.86337	9.83848e-05	0.000527597	1.06843	NAA16	6.51815	6.41436	5.19404e-05	0.000324627
-2.40977	1.43997	-6.63152	3.27886e-05	0.00021843	2.22293	MTSS1L	0.181732	-6.4085	5.23593e-05	0.000326845
-1.65229	7.04639	-6.47116	4.09732e-05	0.000260878	1.98861	STAU2	5.80661	-6.40661	5.2495e-05	0.000327292
-0.68809	6.85255	-6.06938	7.26986e-05	0.00041426	1.38607	THOC1	6.11027	-6.40272	5.27758e-05	0.000328641
-0.571372	9.02776	-6.70326	2.97102e-05	0.000204785	2.32662	EIF4G1	8.68346	-6.39879	5.30612e-05	0.000330015
1.17704	6.06992	7.463	1.08824e-05	9.07476e-05	3.38326	CTSH	4.65122	6.39543	5.3306e-05	0.000331133
0.830158	7.65436	9.93479	6.42918e-07	1.104e-05	6.35327	GMPPB	6.72705	6.38921	5.37638e-05	0.000333571
-1.1761	7.39473	-6.25892	5.53185e-05	0.000333875	1.67308	UBE2K	6.80395	-6.38756	5.38853e-05	0.00033365
0.79542	5.15438	5.94266	8.75097e-05	0.000482486	1.19137	DYSF	4.40221	6.38727	5.39073e-05	0.00033365
0.690719	7.75745	5.90453	9.25702e-05	0.000503266	1.13237	TMEM263	6.80639	6.38507	5.40702e-05	0.000334252
-1.01439	5.62061	-6.13114	6.64712e-05	0.00038699	1.48013	ZC3H11B	4.9113	-6.38407	5.41443e-05	0.000334305
0.758806	6.20758	5.90387	9.26601e-05	0.000503266	1.13135	TOMM40L	5.07693	6.3812	5.43589e-05	0.000335172
-3.79818	2.45681	-6.46326	4.14295e-05	0.000262799	1.97697	NFYC	0.473816	-6.38043	5.44162e-05	0.000335172
-1.39391	4.59661	-7.15934	1.61192e-05	0.000124181	2.9699	SRP68	3.70048	-6.37692	5.46793e-05	0.000336387
0.302851	6.80457	4.22984	0.00133711	0.00460451	-1.65307	USP9Y	6.61479	6.36161	5.58433e-05	0.000343133
-3.37246	1.85342	-6.42162	4.39233e-05	0.000275873	1.91552	POLE4	0.243109	-6.34581	5.70733e-05	0.000350269
0.682824	7.76626	5.79091	0.000109587	0.000576178	0.955299	PHPT1	7.26286	6.33781	5.77063e-05	0.000353728
0.721906	8.91277	5.85841	9.9112e-05	0.0005304	1.06071	TXNDC17	8.01781	6.33655	5.78068e-05	0.000353919
-2.80941	1.55053	-6.57751	3.53308e-05	0.000231306	2.1444	GLCCI1	0.111456	-6.32554	5.86927e-05	0.000358912
-2.385	1.69562	-6.38734	4.60969e-05	0.000287051	1.86474	DLX2	0.302409	-6.32267	5.89263e-05	0.000359624
-2.64385	1.48057	-6.62901	3.29025e-05	0.000218778	2.21928	SP3	-0.0704543	-6.32237	5.89501e-05	0.000359624
-1.02956	7.96659	-8.04158	5.30377e-06	5.32465e-05	4.13927	RCC1	7.46461	-6.308	6.01344e-05	0.00036641
0.522201	7.61351	5.70456	0.000124731	0.000637402	0.819538	AP3D1	7.14043	6.28968	6.16803e-05	0.000375381
-1.67341	5.1597	-6.28634	5.31963e-05	0.000323749	1.71419	BCAS2	3.64943	-6.28661	6.19427e-05	0.000376529
0.776253	8.21984	9.62996	8.82897e-07	1.42043e-05	6.02131	MYO1C	6.38189	6.28282	6.22693e-05	0.000378064
-1.23614	8.32397	-7.24135	1.44806e-05	0.00011432	3.08269	SEC61B	7.02852	-6.28143	6.23903e-05	0.000378348
-2.76326	1.49347	-6.5249	3.80108e-05	0.000246635	2.06752	BACT	-0.0333206	-6.27224	6.31909e-05	0.000382747
-2.50459	1.41235	-6.5605	3.61745e-05	0.000236223	2.11959	FIGNL1	0.196455	-6.27106	6.32948e-05	0.000382922
-0.881357	4.59596	-5.96608	8.45465e-05	0.000469268	1.22754	XPO4	3.21438	-6.2672	6.36352e-05	0.000384525
0.350192	7.32289	4.56792	0.000756037	0.00283098	-1.06222	CSK	6.57635	6.25977	6.42962e-05	0.00038806
0.556693	8.66841	5.42046	0.00019238	0.000892756	0.365518	MANF	7.62133	6.24617	6.55244e-05	0.000395005
-2.74526	1.86145	-6.48401	4.02434e-05	0.000257841	2.00751	ELF2	0.0798553	-6.24419	6.57056e-05	0.00039563
-0.93679	10.6773	-8.48592	3.13145e-06	3.51771e-05	4.69313	CCT8	10.1746	-6.24098	6.59997e-05	0.000396932
0.743543	9.19282	10.4696	3.75484e-07	7.96969e-06	6.91516	AP2B1	8.47728	6.23917	6.61662e-05	0.000397465
0.902376	5.58885	7.7874	7.23896e-06	6.69951e-05	3.81213	MTM1	4.59016	6.23546	6.65093e-05	0.000399056
-1.01037	7.06326	-6.0075	7.95668e-05	0.000445809	1.29127	MTDH	6.51477	-6.22831	6.71758e-05	0.000402581
3.26288	6.34225	6.32329	5.04723e-05	0.00031088	1.76944	TMEM106B	1.70577	6.22299	6.76763e-05	0.000405105
1.57519	6.76234	6.1921	6.08774e-05	0.000360598	1.57247	COL14A1	4.45527	6.22011	6.7949e-05	0.00040626
0.812914	5.49168	5.87456	9.67675e-05	0.000521685	1.08583	IQSEC1	4.79451	6.21884	6.80697e-05	0.000406505
-1.08155	6.34326	-6.04053	7.58184e-05	0.00042821	1.34194	OGT	5.04947	-6.2117	6.87516e-05	0.000410097
-0.825269	11.2676	-5.83189	0.000103095	0.000547122	1.01936	ACTBL2	10.5645	-6.20967	6.89477e-05	0.000410786
-0.663961	8.0046	-6.76238	2.74053e-05	0.000192782	2.41156	MGEA5	7.71918	-6.20805	6.91033e-05	0.000411233
0.469595	8.1572	5.10515	0.000315378	0.00135048	-0.15139	RNMT	7.63798	6.20226	6.96653e-05	0.000414094
-3.75474	3.35963	-6.2836	5.34044e-05	0.000324241	1.71009	LSP1P1	0.246182	-6.20105	6.97831e-05	0.000414311
3.16042	4.36563	6.26426	5.48979e-05	0.000331729	1.6811	MYH7	0.984129	6.18968	7.09024e-05	0.000420468
-0.8424	9.11892	-9.26952	1.29828e-06	1.87568e-05	5.61729	H2AFY2	8.06607	-6.18388	7.14809e-05	0.000423406
-1.48524	4.73828	-6.14059	6.55691e-05	0.000383049	1.49448	TPRKB	3.90476	-6.18301	7.15681e-05	0.000423431
0.62208	9.69021	7.23539	1.45934e-05	0.000114502	3.07453	AARS	8.9587	6.18128	7.17415e-05	0.000423965
-0.576435	6.58501	-5.40877	0.00019589	0.000904107	0.346591	RARS2	5.89924	-6.17763	7.21093e-05	0.000425645
0.68469	7.80499	6.0417	7.56891e-05	0.000427954	1.34373	PSMA2	7.22828	6.1753	7.23454e-05	0.000426526
-0.317124	9.11861	-4.27752	0.00123271	0.00428548	-1.569	HDAC2	8.05302	-6.17451	7.24258e-05	0.000426526
1.02459	5.20538	6.01374	7.88439e-05	0.000443672	1.30085	KCNAB2	3.92328	6.17343	7.25354e-05	0.000426679
1.91691	5.07752	6.59065	3.46938e-05	0.000227427	2.16353	PRPH	2.80265	6.16902	7.29857e-05	0.000428473
-0.509953	7.8785	-5.41853	0.000192956	0.000894614	0.362389	TNPO1	7.426	-6.1688	7.30085e-05	0.000428473
0.887299	7.24512	8.2971	3.90734e-06	4.18541e-05	4.46051	LRP1	6.65438	6.16481	7.34183e-05	0.000430383
0.845303	5.40051	5.84924	0.000100471	0.000535984	1.04642	AGPAT5	4.62438	6.16064	7.3849e-05	0.000432411
0.467978	4.9693	5.14805	0.000294623	0.00127688	-0.0802756	CRYZL1	4.48002	6.15353	7.45902e-05	0.000435961
-2.57339	1.592	-6.23106	5.75677e-05	0.000345	1.63121	MEOX2	0.326851	-6.15319	7.46263e-05	0.000435961
-0.788551	7.56559	-5.76443	0.000114011	0.000593321	0.913785	ATP6V1A	6.88235	-6.15236	7.47128e-05	0.000435967
0.709646	5.73868	5.67935	0.000129561	0.000654577	0.779703	DDHD1	4.99626	6.147	7.52779e-05	0.000438763
0.727229	8.64056	5.81135	0.000106295	0.000562351	0.987291	LAMP1	7.08626	6.14481	7.55102e-05	0.000439614
-1.16826	7.4824	-7.02368	1.92817e-05	0.000144188	2.78142	ATXN2L	6.91837	-6.13905	7.61248e-05	0.000442208
-0.632302	9.3232	-5.63908	0.000137694	0.000685111	0.715876	UQCRC2	8.95556	-6.13901	7.61292e-05	0.000442208
0.58332	7.91696	5.92118	9.03235e-05	0.000493675	1.15815	TSPO	7.17791	6.13749	7.62918e-05	0.000442648
1.03088	6.47935	5.93568	8.84131e-05	0.000486283	1.18059	PGP	4.99109	6.13627	7.64226e-05	0.000442904
0.709163	7.87742	6.31541	5.10402e-05	0.000313097	1.75768	CD63	5.81941	6.12537	7.76051e-05	0.000449246
-3.12648	1.68956	-6.19554	6.05776e-05	0.000359885	1.57766	MU-ARP1	0.03599	-6.11827	7.83853e-05	0.000453248
-0.821271	10.5837	-5.78799	0.000110065	0.000577501	0.950732	RPS10	9.27356	-6.11521	7.87239e-05	0.000454454
-3.08122	1.62717	-6.18404	6.15873e-05	0.000363116	1.56029	CHD7	0.149935	-6.11456	7.87969e-05	0.000454454
0.75145	6.69755	8.86664	2.02635e-06	2.56967e-05	5.15025	CASP6	6.0743	6.11398	7.88612e-05	0.000454454
0.752005	9.17591	9.46807	1.04832e-06	1.60072e-05	5.84143	ACAT2	8.49596	6.11311	7.89582e-05	0.0004545
0.68366	10.4172	9.16402	1.45665e-06	2.0024e-05	5.4966	ARPC4	9.44734	6.11216	7.90636e-05	0.000454594
-1.03484	6.30646	-7.157	1.61688e-05	0.000124375	2.96667	GOSR1	4.82903	-6.11099	7.91948e-05	0.000454835
-1.08125	6.5329	-6.00692	7.96337e-05	0.000445809	1.29039	BCLAF1	5.61105	-6.10743	7.95934e-05	0.00045661
-3.5654	2.21989	-6.27715	5.38977e-05	0.000326458	1.70043	ISLR	0.110003	-6.10189	8.02184e-05	0.000459679
-0.644959	6.48005	-5.4974	0.000170888	0.000809972	0.489569	NOL6	5.9893	-6.10093	8.0327e-05	0.000459784
-1.03486	6.15501	-6.90627	2.25573e-05	0.00016295	2.61635	MRPL37	5.17742	-6.09554	8.09407e-05	0.000462778
-3.31215	1.85389	-6.17443	6.24455e-05	0.000367751	1.54575	MEAF6	-0.24036	-6.0943	8.10824e-05	0.000463069
-3.66065	2.0295	-6.28934	5.29689e-05	0.000322749	1.71869	CAMLG	0.00967113	-6.09122	8.14363e-05	0.00046457
0.766426	11.2018	10.2911	4.48164e-07	8.92622e-06	6.73043	GDI1	10.3866	6.08687	8.19386e-05	0.000466406
-2.4076	1.68468	-6.13965	6.56577e-05	0.000383128	1.49306	MEF2A	0.430803	-6.08685	8.19412e-05	0.000466406
-2.37144	1.41192	-6.14214	6.54223e-05	0.000382631	1.49683	RAB3IP	0.135421	-6.08492	8.21658e-05	0.000467163
-2.70368	1.49628	-6.31904	5.07781e-05	0.000312386	1.76309	TSHZ1	-0.456194	-6.07538	8.32815e-05	0.00047298
0.51127	8.72363	5.23101	0.000258471	0.00113834	0.056554	CISD2	7.99353	6.07239	8.36355e-05	0.000474462
-2.88247	1.33783	-6.13664	6.59446e-05	0.000384363	1.48848	GADD45B	-0.126973	-6.07113	8.37849e-05	0.000474781
0.605428	7.81651	5.41764	0.000193222	0.000895036	0.360944	SH3BGRL3	6.86093	6.06857	8.40887e-05	0.000475974
-5.53977	2.48147	-6.15751	6.39871e-05	0.000374666	1.52013	IPO4	0.510494	-6.06343	8.47036e-05	0.000478923
2.84314	5.10854	6.29506	5.25393e-05	0.000320515	1.72725	ADH1C	0.988942	6.06188	8.48904e-05	0.000479448
-3.23459	1.75319	-6.12229	6.73271e-05	0.00039108	1.46669	ZNF532	0.18008	-6.0498	8.63578e-05	0.000487195
2.9127	2.6471	6.11668	6.78757e-05	0.000391759	1.45816	SNX2	0.135085	6.04604	8.6819e-05	0.000489257
0.626821	8.07269	5.42637	0.000190633	0.00088707	0.375068	ARL6IP5	7.07407	6.04112	8.74285e-05	0.000492147
0.963713	6.42544	6.74904	2.7908e-05	0.000195779	2.39244	KCTD12	5.2984	6.03157	8.86229e-05	0.00049779
-2.36893	1.36683	-6.3155	5.10341e-05	0.000313097	1.7578	SPAG5	-0.28624	-6.03154	8.86261e-05	0.00049779
-0.440374	9.21012	-4.96205	0.000396522	0.00163217	-0.390388	PSMC3	8.88965	-6.02769	8.91126e-05	0.000499971
0.890672	5.92922	5.73955	0.000118342	0.000608412	0.874678	RABGAP1L	5.01356	6.02622	8.92992e-05	0.000500468
0.706724	7.48193	5.55195	0.0001572	0.000758629	0.577033	SLC30A7	6.59959	6.02163	8.98852e-05	0.000503199
-1.00031	5.31532	-5.8073	0.00010694	0.000564588	0.980951	TOP2A	3.59359	-6.01313	9.09785e-05	0.000508762
-3.02488	1.75829	-6.24562	5.638e-05	0.000339478	1.65311	VAMP4	-0.0661049	-6.01014	9.13671e-05	0.000510375
-0.7014	6.09573	-5.57867	0.000150922	0.000735148	0.619739	AAAS	5.30071	-6.00818	9.16222e-05	0.00051124
0.558129	11.4354	5.49138	0.000172473	0.000814454	0.479902	TPM1	10.3966	6.00047	9.26356e-05	0.00051633
-0.753032	6.48744	-5.64318	0.000136842	0.000681536	0.722383	TBCB	6.07685	-5.99423	9.34633e-05	0.000520374
1.50934	7.32471	6.68241	3.05718e-05	0.000208444	2.29655	LOC100859645	4.95207	5.99266	9.36726e-05	0.000520971
0.701296	9.43668	8.80554	2.17083e-06	2.6872e-05	5.07794	PSMA3	8.82877	5.98697	9.44376e-05	0.000524653
-1.04181	6.48541	-5.8422	0.000101527	0.000540488	1.03545	DNAJC9	5.64174	-5.98554	9.46306e-05	0.000525154
-0.732013	6.92456	-5.55406	0.000156694	0.000757479	0.580408	TPD52	5.13447	-5.9812	9.52185e-05	0.000527842
1.14812	5.17004	6.55464	3.64703e-05	0.000237398	2.11102	HSDL1	3.98599	5.97415	9.61824e-05	0.000532606
-0.76915	6.0089	-5.65782	0.000133844	0.000672514	0.745607	DDX47	5.52209	-5.97075	9.6652e-05	0.000534626
1.367	6.0361	5.91872	9.06516e-05	0.000494463	1.15435	IFI35	4.26721	5.96848	9.69652e-05	0.000535777
0.793521	4.93077	5.65098	0.000135235	0.000676175	0.734766	SIL1	3.32767	5.96684	9.71932e-05	0.000536456
-2.64586	1.50608	-6.2361	5.71539e-05	0.000342923	1.63879	BIRC5	0.0718392	-5.9622	9.78405e-05	0.000538993
-2.45205	1.4463	-6.01322	7.89039e-05	0.000443672	1.30005	SRGAP3	0.25742	-5.96203	9.78642e-05	0.000538993
-0.744506	9.62538	-6.84448	2.45163e-05	0.000175116	2.52874	TUFM	9.16322	-5.95546	9.87897e-05	0.000543503
0.559151	8.97486	5.32217	0.000224092	0.00100782	0.205831	REEP5	7.72364	5.9499	9.95792e-05	0.000547256
0.69333	5.33557	6.16854	6.29773e-05	0.000370028	1.53685	ABCC3	4.67258	5.93687	0.000101457	0.000556975
-0.968272	5.14279	-6.499	3.94089e-05	0.000253449	2.02954	PPP1R12A	4.47715	-5.9341	0.000101861	0.000558595
0.82747	5.99468	8.54165	2.93548e-06	3.36564e-05	4.76103	ITGB5	4.86471	5.93144	0.000102251	0.000560132
-3.45198	2.61581	-6.00783	7.95287e-05	0.000445809	1.29177	PCDH18	0.812113	-5.93001	0.000102461	0.000560678
0.525827	8.47909	5.52637	0.000163467	0.000782798	0.536078	LMAN2L	7.78098	5.9289	0.000102625	0.00056097
0.449169	9.69673	5.1162	0.000309887	0.0013292	-0.133044	EIF4E	9.34537	5.92765	0.000102809	0.000561379
-0.411491	6.95015	-4.72517	0.000582916	0.00225559	-0.791858	PNN	5.99697	-5.92414	0.000103329	0.000563614
1.45066	5.55492	6.49949	3.93817e-05	0.000253449	2.03026	CAMK2G	4.23473	5.91962	0.000104001	0.000566674
1.81403	6.8224	5.93205	8.88866e-05	0.000486919	1.17499	MYH15	5.17842	5.91511	0.000104678	0.000569751
-1.04399	4.81671	-5.74206	0.000117897	0.000607349	0.878628	KIAA1468	3.70245	-5.90892	0.000105615	0.00057424
0.853701	5.7944	5.68483	0.000128495	0.000650771	0.78836	SPRYD7	4.6571	5.90506	0.000106203	0.000576822
0.705582	9.5047	9.42588	1.09672e-06	1.64994e-05	5.79413	RAB41	8.78063	5.90311	0.000106501	0.000577825
-0.893008	10.1721	-5.66666	0.000132067	0.00066424	0.759619	RPL23A	9.18942	-5.89837	0.00010723	0.000581162
2.92535	4.42897	6.09285	7.02621e-05	0.000403391	1.42187	PHEX	0.999214	5.89296	0.000108069	0.000585089
-3.09655	1.7506	-5.96368	8.48454e-05	0.000470339	1.22383	MED8	-0.570838	-5.89177	0.000108254	0.000585468
0.661225	6.39887	5.36941	0.000208211	0.000948106	0.282741	RBBP7	5.49991	5.88969	0.000108581	0.000586611
-0.764538	5.96213	-5.59011	0.000148317	0.000727324	0.637982	SMN	4.50551	-5.88765	0.0001089	0.000587712
0.744749	7.63574	5.4919	0.000172335	0.000814454	0.480737	CARHSP1	6.61267	5.88063	0.000110008	0.000592568
0.611841	6.36201	5.43431	0.000188309	0.000878645	0.387913	UBE2D1	5.85569	5.88048	0.000110032	0.000592568
0.522071	9.26384	5.14792	0.000294683	0.00127688	-0.0804868	CRAC1A	8.57878	5.86887	0.000111891	0.000600878
2.14519	5.11161	5.90311	9.27647e-05	0.000503298	1.13016	HAGH	1.9803	5.86874	0.000111912	0.000600878
0.847192	6.00962	5.58458	0.00014957	0.000731252	0.629167	ARSA	4.57642	5.86864	0.000111928	0.000600878
1.0734	6.78979	5.79746	0.000108521	0.000571672	0.965551	CD47	5.06117	5.86427	0.000112637	0.000604048
-0.964559	8.46578	-6.61747	3.34305e-05	0.000221423	2.20254	PSMC1	8.0072	-5.84644	0.000115578	0.000619167
-1.72469	4.04662	-6.29728	5.23736e-05	0.00032027	1.73057	LAMTOR1	2.38696	-5.84385	0.000116013	0.000620846
-1.89035	1.31269	-5.88776	9.48938e-05	0.000513212	1.10635	LOC418927	0.396818	-5.84243	0.000116251	0.000621018
-2.12335	3.16626	-6.10801	6.87341e-05	0.000395648	1.44496	LMINA	0.592302	-5.84221	0.000116289	0.000621018
-0.792793	6.37683	-5.58077	0.00015044	0.000733504	0.623086	CLIP2	5.60053	-5.83671	0.000117219	0.000625332
-0.494615	7.69845	-5.12322	0.000306454	0.0013178	-0.121407	CKAP5	7.39541	-5.83521	0.000117473	0.000625665
0.66396	5.52316	5.37154	0.000207523	0.000946619	0.28621	TRIM47	4.103	5.8349	0.000117527	0.000625665
0.903343	7.15542	5.58631	0.000149177	0.000730139	0.63192	P3H3	5.64956	5.83234	0.000117964	0.000626828
-0.76485	7.41839	-5.46203	0.000180434	0.000848123	0.432642	EIF1AX	6.87907	-5.83183	0.00011805	0.000626828
0.557585	5.64951	5.13547	0.000300555	0.00129901	-0.101103	TRAPPC11	4.93633	5.83146	0.000118114	0.000626828
-0.744011	8.99732	-5.45971	0.000181078	0.000850368	0.428909	PSMD14	8.52766	-5.83027	0.000118318	0.000627258
-3.40321	1.86078	-5.9016	9.29723e-05	0.000503888	1.12782	RNF220	-0.343532	-5.82698	0.000118883	0.000629599
0.561747	7.59606	5.35407	0.000213234	0.00096666	0.257798	PM5	6.82711	5.81926	0.000120222	0.000636027
-1.40687	9.80563	-6.51437	3.85725e-05	0.000249328	2.05209	STMN1	7.81702	-5.81351	0.000121229	0.000640599
-0.64669	6.4294	-5.38034	0.000204708	0.000937174	0.300501	SNX1	5.75352	-5.8129	0.000121337	0.000640599
0.51326	8.60653	7.35527	1.2494e-05	0.000102279	3.23795	DLAT	8.01698	5.80855	0.000122105	0.000643989
0.806715	6.81898	8.07864	5.07164e-06	5.14222e-05	4.18633	GPHN	6.27214	5.80515	0.000122711	0.000646513
-3.60435	1.78581	-5.88059	9.59068e-05	0.000517592	1.0952	MTFR1L	0.320207	-5.80095	0.000123462	0.000649801
0.773442	4.92829	5.50483	0.00016895	0.000802876	0.501519	HSD17B2	3.86832	5.79283	0.000124928	0.000656837
0.384337	9.73169	4.62645	0.000686019	0.00260514	-0.961243	HSD17B10	9.34079	5.79082	0.000125294	0.000657877
3.76774	4.84187	5.95362	8.61092e-05	0.000476309	1.20831	NFIX	0.637074	5.79033	0.000125384	0.000657877
-0.636255	8.69708	-5.2583	0.000247628	0.00109627	0.101366	ATP1A1	8.04751	-5.78565	0.000126241	0.000661499
-0.786843	6.66216	-5.46662	0.000179163	0.000842926	0.440044	DYNC1LI2	6.14456	-5.78514	0.000126333	0.000661499
-0.629282	7.07469	-5.28523	0.000237399	0.00105741	0.145486	TUBG1	6.59729	-5.77962	0.000127353	0.000666154
0.351239	8.29783	4.51287	0.000828746	0.00306541	-1.15757	LMF2	7.61737	5.77772	0.000127706	0.000666988
-0.747256	5.44774	-5.45133	0.000183431	0.00085983	0.415395	MCMBP	4.38009	-5.77736	0.000127774	0.000666988
-2.86504	1.57552	-5.83907	0.000102	0.00054244	1.03057	POLR3D	-0.102825	-5.7731	0.000128569	0.000670453
-0.800927	5.68493	-5.53626	0.000161013	0.000776148	0.551924	BAZ1B	4.49331	-5.77022	0.00012911	0.000672586
-3.8422	1.77827	-5.92053	9.04102e-05	0.000493675	1.15715	TCF7L2	-0.568923	-5.76887	0.000129364	0.000673218
-1.28743	4.52925	-6.43333	4.32062e-05	0.000272376	1.93282	RBM19	3.74274	-5.76783	0.000129561	0.000673559
-0.870148	8.07239	-7.29964	1.34248e-05	0.000108333	3.16235	CHTOP	7.58755	-5.76387	0.000130312	0.000676772
0.78043	5.26441	5.571	0.000152697	0.000741671	0.607483	WASHC4	4.11059	5.76137	0.000130787	0.000678551
-2.79363	1.74749	-5.9785	8.30195e-05	0.000462743	1.24667	NVL	-0.166548	-5.75526	0.000131959	0.000683932
-0.510742	9.05968	-4.99856	0.000373919	0.00155805	-0.329152	PSMD11	8.61029	-5.75092	0.000132798	0.000687572
0.562924	6.80226	5.12026	0.000307895	0.00132177	-0.126309	ECHDC2	6.18021	5.75024	0.000132931	0.000687572
0.850232	6.87967	6.63794	3.24999e-05	0.000217805	2.23223	CDS2	5.94521	5.74894	0.000133183	0.000688181
-0.510843	5.64993	-5.06063	0.000338555	0.00143408	-0.225447	BMS1	5.10953	-5.74572	0.00013381	0.000690718
-3.89784	4.3166	-5.88393	9.5434e-05	0.000515586	1.10039	NUP62	0.984622	-5.73788	0.000135354	0.000697983
-1.9634	1.69502	-5.76496	0.000113922	0.000593321	0.914603	LOC101751687	-0.136329	-5.73207	0.000136509	0.000703227
0.79443	7.40363	8.71425	2.40781e-06	2.88259e-05	4.96916	CCDC25	6.69092	5.72929	0.000137064	0.000705374
0.503704	8.87405	5.65574	0.000134265	0.000673117	0.74231	PPIH	8.45183	5.72494	0.000137941	0.000709171
-0.726097	6.95081	-5.40699	0.000196429	0.000905774	0.343717	ADSL	6.34985	-5.72421	0.000138087	0.00070921
-1.36512	6.04813	-5.70908	0.000123887	0.000634997	0.826659	SMNDC1	5.15579	-5.70729	0.000141554	0.000726285
-3.4135	1.43807	-5.78058	0.000111291	0.000583334	0.939111	MED19	-0.531876	-5.70532	0.000141964	0.000727652
-0.703154	6.38914	-5.4212	0.000192161	0.000892553	0.366709	POLR2E	5.76327	-5.70186	0.000142687	0.000730627
-1.04127	5.95941	-5.71834	0.000122173	0.000627477	0.841263	SMARCC1	4.46135	-5.68272	0.000146754	0.0007507
-1.06829	5.06709	-5.59402	0.000147438	0.000723707	0.644214	RPAP3	4.19666	-5.67755	0.000147875	0.000755674
-1.6571	5.56727	-5.95569	8.58476e-05	0.000475378	1.2115	LOC107049542	4.05392	-5.67388	0.000148676	0.000759007
-1.13953	7.63748	-5.56752	0.000153507	0.000744413	0.601937	NOLC1	6.2913	-5.67189	0.000149111	0.00076036
-1.46697	5.39129	-6.18635	6.13832e-05	0.000362332	1.56378	THOC7	4.1103	-5.67096	0.000149316	0.00076036
0.812251	6.65821	5.38193	0.000204205	0.000935711	0.303076	SLC1A4	5.52907	5.67058	0.000149399	0.00076036
-0.797938	4.96796	-5.39957	0.000198699	0.000914483	0.331687	SMAD1	4.01538	-5.66995	0.000149537	0.00076036
-0.826461	5.49345	-5.45387	0.000182716	0.000857271	0.419479	MTHFD2	4.9143	-5.66893	0.000149763	0.000760749
-0.962645	6.4269	-7.12854	1.67851e-05	0.000128342	2.92731	KLC2	5.85873	-5.6599	0.000151768	0.000770166
-1.20106	6.48159	-6.43375	4.31808e-05	0.000272376	1.93344	NAPA	5.5458	-5.65639	0.000152554	0.000773385
-2.69109	1.41981	-5.70625	0.000124414	0.00063642	0.822207	FOXP1	-0.193176	-5.64309	0.000155577	0.00078793
-1.29946	2.2837	-5.58405	0.000149692	0.000731252	0.628315	NR2F2	0.434802	-5.62853	0.000158958	0.000804254
-3.19389	1.7995	-5.6921	0.000127094	0.00064624	0.799859	TADA1	0.497314	-5.61867	0.000161291	0.000815247
0.530671	7.61497	5.0143	0.000364601	0.00152603	-0.302815	RRAS	6.73371	5.61501	0.000162167	0.000818864
-0.515352	7.80331	-4.9076	0.000432942	0.00174961	-0.482031	MAP1S	6.95889	-5.61275	0.000162711	0.000820798
-3.1605	2.02738	-5.6829	0.000128869	0.000652017	0.785314	GDAP2	0.415237	-5.61053	0.000163247	0.000822689
-3.93344	2.06066	-5.68831	0.000127823	0.000648652	0.793865	PRCC	-0.0938839	-5.60866	0.0001637	0.000824156
0.508329	7.90166	4.89736	0.000440184	0.00177185	-0.499325	PDCD6	6.63604	5.60696	0.000164111	0.000825412
-2.57777	1.65569	-5.6455	0.000136361	0.00068047	0.726073	EPS15	0.270527	-5.58743	0.000168931	0.000848814
4.1361	3.99592	5.65634	0.000134144	0.000673117	0.743255	ALDH3B2	0.510597	5.57561	0.000171921	0.000862988
-1.25221	5.27785	-5.50313	0.000169391	0.000803621	0.498787	NAPG	4.39815	-5.56587	0.000174429	0.000874719
-3.61551	2.27884	-5.64437	0.000136595	0.000680971	0.724276	CDC42EP4	0.700142	-5.56507	0.000174637	0.000874899
0.656786	5.1606	5.4375	0.000187385	0.000875152	0.393059	ATRN	4.67544	5.56072	0.000175769	0.000879707
-0.861448	6.22555	-5.32232	0.000224037	0.00100782	0.206087	EMC8	5.58852	-5.55406	0.000177519	0.000887257
-3.89942	2.36218	-5.71092	0.000123544	0.000633876	0.829566	CKS1B	0.148649	-5.5534	0.000177695	0.000887257
-2.35986	1.38822	-5.60757	0.000144434	0.000711702	0.665788	USP33	0.0459967	-5.553	0.000177799	0.000887257
-3.44362	1.96294	-5.61944	0.000141854	0.000702384	0.684676	NUS1	0.491349	-5.54218	0.000180687	0.000899057
-2.49371	1.29085	-5.75313	0.000115958	0.000600899	0.896021	LOC107050235	0.101041	-5.54201	0.000180735	0.000899057
1.10423	5.54477	5.76231	0.000114374	0.000594439	0.910451	NLRX1	4.01442	5.54154	0.000180859	0.000899057
-2.27142	1.42528	-5.76177	0.000114466	0.000594439	0.909604	ANKRD11	-0.105047	-5.54151	0.000180869	0.000899057
-0.797063	6.37686	-5.28668	0.000236861	0.00105686	0.147859	CLPP	5.8313	-5.53668	0.000182174	0.000904664
-3.30595	1.62887	-5.69498	0.000126544	0.000645264	0.804402	SLC39A6	-0.342719	-5.53545	0.000182509	0.000904826
0.319697	6.65495	4.08393	0.0017178	0.00569991	-1.9117	DECR2	6.38745	5.53526	0.000182562	0.000904826
-2.27701	1.77203	-5.58091	0.00015041	0.000733504	0.6233	MEIS1	0.538539	-5.5326	0.000183287	0.000907535
0.356295	8.03704	4.30787	0.00117071	0.00410633	-1.51561	ATP6V1E1	7.44499	5.52887	0.00018431	0.000911719
-3.35328	4.00777	-5.58688	0.000149047	0.000730139	0.632836	KRT14	0.835495	-5.51213	0.000188973	0.000932978
-0.542791	7.47177	-4.94556	0.000407203	0.00166672	-0.418113	MTA2	6.3583	-5.51213	0.000188974	0.000932978
-2.3613	1.47462	-5.5607	0.000155114	0.000750551	0.591028	ORC2	0.308177	-5.51081	0.000189348	0.000933919
0.796736	6.58819	7.42941	1.13595e-05	9.3441e-05	3.33811	LOC772271	5.97586	5.50178	0.000191919	0.000944968
0.401961	8.27345	4.50774	0.000835885	0.00308401	-1.16647	NDUFS2	7.74105	5.50138	0.000192036	0.000944968
-0.962532	7.92194	-6.65289	3.18374e-05	0.00021448	2.25389	VAPA	6.96656	-5.501	0.000192143	0.000944968
-1.07993	6.26761	-5.39333	0.000200629	0.000920981	0.321566	NOP14	5.23872	-5.50018	0.00019238	0.00094522
-0.643022	5.71526	-5.09558	0.000320217	0.00136662	-0.167295	EPB41	4.77076	-5.49896	0.000192731	0.000946033
-0.455007	6.40321	-4.66064	0.0006483	0.0024748	-0.902448	EMG1	5.89515	-5.49667	0.000193394	0.000948372
-0.955151	5.67072	-6.63268	3.27366e-05	0.00021843	2.2246	UTP18	5.13642	-5.48997	0.000195341	0.000957004
-0.451742	8.10663	-4.67451	0.000633628	0.00242241	-0.878642	RPF2	7.73766	-5.48484	0.00019685	0.000963468
0.950958	5.60266	5.48687	0.000173673	0.000818605	0.472639	TMEM38B	4.22207	5.47969	0.000198374	0.000969996
-0.907094	5.3417	-6.4656	4.12937e-05	0.000262264	1.98042	EDC3	4.58278	-5.46884	0.000201627	0.000984958
-0.579805	6.79468	-4.94621	0.000406774	0.0016663	-0.417014	SNW1	5.57396	-5.46536	0.000202683	0.000988342
-2.47493	1.54417	-5.52016	0.000165027	0.000786579	0.526124	KDM4B	-0.482565	-5.46528	0.000202707	0.000988342
-3.40295	1.79857	-5.5343	0.000161495	0.000777331	0.548793	ADGRA3	0.0907669	-5.46116	0.000203966	0.000993532
-0.470965	9.81364	-4.76323	0.000547633	0.00214038	-0.726869	DDX3X	9.4463	-5.45546	0.000205717	0.00100063
0.749703	7.60462	7.2387	1.45307e-05	0.00011432	3.07906	DPP7	6.25139	5.45515	0.000205816	0.00100063
-0.888574	5.94562	-6.05019	7.47587e-05	0.000424104	1.35672	GTF2F2	5.26631	-5.4532	0.000206417	0.0010026
-3.58424	2.03631	-5.5307	0.000162386	0.000779822	0.543023	DLGAP5	-0.0806412	-5.45218	0.000206736	0.00100319
0.578924	11.1521	4.94952	0.000404609	0.00165877	-0.411448	PDIA6	10.1533	5.44956	0.00020755	0.00100619
4.27358	3.94473	5.57291	0.000152252	0.000740213	0.610544	PFK	0.551723	5.43685	0.000211557	0.00102463
-2.67303	2.91308	-5.49266	0.000172136	0.000814371	0.481951	WDR20	0.726543	-5.43275	0.000212866	0.00102949
-4.41109	2.90424	-5.51444	0.00016648	0.000792764	0.51694	CCDC90B	0.903512	-5.43244	0.000212963	0.00102949
0.336772	9.52154	4.31442	0.00115776	0.00407213	-1.5041	ESD	9.1274	5.42235	0.000216225	0.00104427
-1.0039	4.77952	-6.47752	4.06103e-05	0.000259539	1.99797	UTP11	3.70651	-5.41352	0.000219124	0.00105727
0.464172	7.25942	4.77635	0.000536002	0.00210602	-0.704519	HIBCH	6.69194	5.40775	0.00022104	0.0010655
0.438647	7.75234	4.65233	0.000657266	0.00250527	-0.91673	SLC16A1	6.94797	5.40388	0.000222333	0.00107073
-0.785744	5.61998	-5.2042	0.00026961	0.00118229	0.0124466	ZW10	5.19849	-5.40141	0.000223164	0.00107371
0.40384	6.81765	4.44515	0.000928369	0.00337407	-1.27534	NEK9	6.03743	5.39189	0.000226398	0.00108825
0.491839	5.87914	4.8366	0.000485813	0.00193415	-0.602119	WDR11	5.23602	5.38058	0.000230301	0.00110596
-3.20319	5.59803	-5.55182	0.00015723	0.000758629	0.576834	UBAP2L	4.10694	-5.37519	0.000232188	0.00111398
-1.23072	5.08761	-6.11767	6.77787e-05	0.000391759	1.45966	COQ7	4.09279	-5.3697	0.000234128	0.00112223
-3.69334	3.75088	-5.52373	0.000164128	0.000783435	0.531845	HSPG	0.948057	-5.36881	0.00023444	0.00112267
-0.733073	7.40928	-5.25336	0.000249555	0.00110384	0.0932614	NDUFA6	6.67623	-5.36679	0.000235161	0.00112506
0.753046	7.70616	7.9313	6.06478e-06	5.86914e-05	3.99828	ADRM1	7.14081	5.35966	0.000237717	0.00113623
1.00742	6.44225	6.05222	7.45381e-05	0.000423323	1.35982	AHCYL2	5.60099	5.35455	0.000239564	0.00114399
4.42757	6.30018	5.43249	0.00018884	0.00087953	0.384961	CASQ2	0.00847362	5.35006	0.0002412	0.00115072
-2.03515	1.66821	-5.39906	0.000198855	0.000914483	0.330864	CNOT8	-0.362386	-5.34597	0.000242704	0.00115681
-1.85512	1.51461	-5.6241	0.000140854	0.00069879	0.69209	CASC3	0.105715	-5.34433	0.000243308	0.00115861
0.539738	6.40336	5.61089	0.000143707	0.000709494	0.671071	PTGES2	6.0415	5.34327	0.0002437	0.0011594
0.76693	5.6941	5.0971	0.000319441	0.00136445	-0.164763	TP53I3	5.11052	5.34265	0.000243928	0.0011594
1.10462	11.1966	5.26348	0.000245626	0.00108835	0.109856	RPL35	9.90427	5.33906	0.000245262	0.00116427
0.337077	9.9583	4.2335	0.00132879	0.00458204	-1.64662	ARPC5	9.10602	5.33813	0.000245609	0.00116427
0.653888	6.36914	5.28784	0.000236431	0.00105587	0.149758	ND4	5.75028	5.33753	0.000245832	0.00116427
0.387747	7.71877	4.85266	0.000473285	0.00189017	-0.574896	SACM1L	7.14597	5.33744	0.000245867	0.00116427
0.853672	8.21925	5.14921	0.000294082	0.00127688	-0.0783535	CSRP2	6.97813	5.33581	0.000246476	0.00116608
-3.97396	2.08816	-5.412	0.000194912	0.00090041	0.351829	SOGA1	0.03435	-5.33332	0.00024741	0.00116941
0.959047	4.99807	5.18421	0.000278247	0.00121808	-0.0205158	OSBPL2	4.17572	5.33033	0.000248539	0.00117365
0.657382	5.62949	5.02075	0.00036085	0.00151219	-0.292023	ENPP3	4.2943	5.32822	0.000249337	0.00117633
-0.672965	6.60846	-8.26982	4.03553e-06	4.27883e-05	4.42658	PDCD11	6.18317	-5.31932	0.000252734	0.00119126
-3.35019	1.5291	-5.40112	0.000198222	0.000913216	0.334204	EIF4G2	-0.0167776	-5.31835	0.000253107	0.00119192
0.420393	5.5087	4.59564	0.000721984	0.00272548	-1.01435	PACS1	4.54863	5.31021	0.000256261	0.00120488
-0.264896	9.41196	-3.66702	0.00356098	0.0104674	-2.66008	SEPTIN9	8.8178	-5.31003	0.000256332	0.00120488
0.59691	8.28436	6.70026	2.98325e-05	0.000205325	2.3223	GCDH	7.74197	5.30215	0.000259429	0.00121831
-0.981385	5.67091	-5.17978	0.000280202	0.00122453	-0.0278328	NXF1	4.72144	-5.29862	0.00026083	0.00122377
-0.604689	7.5943	-4.86236	0.000465889	0.00186412	-0.558484	KPNA3	7.07896	-5.2949	0.000262313	0.00122959
-2.46902	1.74553	-5.50434	0.000169076	0.000802876	0.500733	YTHDF1	0.0683918	-5.29417	0.000262603	0.00122982
0.944698	6.34993	5.14647	0.000295359	0.00127872	-0.0828814	CRAC1B	5.03188	5.28886	0.000264738	0.00123868
0.830748	6.29277	5.10149	0.000317219	0.00135723	-0.157471	HPCA	4.88385	5.28275	0.00026722	0.00124915
-0.455085	9.04292	-4.58045	0.000740448	0.00278523	-1.04058	INTS7	8.3754	-5.27731	0.000269448	0.00125841
-0.548901	8.09596	-4.73319	0.000575286	0.00223115	-0.778147	RBM23	7.53015	-5.27381	0.000270895	0.00126401
-1.15103	6.45323	-5.20992	0.000267191	0.0011727	0.0218679	MCM5	3.95891	-5.27243	0.000271466	0.00126518
0.371685	5.28852	4.2633	0.00126293	0.00437266	-1.59405	VIPAS39	4.7617	5.27201	0.000271642	0.00126518
1.09135	8.84612	5.96597	8.45602e-05	0.000469268	1.22737	FKBP7	7.0409	5.26409	0.000274951	0.00127943
0.319175	6.30975	4.0356	0.00186746	0.00611691	-1.99779	DHX29	5.94656	5.26068	0.000276385	0.00128493
-0.50831	9.34323	-5.0747	0.000331042	0.0014081	-0.202014	GARS	8.38772	-5.24209	0.000284367	0.00132083
0.519656	6.2599	4.70675	0.00060084	0.00231267	-0.823371	PIP4K2A	5.68845	5.24049	0.000285065	0.00132287
0.751823	7.1486	4.99854	0.000373931	0.00155805	-0.329186	ENOPH1	6.48762	5.23721	0.000286501	0.00132832
-0.988519	5.75678	-5.76114	0.000114575	0.000594439	0.908604	MAD1L1	5.19914	-5.22722	0.000290929	0.00134733
0.993761	6.36879	6.26819	5.45911e-05	0.000330267	1.68699	MNSOD	5.18995	5.22647	0.000291263	0.00134733
-1.81592	5.41418	-5.56733	0.000153553	0.000744413	0.601623	BICC1	4.30537	-5.22593	0.000291505	0.00134733
0.582703	5.54508	4.7719	0.000539921	0.00211815	-0.712103	MTMR1	4.52465	5.22559	0.000291657	0.00134733
-0.598498	10.6892	-6.09208	7.03406e-05	0.000403391	1.4207	CCT7	10.4136	-5.22216	0.000293194	0.0013532
-0.698487	6.77068	-6.97232	2.06472e-05	0.00015173	2.70943	PRPF3	6.01613	-5.22067	0.000293865	0.00135507
0.995147	6.91042	5.63834	0.000137847	0.000685204	0.714712	CTSA	4.7534	5.21818	0.000294991	0.00135886
0.764289	4.67428	4.997	0.00037486	0.00156064	-0.331774	TMTC4	3.8975	5.21768	0.000295218	0.00135886
-0.788265	5.42145	-5.07651	0.000330091	0.00140523	-0.199009	APP	4.80882	-5.21557	0.00029618	0.00136205
-1.10455	5.54287	-6.06761	7.28862e-05	0.000414866	1.38336	GTF2B	4.9309	-5.21098	0.000298273	0.00137044
-2.3822	1.3941	-5.36842	0.000208531	0.000948716	0.281134	ZDHHC5	-0.399461	-5.20981	0.000298812	0.00137168
0.691277	6.62507	4.90643	0.000433764	0.00175154	-0.484009	NEK6	6.20884	5.2077	0.000299784	0.00137491
-2.40875	1.63207	-5.26629	0.000244545	0.00108451	0.114467	ARHGEF12	0.391185	-5.20668	0.000300253	0.00137582
-1.07237	6.30112	-5.13314	0.000301666	0.00130083	-0.104958	CWC15	5.3343	-5.20456	0.000301234	0.00137908
-0.938092	4.05277	-5.08718	0.000324526	0.00138385	-0.181254	DCX	0.903972	-5.20299	0.000301959	0.00138116
-0.41639	9.67636	-4.53865	0.00079382	0.00295294	-1.11287	NPM3	9.0794	-5.18862	0.000308713	0.00141079
0.330687	7.0534	4.00014	0.00198586	0.00642223	-2.06109	EMC2	6.41076	5.18258	0.000311599	0.0014227
0.832361	5.27511	6.31173	5.13081e-05	0.000314131	1.75217	RAPGEF1	4.6746	5.17938	0.00031314	0.00142846
-0.593347	6.28498	-4.79159	0.00052281	0.00206213	-0.678569	TRIP12	5.71904	-5.17322	0.000316129	0.0014408
-0.961357	5.97091	-5.07062	0.000333203	0.00141611	-0.20881	GEMIN2	5.3279	-5.16121	0.000322044	0.00146645
-2.90755	1.50378	-5.2256	0.000260678	0.00114707	0.0476649	HAPLN3	0.173435	-5.15919	0.000323051	0.00146972
-0.883693	5.66119	-5.04127	0.000349192	0.0014718	-0.257744	QTRT2	4.93641	-5.15682	0.000324233	0.00147379
0.778418	8.989	6.63806	3.24945e-05	0.000217805	2.2324	CPSMB7	8.18772	5.15106	0.000327134	0.00148565
-0.59012	8.1927	-4.76453	0.000546468	0.0021389	-0.724653	GLRX3	7.56054	-5.1504	0.000327467	0.00148584
0.798062	6.53451	5.97275	8.3723e-05	0.000466143	1.23781	MAT2B	5.72289	5.14182	0.000331838	0.00150433
0.434948	6.50394	4.37622	0.00104272	0.00370068	-1.39573	SKIV2L	5.93802	5.14024	0.000332653	0.00150669
0.533005	8.8596	4.6749	0.000633213	0.00242241	-0.877961	DLST	8.07892	5.13864	0.000333478	0.00150908
-0.682124	6.3477	-4.84551	0.000478819	0.00190982	-0.58701	UTP4	5.77802	-5.13681	0.000334419	0.001512
-0.512461	6.92888	-4.58659	0.000732925	0.00276065	-1.02997	PRPF4	6.47427	-5.1316	0.000337129	0.0015229
-0.914487	6.09697	-6.28469	5.33214e-05	0.000324123	1.71172	TFRC	3.3231	-5.12558	0.000340289	0.00153582
-1.72778	5.2838	-5.14345	0.000296774	0.00128376	-0.0878771	MARCKSL1	3.71444	-5.12007	0.000343205	0.00154761
-2.26696	1.50089	-5.35027	0.000214495	0.00097065	0.251628	PHF21A	-0.180801	-5.11938	0.000343574	0.0015479
0.511498	4.82516	4.57993	0.000741089	0.00278523	-1.04148	CUL4A	4.2182	5.10946	0.000348898	0.0015705
-1.21294	5.26114	-5.05971	0.000339053	0.001435	-0.226982	SRSF6	3.89083	-5.10741	0.000350009	0.00157411
-0.357966	7.276	-4.0725	0.00175201	0.00579459	-1.93203	GTPBP4	6.90135	-5.0991	0.000354553	0.00159315
-0.622748	7.17803	-8.84851	2.06812e-06	2.59788e-05	5.12883	NUP155	6.84688	-5.09793	0.0003552	0.00159465
-0.388794	7.81232	-4.28581	0.00121543	0.00423698	-1.5544	DDX23	7.11745	-5.09361	0.000357591	0.00160397
-0.707676	6.69047	-4.8214	0.000497991	0.00197646	-0.627913	LOC107056305	5.77542	-5.08346	0.000363274	0.00162803
0.444599	6.11743	5.92058	9.04033e-05	0.000493675	1.15723	ATP5S	5.5726	5.07846	0.000366114	0.00163915
0.677853	10.5838	8.02032	5.44209e-06	5.43014e-05	4.1122	ERP29	9.50329	5.07796	0.000366399	0.00163915
0.686631	5.68957	7.22679	1.4758e-05	0.000115085	3.06273	SORBS1	5.07326	5.07489	0.000368152	0.00164555
-2.49067	1.35312	-5.1217	0.000307195	0.00131988	-0.123931	MKL1	-0.515972	-5.06084	0.000376297	0.00168049
-1.0086	4.7038	-5.03839	0.000350802	0.00147615	-0.262545	ARID1B	3.48752	-5.05826	0.000377809	0.00168576
0.380167	6.52373	4.16464	0.00149502	0.00505611	-1.76839	SYNE3	5.71086	5.05718	0.000378447	0.00168713
0.827083	7.16428	5.53341	0.000161715	0.000777331	0.547363	CHMP2A	6.18128	5.05599	0.000379152	0.0016888
-2.22592	1.80416	-5.22012	0.000262937	0.00115601	0.0386463	LOC107050371	0.259368	-5.05514	0.000379652	0.00168955
0.550625	7.09961	4.71969	0.00058819	0.00227427	-0.801231	RAB4A	6.57307	5.05215	0.000381426	0.00169597
0.77821	8.10479	5.86269	9.84847e-05	0.000527597	1.06737	THYN1	7.18254	5.04837	0.000383686	0.00170453
-0.916636	5.06614	-4.93029	0.000417358	0.00169874	-0.443803	POLR1A	4.10771	-5.04224	0.000387374	0.00171942
0.715908	7.71668	6.68411	3.05005e-05	0.000208236	2.29901	PITPNA	6.79945	5.03396	0.000392413	0.00174027
1.77541	3.74462	5.06659	0.000335351	0.00142287	-0.215518	HSD11B1A	1.50708	5.0322	0.000393493	0.00174354
1.98927	4.90156	5.06984	0.000333617	0.00141669	-0.210104	HEXA	1.23252	5.02159	0.000400074	0.00177116
-0.806765	7.07919	-6.47162	4.09472e-05	0.000260878	1.98928	CDK1	5.70179	-5.01934	0.000401487	0.00177588
-0.667959	9.68339	-5.69374	0.00012678	0.00064529	0.802448	U2AF1	9.13743	-5.01843	0.000402057	0.00177686
-0.415729	6.96935	-4.40101	0.000999982	0.0035814	-1.35237	MOGS	6.45493	-5.01534	0.000404007	0.00178393
1.00762	5.50265	4.93426	0.000414688	0.00169193	-0.43711	RAB22A	4.40022	5.01414	0.000404766	0.00178573
0.287606	5.65391	3.79888	0.00282221	0.00861358	-2.42213	MIOS	5.32548	5.01184	0.000406225	0.00179037
0.411382	6.0019	4.74076	0.000568186	0.00220697	-0.765222	VPS16	5.67208	5.01137	0.00040652	0.00179037
-0.611258	5.0379	-5.6174	0.000142294	0.000703877	0.681434	FECH	4.56246	-5.01035	0.000407171	0.00179169
-1.88756	1.32422	-5.04631	0.000346389	0.00146119	-0.249328	TDG	0.203333	-5.00481	0.000410722	0.00180428
-0.454928	6.03253	-4.44474	0.000929	0.00337407	-1.27604	PUM1	5.43877	-5.00478	0.000410739	0.00180428
0.472806	9.22814	4.45501	0.000913121	0.00332875	-1.25816	ERGIC1	8.26805	5.00309	0.000411825	0.0018075
-1.59207	2.83223	-5.01404	0.000364752	0.00152603	-0.303247	SRFBP1	1.06306	-4.99754	0.000415422	0.00182171
-0.390193	5.99085	-4.19214	0.00142619	0.00485227	-1.71971	TRMT10C	5.26038	-4.99623	0.000416275	0.00182389
-2.92031	3.26893	-5.05652	0.000340784	0.00144113	-0.232299	PRELP	0.418795	-4.99239	0.000418792	0.00183334
-2.43482	1.52496	-5.06136	0.000338161	0.0014336	-0.224231	TBX2	-0.242938	-4.98552	0.000423327	0.00185117
-0.613189	7.41954	-4.62079	0.000692485	0.00262383	-0.970994	PBEF1	6.81006	-4.98512	0.000423592	0.00185117
-0.869976	6.21856	-4.86272	0.000465613	0.00186412	-0.557865	MRPS35	5.60164	-4.98318	0.000424888	0.00185436
-2.73036	1.97361	-5.1585	0.000289789	0.0012621	-0.0629889	ABI2	0.533878	-4.98294	0.000425048	0.00185436
0.802584	7.07218	6.20945	5.9379e-05	0.000354191	1.59866	GOLGA3	5.80281	4.98125	0.000426174	0.00185768
-1.37473	4.84738	-5.35114	0.000214205	0.000970202	0.253041	EI24	3.96035	-4.97931	0.000427472	0.00186175
-1.34931	8.50755	-4.97122	0.000390713	0.00161478	-0.374992	MYL6	6.96725	-4.97738	0.000428774	0.00186582
0.602345	7.01833	4.61141	0.000703336	0.00265902	-0.987153	POFUT1	6.22596	4.97595	0.000429739	0.00186843
-0.711581	5.54008	-4.75315	0.000556756	0.00216918	-0.74407	MMS19	4.79125	-4.96894	0.000434493	0.00188749
-3.02197	4.10125	-5.10829	0.000313805	0.00134488	-0.146168	MMGT1	0.93056	-4.96293	0.000438619	0.00190379
-3.12522	1.64844	-5.08586	0.000325209	0.0013856	-0.18345	MKRN2	-0.0417012	-4.96184	0.000439371	0.00190544
1.59142	7.93735	4.97502	0.000388336	0.00160886	-0.368625	COL2A1	5.42922	4.95822	0.000441877	0.00191348
0.625435	6.01871	7.16527	1.59942e-05	0.000123404	2.97809	CHDH	5.47115	4.95808	0.000441976	0.00191348
-3.0144	2.25073	-5.02349	0.000359269	0.00150804	-0.287441	POM121C	0.434643	-4.95482	0.00044425	0.00192169
0.441329	8.27723	4.40557	0.000992324	0.00356649	-1.3444	RAB34	7.74473	4.9526	0.000445802	0.00192677
-0.238166	9.23923	-3.36352	0.00611598	0.016195	-3.21037	TOP1	8.46798	-4.95112	0.000446846	0.00192965
-0.956668	5.71317	-5.77177	0.000112767	0.000588651	0.925291	RRP7A	4.80337	-4.94653	0.000450083	0.00194198
0.857911	5.84521	5.80606	0.000107138	0.000565048	0.979012	TTC38	4.92346	4.94443	0.000451575	0.00194677
0.616958	7.72385	4.74167	0.000567333	0.00220534	-0.763659	NIPSNAP3A	6.85041	4.94367	0.000452112	0.00194679
-0.474532	6.31489	-4.94955	0.00040459	0.00165877	-0.4114	TJP1	5.50495	-4.94335	0.000452343	0.00194679
-0.532184	5.84818	-4.52326	0.000814489	0.00301882	-1.13955	SMPD4	5.23339	-4.93976	0.00045491	0.00195619
-1.52703	5.20545	-4.97344	0.00038932	0.00161163	-0.371266	KRT18	4.01388	-4.93664	0.000457152	0.00196418
3.04684	6.37421	5.00127	0.000372298	0.00155378	-0.324618	ENPP6	1.03572	4.9342	0.000458913	0.00196884
0.920557	7.16881	5.65281	0.000134861	0.000674966	0.737669	COL1A2	5.39121	4.93376	0.000459226	0.00196884
0.689595	8.09517	6.71335	2.93023e-05	0.00020277	2.34116	PAIP1	7.38735	4.93347	0.000459443	0.00196884
0.932447	5.36713	5.41342	0.000194486	0.000899255	0.354121	RAB32	4.0112	4.933	0.000459781	0.00196884
0.772605	7.84283	6.44705	4.23816e-05	0.000268171	1.95308	TALDO1	7.18468	4.9283	0.000463198	0.0019818
-1.10449	5.95308	-4.88864	0.000446444	0.00179422	-0.514047	ZC3HC1	5.32221	-4.92565	0.000465139	0.00198844
-2.16705	1.81885	-4.97047	0.000391186	0.00161542	-0.376255	PDSS2	0.308521	-4.9189	0.00047012	0.00200805
0.758835	5.33177	4.70367	0.000603894	0.00232155	-0.828646	LANCL2	4.3032	4.91263	0.000474795	0.00202632
1.8236	6.07238	4.93844	0.000411904	0.00168191	-0.430085	NFATC1	4.00731	4.90693	0.00047909	0.00204294
0.659169	8.41353	7.68611	8.2109e-06	7.32091e-05	3.6796	PRKACB	7.91765	4.89953	0.00048473	0.00206526
-2.87434	1.45479	-4.96356	0.000395559	0.00162952	-0.387852	ZNF644	-0.257198	-4.89762	0.000486194	0.00206978
0.916448	4.9475	4.78728	0.00052651	0.00207352	-0.685915	PGS1	4.11127	4.89433	0.000488732	0.00207884
0.830835	5.84428	4.75365	0.000556298	0.00216905	-0.743212	ERLEC1	4.52878	4.88961	0.000492398	0.00209269
-1.05923	6.62551	-5.52339	0.000164214	0.000783435	0.531298	EIF3K	5.87183	-4.88622	0.000495046	0.00210219
0.403814	6.94076	4.18839	0.00143537	0.00487702	-1.72634	HNRNPUL1	6.02788	4.88505	0.000495959	0.00210432
-0.768395	8.8073	-4.72644	0.000581702	0.0022526	-0.789689	ATPIF1	7.21948	-4.88163	0.000498656	0.002114
0.783078	6.01432	4.79554	0.000519451	0.00205364	-0.671857	CD151	4.14286	4.87651	0.000502712	0.00212943
-0.452635	8.34147	-4.28631	0.0012144	0.0042363	-1.55353	SUCLA2	7.84037	-4.87407	0.000504662	0.00213439
-0.741127	10.987	-4.73091	0.00057745	0.00223784	-0.782054	RPL31	10.3454	-4.874	0.00050472	0.00213439
-1.35772	7.30237	-4.86468	0.000464137	0.00186185	-0.554557	PDCD6IP	5.77653	-4.87169	0.000506573	0.00213882
-2.95437	1.49161	-4.9393	0.000411335	0.00168094	-0.428644	SH3GL3	-0.275214	-4.87165	0.000506606	0.00213882
-2.4039	1.84225	-4.94395	0.000408259	0.0016697	-0.420814	HYPK	0.405444	-4.87065	0.000507402	0.00214041
-2.08625	5.89992	-4.8994	0.000438728	0.00176739	-0.495871	PLIN4	2.66914	-4.8539	0.000521073	0.00219626
0.490079	10.229	7.0487	1.86518e-05	0.000140508	2.81636	IMPDH2	9.73199	4.85332	0.000521549	0.00219645
2.03409	5.16441	4.97699	0.000387104	0.00160507	-0.365311	UBB	2.68221	4.84664	0.000527109	0.00221803
-3.31993	1.97588	-4.91429	0.00042829	0.00173355	-0.470765	RIF1	-0.167088	-4.84571	0.000527895	0.00221951
-2.60539	2.08905	-4.90322	0.000436024	0.00175788	-0.489426	YRDC	0.828371	-4.84453	0.000528884	0.00222184
-0.766327	6.09488	-4.66815	0.000640304	0.00244611	-0.889543	SQSTM1	3.51998	-4.84389	0.000529418	0.00222225
-1.2208	5.08049	-4.83138	0.000489956	0.00194793	-0.610967	EXOSC8	3.84471	-4.84235	0.00053072	0.00222588
0.784783	6.92289	6.09244	7.03039e-05	0.000403391	1.42124	HPCAL1	5.4484	4.84147	0.000531461	0.00222716
-0.456779	7.29992	-4.30929	0.00116789	0.0041021	-1.51312	PMPCB	6.91046	-4.83942	0.000533197	0.0022326
-2.37635	1.56024	-5.02827	0.000356534	0.00149779	-0.279463	TERF2IP	0.221092	-4.83748	0.000534839	0.00223764
-1.28654	12.4504	-5.30566	0.000229937	0.00103138	0.178893	H2A-VII	11.7304	-4.83463	0.000537269	0.0022453
0.792803	7.45566	6.16032	6.37285e-05	0.000373581	1.52439	SEC24D	6.5592	4.8343	0.000537551	0.0022453
3.35772	2.71065	4.9583	0.000398924	0.00163941	-0.396688	CDCP1	0.248305	4.83033	0.000540959	0.00225768
0.595043	6.95275	6.89295	2.29649e-05	0.000165425	2.59751	DCTN4	6.38085	4.82457	0.000545938	0.0022766
0.517275	7.94591	5.59734	0.000146695	0.000720756	0.649505	FADD	7.27098	4.82176	0.000548389	0.00228495
0.327627	7.69477	3.83647	0.00264203	0.00816133	-2.35447	DPM1	7.29859	4.81988	0.00055003	0.00228992
0.575209	9.71024	4.73991	0.000568983	0.00220838	-0.76668	LOC107055444	9.11118	4.81783	0.000551826	0.00229553
-0.926665	6.32569	-5.65527	0.000134359	0.000673117	0.741574	CTNND1	5.14413	-4.81313	0.000555974	0.00231089
-3.36585	1.75436	-4.93186	0.000416303	0.0016958	-0.441164	MTF2	-0.260243	-4.81158	0.000557352	0.00231473
0.320188	7.79037	3.78432	0.00289534	0.00879465	-2.44834	PSMD3	7.46188	4.81069	0.000558143	0.00231505
0.524226	5.67974	4.50047	0.000846111	0.0031134	-1.17909	CASC4	5.30431	4.81047	0.000558336	0.00231505
0.475764	6.48203	4.36268	0.00106686	0.00377582	-1.41944	IVD	6.06142	4.80608	0.00056226	0.00232943
-0.730234	6.68618	-4.62394	0.000688878	0.0026121	-0.965566	MCM3	4.43008	-4.80405	0.000564083	0.00233422
0.651646	8.45247	4.56276	0.00076256	0.00285331	-1.07115	MVD	7.7706	4.80377	0.000564332	0.00233422
-2.69634	1.30856	-4.96984	0.000391582	0.00161575	-0.377311	GINS3	-0.795188	-4.80235	0.000565612	0.00233745
-2.40613	4.56702	-4.97247	0.000389927	0.00161284	-0.372892	CCDC12	3.06479	-4.80189	0.00056603	0.00233745
-1.91041	1.38964	-5.04769	0.000345629	0.0014592	-0.247037	MMP15	0.167678	-4.7985	0.0005691	0.00234823
0.365546	6.48665	4.0992	0.00167313	0.00556974	-1.88454	HMGCL	5.90609	4.7912	0.000575766	0.00237381
0.521024	8.98591	4.38416	0.00102882	0.0036641	-1.38183	PSMB2	8.62305	4.78676	0.000579858	0.00238875
-2.56656	1.48191	-4.8422	0.000481405	0.0019181	-0.592622	DPH2	0.339429	-4.78092	0.000585301	0.00240918
-2.9597	1.86883	-4.84534	0.000478952	0.00190982	-0.5873	POU2F1	0.14659	-4.78042	0.000585761	0.00240918
-0.507091	6.88975	-4.41986	0.000968723	0.00349151	-1.31945	RUVBL1	6.35488	-4.77583	0.000590073	0.00242496
-2.62249	1.69261	-4.92936	0.000417985	0.00169994	-0.44537	GPN3	0.065467	-4.76944	0.000596135	0.0024479
0.827209	3.67209	5.75256	0.000116056	0.000600899	0.895136	SCAI	1.15125	4.7662	0.000599238	0.00245866
0.816623	4.92537	4.62879	0.000683372	0.00259702	-0.957224	TMEM120A	3.66805	4.76393	0.000601411	0.00246559
0.73772	7.17766	6.01231	7.90089e-05	0.000443772	1.29866	COX20	6.67105	4.75762	0.000607519	0.00248863
0.613858	6.02808	6.40305	4.50871e-05	0.00028145	1.88803	DPY19L1	5.24989	4.75574	0.00060935	0.00249413
-2.58781	4.1793	-4.83128	0.000490038	0.00194793	-0.61114	STX12	1.15877	-4.75506	0.000610015	0.00249485
0.445989	7.10683	4.21342	0.00137516	0.00471627	-1.68207	EFHD1	6.06865	4.75124	0.000613755	0.00250813
-1.37152	4.75004	-4.74623	0.00056311	0.00219226	-0.755881	DYNLRB1	3.6955	-4.74967	0.000615302	0.00251244
-0.554904	7.05187	-4.43694	0.000941269	0.00341185	-1.28964	TST	6.21669	-4.74898	0.00061599	0.00251324
0.867111	7.44937	5.68572	0.000128323	0.000650542	0.789771	CTSV	6.36334	4.74443	0.00062049	0.00252958
0.331123	7.72723	3.7806	0.00291434	0.00884041	-2.45504	POGLUT1	7.34112	4.73299	0.000631983	0.00257437
-0.641669	5.08795	-4.46088	0.000904155	0.00330078	-1.24793	DDX51	4.63828	-4.72934	0.000635692	0.00258587
-1.21313	5.49728	-4.70351	0.000604058	0.00232155	-0.828928	GOSR2	4.49619	-4.72922	0.000635819	0.00258587
-3.00947	1.89019	-4.79008	0.000524101	0.00206562	-0.681139	RTFDC1	-0.0573127	-4.72577	0.000639353	0.00259817
0.388122	6.92942	3.99709	0.00199639	0.00644812	-2.06653	TMX4	6.12459	4.72298	0.000642217	0.00260773
0.637292	5.88559	4.44571	0.000927495	0.00337391	-1.27436	ZBTB8OS	5.25526	4.7193	0.000646031	0.00262113
0.393977	9.12872	4.15097	0.00153052	0.00514886	-1.79262	ZMPSTE24	8.47841	4.71638	0.000649064	0.00263134
-0.788641	5.17458	-4.57318	0.00074945	0.00280837	-1.05313	CNEP1R1	4.38795	-4.71139	0.00065429	0.00265042
-2.7181	4.48017	-4.76623	0.000544952	0.00213461	-0.721761	CLIC2	1.45079	-4.7035	0.000662649	0.00268215
0.368348	8.12803	4.05548	0.00180431	0.00593293	-1.96235	UBE2M	7.81531	4.69873	0.000667748	0.00270065
-0.318442	8.38948	-3.80859	0.00277445	0.00850475	-2.40463	CORO1C	8.03883	-4.69745	0.000669131	0.0027041
0.284534	6.77361	3.73148	0.00317768	0.00950508	-2.54362	ACSL3	6.37354	4.69584	0.000670864	0.00270895
0.869501	5.53109	5.62872	0.00013987	0.000694585	0.699438	CTSK	4.08327	4.69522	0.00067153	0.0027095
-3.56817	2.18268	-4.81849	0.000500355	0.0019843	-0.632847	GTF2E2	0.240913	-4.694	0.00067285	0.00271268
0.470939	7.71872	4.33142	0.00112485	0.00397006	-1.47425	DNAJB11	6.94526	4.69124	0.000675848	0.00272261
-0.432271	6.49398	-4.09434	0.0016872	0.00560569	-1.89317	POLE3	5.44834	-4.68554	0.000682085	0.00274557
-0.766858	5.56072	-6.10911	6.86249e-05	0.000395466	1.44663	AHCTF1	5.09896	-4.6771	0.000691421	0.00278095
-2.7798	2.09787	-4.80212	0.000513894	0.00203483	-0.660656	TP53I11	-0.348949	-4.67541	0.000693309	0.00278635
0.42775	7.63066	4.07688	0.00173881	0.00576215	-1.92424	TWF2	6.9933	4.66642	0.000703441	0.00282484
0.596105	7.07783	4.38483	0.00102765	0.0036625	-1.38065	LMOD1	6.01924	4.66578	0.000704166	0.00282553
-0.718875	7.44145	-6.27748	5.38718e-05	0.000326458	1.70093	CDC37	7.0053	-4.66369	0.000706542	0.00283283
0.832135	5.39634	4.57453	0.000747764	0.00280411	-1.05079	SCLY	4.43727	4.66187	0.000708621	0.00283894
0.405892	6.56044	4.00153	0.00198104	0.00641481	-2.05859	POLR2H	6.09212	4.6595	0.000711336	0.00284577
2.29152	5.28057	4.71021	0.000597429	0.00230127	-0.817448	ACAN	1.44628	4.65909	0.000711812	0.00284577
-0.718428	6.53141	-5.6496	0.000135517	0.000676919	0.732584	THRAP3	5.9967	-4.65893	0.000712	0.00284577
-0.835961	4.92209	-4.54257	0.000788649	0.00293585	-1.10608	PHF2	4.07672	-4.65595	0.000715433	0.00285725
0.877559	5.11197	5.44016	0.000186617	0.000872364	0.397359	C3H6ORF203	4.30497	4.65346	0.00071831	0.0028665
-1.04067	5.71689	-4.63794	0.000673091	0.00255985	-0.941466	SPATS2	4.98709	-4.65184	0.000720196	0.00286873
-0.629705	7.41861	-6.66585	3.12749e-05	0.000211541	2.27264	MTHFD1L	6.87994	-4.65178	0.00072027	0.00286873
-0.741904	5.61657	-4.49752	0.000850306	0.00312658	-1.18422	IMP4	4.89628	-4.65153	0.000720557	0.00286873
-0.544331	5.55255	-4.2946	0.00119741	0.00418561	-1.53895	CASP8	4.34032	-4.64948	0.000722944	0.00287598
1.14366	5.59622	5.1345	0.000301017	0.00129991	-0.102708	FNDC3B	3.66772	4.64819	0.000724458	0.00287976
-0.327312	8.7551	-3.82258	0.00270717	0.00833226	-2.37946	LMNB1	7.89365	-4.64689	0.000725977	0.00288331
1.14267	4.70161	5.02082	0.00036081	0.00151219	-0.291908	PAICS	3.3648	4.64644	0.000726515	0.00288331
0.972851	8.62856	5.33173	0.000220777	0.000996334	0.221421	ELAVL1	7.52372	4.64598	0.000727045	0.00288331
-3.53387	1.89885	-4.7126	0.000595084	0.00229544	-0.813356	STAM2	-0.377167	-4.64248	0.000731175	0.00289724
0.381208	6.24612	3.9521	0.00215877	0.00690106	-2.14698	TDP1	5.38766	4.64204	0.000731695	0.00289724
0.742619	6.22003	5.29866	0.000232466	0.00103998	0.167449	ME3	5.35255	4.63974	0.000734429	0.00290581
0.836016	5.45195	4.50913	0.000833945	0.00307974	-1.16406	ALDH3A2	4.49875	4.63432	0.000740894	0.00292911
0.896879	5.02472	5.41593	0.000193734	0.00089659	0.358178	INPP5B	4.04141	4.63188	0.000743818	0.0029384
0.481449	7.51567	4.19619	0.00141631	0.0048251	-1.71253	ACO1	6.62437	4.62704	0.000749672	0.00295923
-0.772044	6.38119	-4.50198	0.000843987	0.00310782	-1.17648	LOC112531384	5.66702	-4.62515	0.000751974	0.00296535
-0.626465	7.46469	-6.69728	2.99543e-05	0.000205587	2.31801	SMARCA5	6.43678	-4.62481	0.000752384	0.00296535
-0.824578	5.35585	-4.53367	0.000800456	0.00297112	-1.12151	SRSF7	4.81707	-4.62015	0.000758088	0.00298552
-2.76594	2.09304	-4.6795	0.000628435	0.00240798	-0.870082	GABPB1	0.400695	-4.61917	0.000759297	0.00298797
-0.44655	6.35617	-4.19721	0.00141385	0.00481995	-1.71074	NSA2	5.7469	-4.6167	0.000762339	0.00299763
-1.21865	4.18614	-4.61567	0.000698383	0.00264225	-0.979807	MAP1B	2.818	-4.61196	0.000768222	0.00301844
-0.750193	6.35117	-4.51089	0.000831493	0.00307291	-1.161	WBP11	5.84688	-4.60943	0.000771376	0.0030285
-0.608029	5.95438	-4.59046	0.00072823	0.00274499	-1.0233	IMP3	5.30086	-4.60614	0.000775496	0.00304233
1.08613	9.24268	4.55764	0.000769086	0.00287561	-1.08	TNFRSF21	6.73322	4.59872	0.000784893	0.00307683
-0.514524	5.77835	-4.2215	0.00135631	0.00466119	-1.66781	GSTK1	5.38659	-4.59458	0.000790188	0.00309521
-0.608886	6.70523	-4.42485	0.000960617	0.00346965	-1.31074	FARSA	6.16904	-4.59073	0.000795138	0.00311221
0.565593	7.0778	6.31489	5.10778e-05	0.000313097	1.7569	SNRPF	6.68318	4.58721	0.000799696	0.00312764
-2.81209	2.63968	-4.64753	0.000662503	0.00252335	-0.924982	TRIM71	-0.00310841	-4.58561	0.00080178	0.00313339
-2.02467	2.81933	-4.79267	0.000521889	0.00206009	-0.676734	MZT2B	-0.0453798	-4.58397	0.000803927	0.00313938
1.00245	4.29584	4.51718	0.000822803	0.00304742	-1.1501	CPNE2	3.37833	4.58129	0.000807428	0.00314943
0.698788	7.55356	6.19054	6.10142e-05	0.000360989	1.57011	TGFB1I1	6.6993	4.58106	0.000807736	0.00314943
1.20051	5.9258	4.54822	0.000781261	0.00291047	-1.09631	CA9	4.53429	4.56612	0.000827599	0.00322441
0.722893	6.45925	4.48369	0.000870231	0.00319126	-1.20826	PACSIN3	5.83898	4.559	0.000837254	0.00325954
-0.956988	3.86131	-4.77097	0.000540744	0.00211975	-0.713689	VAT1L	2.92125	-4.55634	0.000840885	0.00327118
0.823402	4.90284	4.44625	0.000926648	0.00337324	-1.27341	APBB2	4.31099	4.54953	0.000850268	0.003301
0.655474	7.13139	6.24661	5.63006e-05	0.000339401	1.65459	CPD	6.53008	4.54937	0.000850493	0.003301
-2.35398	1.35075	-4.67721	0.000630812	0.00241527	-0.87401	HAUS1	0.00460638	-4.5489	0.000851142	0.003301
1.27239	5.6185	4.89442	0.000442283	0.0017789	-0.504285	FRZB	4.3798	4.54884	0.000851227	0.003301
-0.801583	6.22651	-4.4205	0.000967671	0.00349019	-1.31832	MRPL18	5.46703	-4.54832	0.000851943	0.003301
0.562763	5.53357	4.29784	0.00119083	0.00416833	-1.53325	FAM185A	4.35697	4.54797	0.000852435	0.003301
-0.761741	5.63676	-4.40039	0.00100103	0.00358265	-1.35346	MIA2	4.81844	-4.54675	0.000854129	0.00330505
-4.90697	2.12595	-4.64237	0.000668176	0.00254306	-0.933847	BNC2	-0.149931	-4.54503	0.000856525	0.00331181
-0.437948	7.39433	-4.0558	0.0018033	0.00593293	-1.96177	THBS1	6.06474	-4.54301	0.000859355	0.00332023
0.410725	8.55619	5.16736	0.000285755	0.0012456	-0.048339	SSBP1	7.9906	4.53734	0.00086734	0.00334855
-2.99205	1.65764	-4.60072	0.000715929	0.00270462	-1.00559	KANSL2	0.210021	-4.53664	0.000868332	0.00334984
0.551813	5.63199	4.2118	0.00137899	0.0047232	-1.68494	WDR45B	5.05366	4.53408	0.00087197	0.00336134
0.325321	6.9925	3.70235	0.00334535	0.0099309	-2.59623	OSBPL9	6.64957	4.53243	0.000874311	0.00336781
-1.47218	6.61518	-4.55094	0.000777718	0.00290046	-1.09159	ZC3H18	5.46649	-4.5309	0.000876502	0.00337371
-0.378183	8.65897	-3.86662	0.00250612	0.00782204	-2.30028	CAPRIN1	7.94626	-4.52727	0.000881705	0.00339117
-1.15563	8.90353	-4.99592	0.000375507	0.00156206	-0.333573	ST13P5	6.89575	-4.52277	0.000888214	0.00341363
0.897039	7.03916	5.37924	0.000205058	0.000937934	0.298713	LOC768709	5.8525	4.52211	0.000889177	0.00341476
-1.76154	4.02654	-4.55072	0.000778007	0.00290046	-1.09197	MRPL53	2.28042	-4.51586	0.000898295	0.00344718
-0.63623	9.70296	-6.73779	2.83399e-05	0.000197991	2.37629	HADHA	9.26973	-4.5144	0.00090044	0.00345166
1.03041	4.67723	4.49232	0.00085774	0.00314937	-1.19325	CNOT6L	3.74646	4.51415	0.000900816	0.00345166
-0.69928	6.73324	-5.57293	0.000152248	0.000740213	0.610573	SRSF10	6.00403	-4.51367	0.000901526	0.00345179
-0.491814	5.02362	-4.09883	0.0016742	0.00556974	-1.88519	CLASP2	4.65464	-4.51101	0.000905447	0.0034642
-3.11882	2.88965	-4.57454	0.000747753	0.00280411	-1.05078	SHOX	0.772039	-4.51049	0.000906222	0.00346457
-3.52033	3.63745	-4.57629	0.00074558	0.00280004	-1.04776	COX7A2L	0.612467	-4.50943	0.0009078	0.003468
1.08262	6.30196	4.50363	0.000841654	0.00310147	-1.17361	RFLNA	4.7133	4.50857	0.000909063	0.00347023
0.617275	5.12883	4.39789	0.00100526	0.00359294	-1.35783	NF1	4.17513	4.5077	0.000910369	0.00347261
0.485592	11.6251	7.4708	1.07747e-05	9.03799e-05	3.39372	RPL35A	11.3858	4.50711	0.000911239	0.00347333
-3.08072	2.11012	-4.62466	0.000688053	0.00261092	-0.96432	BCL9	-0.0277118	-4.50279	0.000917703	0.00349536
-0.860483	4.77559	-5.05406	0.000342128	0.00144561	-0.236406	UTP3	3.7318	-4.50184	0.000919127	0.00349817
-0.812751	5.5892	-5.49464	0.000171613	0.000812654	0.485133	WDR4	4.95693	-4.49778	0.000925265	0.00351674
0.258771	9.34809	3.59294	0.00406078	0.011661	-2.79414	ATP5J2	8.75791	4.4977	0.000925385	0.00351674
-0.981302	6.40374	-4.44035	0.000935882	0.00339474	-1.28369	SCD	5.50411	-4.49563	0.000928518	0.00352602
-1.09815	5.53574	-4.91933	0.000424815	0.00172222	-0.462271	NTMT1	4.20519	-4.49249	0.000933315	0.0035416
-0.584109	5.42012	-4.4014	0.000999324	0.0035814	-1.35169	ARID2	4.57013	-4.49176	0.000934426	0.00354318
1.42267	4.98265	4.75568	0.000554454	0.00216351	-0.739755	SDC2	2.36746	4.48899	0.000938672	0.00355461
1.73139	4.00211	4.69493	0.000612647	0.00235102	-0.843618	PXDC1	1.4482	4.48889	0.000938834	0.00355461
0.273222	11.7647	3.62912	0.00380824	0.011073	-2.72863	RPS25	11.5218	4.48527	0.00094442	0.00357122
0.600101	9.96987	6.99909	1.99231e-05	0.000147648	2.74699	ARPC2	9.06116	4.48479	0.000945148	0.00357122
0.415322	5.47044	3.91153	0.00231697	0.00733035	-2.21968	PGGT1B	5.04465	4.48468	0.000945322	0.00357122
0.494962	6.56316	4.15958	0.00150807	0.00509685	-1.77736	LRSAM1	6.18427	4.48179	0.00094981	0.00358551
0.317439	11.3002	3.5988	0.00401873	0.0115663	-2.78352	RPL24	11.124	4.48122	0.000950703	0.00358623
-0.649484	7.62382	-5.83742	0.00010225	0.000543203	1.028	NUP205	7.04821	-4.47813	0.00095553	0.00360178
0.692051	6.20086	6.03367	7.65811e-05	0.000432039	1.33143	SETD3	5.52314	4.4685	0.000970735	0.00365639
0.402531	11.178	3.87909	0.00245202	0.00768138	-2.27787	RPL18A	10.8283	4.46383	0.000978204	0.0036818
-0.495041	5.39255	-4.11759	0.00162096	0.00542804	-1.85186	CLASP1	4.5562	-4.45802	0.00098759	0.00371439
-2.22377	1.57489	-4.53704	0.000795964	0.00295876	-1.11567	EEPD1	0.15327	-4.45726	0.000988822	0.00371628
0.492465	5.75468	4.30807	0.00117031	0.00410633	-1.51526	LOC101750560	5.09393	4.45512	0.000992304	0.00372398
0.817347	5.07178	4.41196	0.000981686	0.00353324	-1.33323	FBXW9	4.18344	4.4551	0.000992331	0.00372398
-2.26711	2.76739	-4.50744	0.000836311	0.00308401	-1.167	NDUFAF5	0.450619	-4.45459	0.00099317	0.00372439
-0.772246	5.58339	-5.35861	0.000211732	0.000961561	0.265194	NOL11	5.05765	-4.4537	0.00099462	0.00372545
0.701685	6.34027	5.84221	0.000101524	0.000540488	1.03547	TBC1D23	5.43937	4.45352	0.000994914	0.00372545
0.906041	5.94396	5.15379	0.000291955	0.00126937	-0.0707707	ITSN1	5.0024	4.44902	0.00100229	0.00375033
0.423218	7.23036	4.37231	0.00104963	0.00372261	-1.40258	MRPS25	6.85363	4.44604	0.00100721	0.00376596
0.633383	8.69627	5.52991	0.000162584	0.000780036	0.54175	LOC100857622	8.05827	4.44378	0.00101096	0.00377721
0.384169	6.21103	3.80698	0.00278235	0.0085198	-2.40754	HCCS	5.69444	4.43919	0.00101862	0.00380306
-0.972391	5.74674	-4.3815	0.00103346	0.00367137	-1.38649	KDM3B	4.85645	-4.43341	0.00102836	0.00383489
1.04076	4.39683	4.99417	0.000376563	0.00156518	-0.336504	NR2C2AP	3.21228	4.43295	0.00102914	0.00383489
-1.26767	7.6174	-4.81385	0.000504159	0.00199783	-0.640735	MRPL12	6.92202	-4.43279	0.0010294	0.00383489
-1.16851	4.52976	-4.40302	0.000996601	0.00357431	-1.34886	MRPS30	3.19624	-4.42301	0.00104612	0.00389431
-0.504209	5.93233	-4.06857	0.00176394	0.00583027	-1.93903	LMO7	5.30946	-4.42158	0.00104858	0.00390061
2.74694	3.76264	4.48357	0.000870401	0.00319126	-1.20846	ENTPD2	0.473666	4.42037	0.00105067	0.00390555
0.343053	6.86195	3.82466	0.00269729	0.00830688	-2.37571	TOP3B	6.45353	4.41481	0.00106034	0.00393863
-0.780089	7.0447	-4.28913	0.0012086	0.00421892	-1.54857	LOC107050604	6.46525	-4.41194	0.00106536	0.0039544
-1.41853	4.95115	-4.43002	0.000952292	0.00344446	-1.30172	NUP58	3.64616	-4.41118	0.0010667	0.00395649
3.13772	4.30463	4.48261	0.000871807	0.00319412	-1.21013	PPM1H	0.304231	4.409	0.00107054	0.00396783
-0.740797	6.78856	-5.37686	0.000205818	0.000940564	0.294844	MRPL10	6.21964	-4.40554	0.00107667	0.00398673
-2.02275	4.4598	-4.58008	0.000740898	0.00278523	-1.04121	ARHGAP21	0.728053	-4.40524	0.0010772	0.00398673
-0.729491	7.13649	-4.26896	0.00125082	0.00433661	-1.58409	CHCHD3	5.35954	-4.40412	0.00107919	0.00399097
0.69772	5.0024	4.27018	0.00124821	0.00433054	-1.58193	NLN	4.31905	4.40329	0.00108067	0.00399097
-0.443052	7.73156	-3.96577	0.00210802	0.00675387	-2.12252	MDN1	7.03914	-4.40328	0.00108069	0.00399097
-1.50645	4.90535	-4.42776	0.000955912	0.00345511	-1.30565	DDRGK1	3.25752	-4.39984	0.00108684	0.00401078
0.803211	5.61548	5.28916	0.000235943	0.00105461	0.15192	ECHDC1	4.79873	4.39763	0.00109082	0.00402253
-0.336744	7.24621	-3.69979	0.00336053	0.00997015	-2.60085	NUP133	6.72826	-4.39675	0.00109239	0.00402544
0.755753	6.98981	4.27045	0.00124764	0.00433054	-1.58146	LOC420807	6.38826	4.39229	0.00110047	0.00405142
-2.51429	1.71773	-4.4493	0.000921916	0.00335841	-1.2681	APC	0.246529	-4.39198	0.00110103	0.00405142
-3.24703	2.44308	-4.45689	0.000910237	0.00332061	-1.25488	SCAF11	0.452391	-4.39033	0.00110404	0.00405955
0.31674	8.42795	3.57057	0.00422547	0.0120289	-2.83467	SLC25A13	8.00862	4.38904	0.00110638	0.00406296
-2.47704	1.85004	-4.44441	0.000929525	0.00337407	-1.27663	DDX55	0.105949	-4.38895	0.00110656	0.00406296
0.548969	7.72517	7.85032	6.69802e-06	6.30257e-05	3.89382	WDR61	7.38411	4.38168	0.00111993	0.00410908
0.651636	5.86853	5.7773	0.000111837	0.000584395	0.933976	AMDHD2	5.28494	4.37985	0.00112331	0.00411855
0.664003	5.27722	4.18923	0.0014333	0.00487323	-1.72485	TEX30	4.63391	4.37799	0.00112678	0.00412704
-0.868765	6.58288	-4.29604	0.00119448	0.00417824	-1.53642	PTRH2	5.70187	-4.37773	0.00112725	0.00412704
0.819463	4.7111	5.14897	0.000294192	0.00127688	-0.0787464	IVNS1ABP	3.76109	4.37605	0.00113038	0.00413527
-1.6078	3.04942	-4.40376	0.000995354	0.00357416	-1.34756	MCM2	0.100702	-4.37566	0.00113112	0.00413527
-0.408687	11.0421	-3.8646	0.00251498	0.00783532	-2.3039	HSP90AB1	9.93814	-4.37403	0.00113418	0.00414096
0.775595	5.0532	5.12765	0.000304308	0.00131078	-0.114065	UBE2Z	4.32459	4.37373	0.00113473	0.00414096
0.801555	5.77961	4.35634	0.00107836	0.0038139	-1.43055	MAP2K6	4.20923	4.37353	0.00113511	0.00414096
-0.582244	7.73549	-5.69783	0.000126002	0.000643254	0.808905	TPD52L2	6.83683	-4.37172	0.00113852	0.00414826
0.564363	7.06225	5.87305	9.69837e-05	0.000522298	1.08349	NUDCD1	6.6662	4.37159	0.00113877	0.00414826
-1.01456	7.05939	-4.86437	0.000464367	0.00186185	-0.555072	VPS25	6.14289	-4.37117	0.00113955	0.00414826
0.658417	8.05748	5.74501	0.000117377	0.000605281	0.883265	FHL3	7.1732	4.36225	0.00115649	0.00420691
0.544931	5.12073	4.05987	0.00179067	0.0059033	-1.95453	PRKAG1	4.27596	4.36138	0.00115815	0.00420995
-1.99355	2.17298	-4.55238	0.000775863	0.00289671	-1.08911	UBAC1	0.6057	-4.36063	0.0011596	0.00421223
0.280804	7.83555	3.506	0.00474028	0.0132106	-2.95172	FXR1	7.49322	4.35852	0.00116364	0.00422391
0.573921	8.54872	6.50302	3.91886e-05	0.00025267	2.03543	ERI3	8.00508	4.3575	0.00116562	0.00422805
0.902461	4.53551	4.283	0.00122126	0.00425149	-1.55935	DIP2C	3.09365	4.35308	0.00117417	0.00425607
0.992497	4.83225	4.36718	0.00105877	0.00375243	-1.41156	PAOX	4.01348	4.34196	0.00119602	0.00433218
0.549239	8.5539	6.98695	2.0248e-05	0.000149659	2.72997	DNAJC8	8.11362	4.34031	0.0011993	0.00434096
-1.83006	1.65376	-4.38322	0.00103046	0.00366738	-1.38348	ANGPTL1	0.279097	-4.33755	0.00120478	0.00435773
0.627377	7.96713	5.50564	0.000168741	0.000802779	0.502813	SEC24A	7.35961	4.33295	0.00121402	0.00438801
1.19007	4.3467	4.33064	0.00112633	0.00397254	-1.47561	KLHL40	0.82736	4.33222	0.00121549	0.00439022
-0.292829	8.08137	-3.45655	0.00517775	0.0141666	-3.04146	FARSB	7.79128	-4.33175	0.00121643	0.0043905
-0.563336	6.98887	-4.15718	0.00151428	0.00510431	-1.7816	IER3IP1	6.34376	-4.33119	0.00121756	0.00439147
0.9842	5.35611	4.30209	0.00118227	0.00414403	-1.52578	LOC396380	3.84397	4.32519	0.00122974	0.0044323
-0.575405	6.81063	-4.71373	0.000593982	0.00229319	-0.811428	AFG3L2	6.48099	-4.32456	0.00123104	0.00443384
-0.763982	7.36973	-5.18466	0.000278051	0.00121808	-0.019779	FAF2	6.76663	-4.31511	0.0012505	0.00450076
-0.245252	6.62217	-3.17874	0.00852672	0.0215172	-3.54587	STAG2	6.14768	-4.31353	0.00125379	0.00450629
0.28005	12.4795	3.49506	0.00483375	0.0134271	-2.97158	HSPE1	12.1413	4.31352	0.00125381	0.00450629
-4.56433	5.01976	-4.38134	0.00103374	0.00367137	-1.38677	HSPB1	0.349952	-4.31276	0.00125538	0.00450878
-0.252325	7.69192	-3.23044	0.00776833	0.0198788	-3.45205	PRPF39	7.20055	-4.30962	0.00126197	0.00452878
-3.87949	2.44556	-4.40346	0.000995859	0.00357416	-1.34809	CXXC5	0.329863	-4.30925	0.00126273	0.00452878
-0.272564	7.5196	-3.42154	0.00551228	0.0148981	-3.10502	TCEA1	7.00656	-4.30465	0.00127243	0.00456035
-0.349409	7.50729	-3.61903	0.003877	0.011209	-2.74689	TIMM50	6.62071	-4.30018	0.00128191	0.00459112
0.984689	4.72537	4.24954	0.0012929	0.00446433	-1.61831	DMD	3.54644	4.2974	0.00128787	0.00460922
0.393084	7.71102	3.89472	0.00238595	0.0075067	-2.24982	LSM4	7.35883	4.29619	0.00129045	0.00461521
0.70528	7.58036	5.325	0.000223105	0.00100516	0.210446	REXO2	6.90628	4.29337	0.00129653	0.00462923
-0.714864	5.04401	-4.19784	0.00141233	0.00481995	-1.70962	SLC38A10	4.14616	-4.29315	0.00129699	0.00462923
-0.574004	9.3174	-4.06749	0.00176725	0.00583741	-1.94096	ILF3	8.37536	-4.29283	0.0012977	0.00462923
0.816989	4.81692	4.23428	0.00132701	0.00457901	-1.64523	CTSO	3.90277	4.29269	0.001298	0.00462923
-3.68838	1.76423	-4.39622	0.0010081	0.00360036	-1.36075	CENPQ	-0.450905	-4.29102	0.00130161	0.00463885
-2.30946	1.50957	-4.34466	0.0010999	0.00388737	-1.45102	NHSL1	0.154149	-4.28766	0.0013089	0.0046616
-0.80422	6.5997	-4.22358	0.00135149	0.00464774	-1.66412	AGK	5.85249	-4.2804	0.00132482	0.00471499
-0.886925	5.76111	-4.4782	0.000878271	0.00321549	-1.2178	MRPL9	5.05504	-4.27646	0.00133354	0.00474272
-2.24373	1.76977	-4.32285	0.00114132	0.00401983	-1.48929	ARHGAP40	0.466017	-4.26891	0.00135044	0.00479946
-2.37558	1.50658	-4.31965	0.00114753	0.00403892	-1.49491	C1H12ORF45	0.0390066	-4.26353	0.00136261	0.00483934
0.325627	6.00647	3.5284	0.00455478	0.0127704	-2.9111	DCTN6	5.69579	4.2617	0.00136676	0.00485072
-0.412176	5.3997	-3.87756	0.00245862	0.0076926	-2.28063	POLR1B	4.82408	-4.25831	0.00137452	0.00487485
0.554195	8.95279	6.55271	3.6568e-05	0.000237576	2.10821	CDC42	8.15561	4.25767	0.00137599	0.00487668
0.694365	4.58341	4.49276	0.000857108	0.00314932	-1.19249	ARRDC1	3.64413	4.2526	0.00138768	0.0049147
0.330422	12.5776	3.54516	0.00442083	0.0124841	-2.88071	HSPA8	12.2147	4.25052	0.00139252	0.00492841
-0.791767	9.93205	-4.15287	0.00152554	0.00513825	-1.78925	RPLP2	9.42724	-4.24808	0.00139818	0.00494503
-0.519604	4.83738	-3.96571	0.00210827	0.00675387	-2.12264	PARS2	4.16569	-4.24741	0.00139975	0.00494715
0.308416	8.79715	3.44238	0.00531058	0.0144763	-3.06718	ACTL6A	7.84883	4.24304	0.00141	0.00497752
0.527987	11.0106	7.0288	1.91511e-05	0.000143633	2.78857	MYH9	10.185	4.24269	0.00141082	0.00497752
0.688571	5.99519	5.52393	0.000164077	0.000783435	0.532173	GBE1	5.03112	4.2425	0.00141127	0.00497752
-0.9363	5.78552	-4.75853	0.000551866	0.00215507	-0.734886	NIFK	4.58417	-4.24018	0.00141676	0.00499342
0.73405	5.05992	5.02981	0.000355656	0.00149534	-0.27689	PANK4	4.25586	4.23974	0.00141779	0.0049936
1.81027	2.25566	4.29196	0.00120279	0.00420151	-1.54358	P4HA3	0.62809	4.23465	0.00142992	0.00503286
-0.606345	6.73398	-4.0319	0.00187947	0.00614529	-2.00439	TMEM214	6.0539	-4.23197	0.00143632	0.0050519
0.498214	5.45654	4.05691	0.00179985	0.00592974	-1.9598	REL	4.42287	4.22871	0.00144418	0.0050729
0.687766	6.21902	5.31289	0.000227357	0.0010207	0.190697	TBC1D2B	5.78425	4.22867	0.00144428	0.0050729
0.781984	5.31945	4.12628	0.0015969	0.00536153	-1.83643	SNX7	4.17223	4.22712	0.00144802	0.00508253
-0.584299	7.22956	-6.11645	6.78992e-05	0.000391759	1.4578	CELF1	6.67826	-4.2207	0.00146367	0.00513392
0.428473	5.8959	3.78469	0.00289345	0.00879416	-2.44767	MCCC2	5.41832	4.21657	0.00147382	0.00516598
-0.658134	8.62088	-5.37352	0.000206886	0.000944601	0.289425	HYOU1	7.83101	-4.21384	0.00148058	0.00518608
0.675079	6.32935	5.29924	0.000232256	0.00103995	0.168396	WDR92	5.89198	4.21218	0.0014847	0.00519487
-2.22788	2.3816	-4.36568	0.00106146	0.00375935	-1.41419	TMEM199	0.405649	-4.21194	0.00148529	0.00519487
0.368037	7.95172	3.62384	0.00384404	0.0111388	-2.73818	UBE2D2	7.70101	4.2116	0.00148614	0.00519487
0.400668	7.13785	3.76392	0.00300113	0.00905836	-2.4851	FUNDC2	6.4066	4.20292	0.0015079	0.00526732
-0.885491	6.29855	-4.80015	0.000515555	0.00203982	-0.664016	SF3A2	5.10401	-4.20228	0.00150952	0.00526936
0.71808	5.69538	4.76318	0.000547685	0.00214038	-0.726969	SIRT5	4.98913	4.19821	0.00151983	0.00530175
2.52451	3.81336	4.32905	0.00112938	0.00398052	-1.47841	CES1L2	0.342225	4.19618	0.00152502	0.00531621
-0.640413	6.31731	-4.11166	0.0016376	0.00547298	-1.86239	MSH2	5.00527	-4.19572	0.00152619	0.00531664
-0.6191	7.39574	-4.02755	0.00189367	0.00618293	-2.01215	MAPRE1	6.86295	-4.19415	0.00153021	0.00532702
0.618743	6.847	5.74638	0.000117136	0.000604649	0.885421	UBQLN1	5.75533	4.19286	0.00153353	0.00533493
0.287418	9.9765	3.39858	0.00574357	0.0153604	-3.14671	TPM3	9.27847	4.18943	0.00154239	0.0053621
0.54382	10.1411	6.32913	5.00557e-05	0.000308687	1.77814	ARF4	9.49727	4.18769	0.00154689	0.00537407
-1.15106	8.17899	-4.17881	0.00145913	0.00494783	-1.74329	MYL3	6.67326	-4.17888	0.00156993	0.00545041
1.84793	5.51193	4.33943	0.00110969	0.00391927	-1.4602	KDELR3	2.73871	4.17571	0.0015783	0.00547378
0.394879	8.98414	3.68241	0.00346533	0.0102335	-2.63225	TFG	8.33554	4.17552	0.00157881	0.00547378
-2.58951	3.2549	-4.23203	0.00133212	0.00459043	-1.64921	RFX3	0.565742	-4.17441	0.00158174	0.00548022
-1.71129	1.67156	-4.21305	0.00137604	0.00471627	-1.68273	BAZ2B	0.261961	-4.17213	0.00158781	0.00549585
0.616638	6.15707	5.61664	0.000142457	0.000704002	0.68023	PAAF1	5.41962	4.17191	0.00158841	0.00549585
-1.85717	4.82123	-4.21329	0.00137548	0.00471627	-1.6823	NOB1	3.74819	-4.17087	0.00159119	0.00550173
-2.60511	1.58511	-4.25258	0.00128621	0.00444422	-1.61295	TINAGL1	-0.242346	-4.16854	0.00159744	0.00551959
0.309949	7.99161	3.42323	0.00549557	0.0148923	-3.10194	ARL3	7.37084	4.16494	0.00160712	0.0055493
0.538052	5.88945	3.94566	0.0021831	0.00696733	-2.15851	NANS	5.23124	4.16257	0.00161351	0.0055676
-2.6912	1.85043	-4.28126	0.00122488	0.00426117	-1.56241	YTHDC1	0.117844	-4.16192	0.0016153	0.00556999
0.381943	6.7593	3.62524	0.0038345	0.0111177	-2.73565	PUS7	6.22921	4.16051	0.00161912	0.0055794
1.77804	4.35452	4.19729	0.00141366	0.00481995	-1.7106	DYNLT3	1.16679	4.16	0.00162051	0.00557981
0.622589	6.51616	5.68919	0.000127653	0.000648437	0.795257	ITGA5	5.92286	4.15966	0.00162143	0.00557981
0.687385	12.6867	5.37099	0.000207699	0.000946619	0.285318	PPIB	11.609	4.15449	0.00163559	0.00562474
-1.08844	5.71636	-4.53322	0.000801051	0.00297117	-1.12228	TIMM8A	4.91111	-4.15244	0.00164125	0.00564043
0.663619	6.36848	5.48762	0.000173473	0.000818421	0.473844	UNC119B	5.83085	4.15019	0.00164747	0.00565797
-0.511964	5.4784	-3.89628	0.00237946	0.00749553	-2.24703	GNAI1	4.97816	-4.14841	0.00165241	0.00567112
-0.676738	9.9966	-5.43373	0.000188478	0.000878645	0.386972	G3BP1	9.4499	-4.14448	0.00166337	0.00570489
-0.800146	7.56812	-4.98117	0.00038451	0.00159561	-0.358296	MB21D2	6.44776	-4.14138	0.00167206	0.00573085
0.345897	8.34092	3.69845	0.00336848	0.00998792	-2.60327	CLTCL1	8.06746	4.14019	0.00167543	0.00573853
0.300966	6.638	3.40777	0.0056498	0.0151732	-3.13002	CHMP3	6.1401	4.13937	0.00167774	0.00574259
1.09324	6.03874	4.12353	0.00160448	0.00537638	-1.84132	CAMK2B	4.31698	4.13719	0.00168389	0.00575862
-0.975822	5.32257	-4.10776	0.00164865	0.00550268	-1.86933	MAPRE3	4.29349	-4.13672	0.00168523	0.00575862
0.365783	11.3589	3.62929	0.0038071	0.011073	-2.72833	RPL14	11.086	4.13616	0.00168684	0.00575862
-0.409326	5.89615	-3.67867	0.00348832	0.0102954	-2.63901	GEMIN5	5.3389	-4.13612	0.00168694	0.00575862
-2.20174	4.6078	-4.18359	0.00144721	0.00491069	-1.73482	EMC6	2.28993	-4.13303	0.00169575	0.00578483
-3.78328	3.09526	-4.19411	0.00142137	0.00483911	-1.71621	CHMP2B	0.135462	-4.13034	0.00170345	0.00580721
-0.685713	9.29317	-5.30375	0.000230625	0.00103355	0.175768	RNH1	8.45924	-4.12856	0.00170856	0.00582058
-0.555238	8.35189	-3.92421	0.00226627	0.00719228	-2.19695	KTN1	7.50936	-4.12818	0.00170965	0.00582058
-2.95062	2.0538	-4.18698	0.00143884	0.00488554	-1.72883	JMJD1C	0.605367	-4.12728	0.00171225	0.00582554
0.270743	10.9785	3.29802	0.00687905	0.0179267	-3.32933	PHB2	10.653	4.12263	0.00172571	0.00586741
-0.633276	7.55424	-5.2497	0.000250993	0.00110924	0.0872528	MAP4	6.65365	-4.12204	0.00172743	0.00586934
-2.0178	1.42512	-4.16908	0.00148367	0.00502438	-1.76052	CKAP2	0.270146	-4.11936	0.00173525	0.00589201
1.4202	3.93285	4.15256	0.00152636	0.00513825	-1.78981	HTRA3	0.544954	4.11669	0.00174309	0.00591467
-1.43255	5.06434	-4.13495	0.00157326	0.00528567	-1.82104	VAMP3	3.04678	-4.11435	0.00174997	0.00593407
1.35515	3.30826	4.12557	0.00159884	0.00536452	-1.83768	TNNT2	0.884454	4.11125	0.00175915	0.00596123
-0.578203	7.22727	-3.90654	0.00233719	0.00738061	-2.22861	NDUFA2	6.43047	-4.11037	0.00176176	0.00596611
0.553673	7.24147	6.07636	7.19648e-05	0.000410997	1.39672	VTA1	6.76744	4.10411	0.00178047	0.00602548
-0.782529	5.24642	-4.01724	0.00192779	0.00627825	-2.03053	DHX38	4.26004	-4.10252	0.00178526	0.00603622
0.639511	5.67489	5.27058	0.000242906	0.00108005	0.121499	WDR44	5.12893	4.10227	0.00178601	0.00603622
0.47868	7.65805	6.596	3.44378e-05	0.000226331	2.17132	IDE	7.327	4.10009	0.00179261	0.00605449
-1.23379	5.31086	-4.29987	0.00118674	0.00415685	-1.52969	BAG3	3.55197	-4.09815	0.00179846	0.0060668
0.558951	5.65659	3.88865	0.00241139	0.0075727	-2.26071	PLBD1	4.3691	4.0981	0.00179863	0.0060668
0.582932	6.09438	3.88618	0.00242183	0.00759615	-2.26515	ARL5B	5.51532	4.09713	0.00180157	0.00606966
3.05688	3.21454	4.15883	0.00151001	0.00510002	-1.77868	EVPL	0.127036	4.09704	0.00180186	0.00606966
-0.598331	5.80777	-5.44938	0.000183983	0.000860839	0.412245	HSPA14	5.40807	-4.09111	0.00182	0.00612388
-0.626952	10.8666	-4.92843	0.000418612	0.00170089	-0.446932	IGSF9	9.97025	-4.09099	0.00182035	0.00612388
0.531487	5.56265	4.71222	0.000595464	0.00229544	-0.81402	FBXO44	4.49561	4.08953	0.00182486	0.00613425
-0.760353	7.14311	-4.95325	0.000402186	0.00165149	-0.405183	STXBP1	6.16813	-4.08921	0.00182584	0.00613425
0.531447	8.28424	6.60121	3.41902e-05	0.000225284	2.17891	MAGT1	7.66767	4.08866	0.00182753	0.00613588
0.27307	9.91825	3.22578	0.00783374	0.0200026	-3.4605	ACTR2	9.21008	4.08689	0.001833	0.0061502
0.341045	7.96147	3.48994	0.00487802	0.0135206	-2.98085	ATOX1	7.33557	4.08621	0.00183512	0.00615325
0.339783	5.45315	3.52251	0.00460283	0.0128839	-2.92178	TAOK1	5.24323	4.08027	0.00185363	0.00621126
-1.13063	5.15917	-4.07628	0.00174063	0.00576442	-1.92531	MRPS7	3.46481	-4.07936	0.0018565	0.00621676
0.624103	4.95407	3.91682	0.00229566	0.00726884	-2.21019	GBA2	4.42496	4.07713	0.00186351	0.00623614
0.405608	7.41138	3.63571	0.00376402	0.0109569	-2.71671	XRN1	6.96107	4.07518	0.00186966	0.00625263
1.82409	5.11099	4.22412	0.00135024	0.00464657	-1.66317	GALC	1.10257	4.07069	0.00188391	0.00629616
-1.74021	3.10517	-4.10937	0.00164408	0.00549103	-1.86647	MECOM	0.575658	-4.06939	0.00188807	0.00630592
0.740355	6.5645	4.83039	0.000490746	0.00194923	-0.612646	SYNGR2	5.45082	4.06774	0.00189333	0.00631937
-3.28028	2.08824	-4.16954	0.0014825	0.00502374	-1.7597	MRPS36	0.313894	-4.06669	0.0018967	0.00632645
0.365869	8.04824	3.8781	0.00245628	0.00769	-2.27966	PPIL1	7.75308	4.06538	0.00190092	0.00633641
-2.19739	1.78121	-4.20018	0.00140667	0.00481156	-1.70548	IDH3B	0.597065	-4.06348	0.00190704	0.00635263
-2.22387	1.40118	-4.20797	0.00138805	0.00475105	-1.69171	EDA2R	-0.319103	-4.0624	0.00191054	0.0063582
-0.588278	6.45908	-3.86512	0.0025127	0.007833	-2.30297	ZC3H15	6.06915	-4.06219	0.0019112	0.0063582
2.59516	5.95998	4.12444	0.00160195	0.00537144	-1.83969	MAN2B2	1.49077	4.05751	0.00192641	0.00640334
0.417577	5.35208	3.63642	0.00375928	0.0109556	-2.71542	PNPLA8	4.57716	4.05725	0.00192728	0.00640334
0.515704	10.8331	5.28582	0.000237182	0.00105737	0.146441	GOPC	10.1719	4.05295	0.00194134	0.00644586
-3.43544	3.13747	-4.11243	0.00163543	0.0054693	-1.86103	NDUFS6	0.450612	-4.05127	0.00194689	0.00646008
2.16435	4.20931	4.10237	0.00166401	0.0055467	-1.8789	SMPDL3B	1.0618	4.05031	0.00195006	0.00646639
-0.713744	6.61442	-4.85764	0.000469475	0.00187643	-0.566474	ATP6V1H	5.96125	-4.04249	0.00197607	0.00654839
0.819736	4.47224	3.96778	0.00210069	0.00674229	-2.11893	MTCH1	3.33493	4.04019	0.00198379	0.00656968
4.39043	3.25936	4.10029	0.00167	0.00556302	-1.8826	SMYD1	0.289046	4.03563	0.00199919	0.00661641
0.294144	7.60171	3.39621	0.00576799	0.015388	-3.15101	SLC25A22	7.33691	4.03509	0.00200102	0.00661816
-0.501047	6.72536	-3.80415	0.00279619	0.00853926	-2.41263	PTCD3	6.33211	-4.034	0.00200472	0.0066261
0.524527	6.28891	3.8567	0.00255001	0.00792024	-2.3181	CLPTM1L	5.39401	4.02592	0.00203241	0.00671327
0.532352	6.7097	3.79687	0.00283217	0.00863363	-2.42574	DPP9	6.1915	4.02281	0.00204316	0.0067444
-0.477199	6.04545	-3.77387	0.00294905	0.00893419	-2.46717	TLN2	5.13102	-4.02014	0.00205244	0.00677066
-3.29338	5.29583	-4.10686	0.00165119	0.00550757	-1.87092	H2AFX	3.19946	-4.01585	0.00206744	0.00681573
-0.863528	4.88937	-4.02326	0.00190781	0.0062251	-2.0198	SAP130	3.82747	-4.0122	0.0020803	0.0068537
0.57732	7.96137	5.74846	0.000116772	0.00060338	0.888687	VPS26A	7.2161	4.00583	0.00210295	0.00692384
0.557003	6.7065	4.69717	0.00061039	0.00234412	-0.839777	GNPDA2	6.0276	3.9977	0.0021322	0.00700869
-0.470561	5.86285	-3.83094	0.00266778	0.00823089	-2.36442	SRPK1	5.24818	-3.99757	0.0021327	0.00700869
1.28446	6.63254	4.02948	0.00188735	0.00616622	-2.0087	PSPH	3.91125	3.99753	0.00213284	0.00700869
0.406783	6.31746	3.59353	0.0040565	0.0116553	-2.79306	RAB3GAP1	5.80779	3.99504	0.00214188	0.00703387
-3.41845	2.20762	-4.08714	0.0017083	0.0056721	-1.90599	SERBP1	-0.511384	-3.99204	0.00215285	0.00706534
-0.496968	6.38824	-3.73304	0.00316895	0.00948453	-2.54081	ATG3	5.97057	-3.99163	0.00215435	0.00706572
-0.535359	5.10835	-3.77228	0.00295732	0.00894563	-2.47004	FBLN2	3.59052	-3.98815	0.00216712	0.00710001
0.501033	6.92218	3.71292	0.00328348	0.00977568	-2.57713	WDR26	6.46848	3.98803	0.00216759	0.00710001
-1.58464	1.5704	-4.0207	0.00191628	0.00624875	-2.02437	SAMD11	-0.000766764	-3.98416	0.0021819	0.00714228
0.420055	7.79581	3.62772	0.0038177	0.0110858	-2.73116	ADK	7.37992	3.98242	0.00218837	0.00715889
0.533312	8.43686	6.22916	5.77246e-05	0.000345129	1.62835	SCCPDH	7.84619	3.98111	0.00219327	0.00717029
-0.833747	5.6997	-3.91671	0.0022961	0.00726884	-2.21038	SCPEP1	4.62787	-3.9775	0.00220677	0.00720983
-2.54022	1.83476	-4.03181	0.00187974	0.00614529	-2.00454	LPL	0.628176	-3.97675	0.00220961	0.00721449
-3.46126	4.16068	-4.03308	0.00187563	0.00613974	-2.00228	IGBP1	0.754843	-3.97249	0.00222569	0.00726232
0.405852	8.51689	3.58694	0.00410427	0.011766	-2.805	SNX3	7.73583	3.96801	0.00224273	0.00731325
2.1564	5.27932	4.01615	0.00193145	0.00628213	-2.03249	AGA	1.24233	3.96682	0.00224728	0.00732341
0.568849	7.21489	3.80613	0.00278648	0.0085198	-2.40906	MCAM	5.36485	3.96565	0.00225177	0.00733335
-0.538419	6.85279	-3.80546	0.00278974	0.00852468	-2.41026	NAE1	6.51627	-3.96443	0.00225645	0.00734391
-0.447676	5.9043	-3.63608	0.00376157	0.010956	-2.71604	NOC3L	5.38597	-3.96074	0.00227069	0.00738555
-3.94567	2.26888	-4.04428	0.00183962	0.00603735	-1.98231	POLR2I	0.176011	-3.95826	0.00228033	0.00741215
0.465002	6.01527	3.65452	0.00364064	0.0106525	-2.68267	JAM3	5.08339	3.95775	0.0022823	0.00741383
-2.89328	1.81227	-4.05565	0.0018038	0.00593293	-1.96205	PINX1	0.0105618	-3.95487	0.00229355	0.00744565
0.520493	8.30757	6.42475	4.37304e-05	0.000275	1.92015	PDIA5	7.59508	3.95136	0.00230732	0.00748163
-2.25805	2.28167	-4.00182	0.00198006	0.00641481	-2.05808	KDM6A	0.599653	-3.9513	0.00230757	0.00748163
0.866804	4.2336	3.95894	0.00213324	0.0068253	-2.13475	QPCTL	3.25703	3.95074	0.00230977	0.00748401
0.425821	5.90839	3.61642	0.00389502	0.0112484	-2.75163	SEC11C	4.49647	3.94546	0.00233068	0.00754697
-2.07016	2.56682	-3.98996	0.00202124	0.00652014	-2.07926	NUP160	0.812233	-3.94259	0.00234211	0.00757917
-1.94279	1.57518	-4.0743	0.00174657	0.00578034	-1.92883	BCL11B	0.351688	-3.93974	0.00235355	0.00761135
-0.439445	5.5539	-3.61534	0.00390243	0.0112634	-2.75357	TSG101	5.03315	-3.93597	0.00236875	0.00765565
-3.24426	2.22948	-4.019	0.00192194	0.00626318	-2.0274	PARD6B	0.201304	-3.93508	0.00237234	0.0076624
-1.85559	1.98965	-3.97402	0.00207802	0.00667373	-2.10777	PATZ1	0.13779	-3.93047	0.00239109	0.0077167
1.14471	4.57075	3.93676	0.00221721	0.00704973	-2.17445	IDS	2.74399	3.9302	0.00239218	0.0077167
-0.720318	4.23475	-3.84868	0.00258609	0.00800791	-2.33252	ATAD1	3.45058	-3.92683	0.00240602	0.00775646
0.403331	7.072	3.61038	0.00393699	0.0113503	-2.76256	IST1	6.65372	3.92642	0.00240772	0.00775701
1.6151	5.83393	4.09762	0.00167769	0.00557771	-1.88734	CRHOA	3.12167	3.92486	0.00241414	0.00777279
0.436651	7.02769	5.35668	0.000212369	0.000963596	0.262051	XPOT	6.5333	3.92002	0.00243418	0.00783237
0.450717	6.66879	3.64136	0.00372648	0.0108734	-2.70647	GPX4	5.91074	3.91759	0.00244433	0.00785573
-1.4011	4.59094	-4.15782	0.00151264	0.00510216	-1.78048	UTP14A	3.15178	-3.91754	0.00244452	0.00785573
-0.443535	7.17862	-5.38976	0.000201743	0.000925259	0.315774	SIN3A	6.59877	-3.91576	0.00245199	0.00787479
-3.51327	3.17056	-3.97427	0.00207709	0.00667373	-2.10731	CHCHD6	0.296331	-3.91411	0.00245892	0.00788455
0.646924	4.22746	3.78981	0.00286756	0.00872586	-2.43846	TANC1	3.61713	3.91391	0.00245976	0.00788455
-0.722745	6.48148	-3.83157	0.00266481	0.00822672	-2.36328	NUP54	5.9655	-3.9137	0.00246064	0.00788455
0.551964	5.23729	3.72305	0.0032253	0.00961932	-2.55884	DSCR3	4.33723	3.91356	0.00246122	0.00788455
-0.893155	5.79405	-3.89518	0.00238403	0.00750528	-2.249	MRPL30	3.85605	-3.91176	0.00246882	0.00790396
0.379721	6.67048	3.45992	0.00514663	0.0140966	-3.03533	TNS1	6.26686	3.91103	0.00247187	0.00790496
-0.519176	6.41503	-3.69186	0.00340796	0.0100874	-2.61518	PGM3	5.70206	-3.91066	0.00247347	0.00790496
0.291241	12.1781	3.27091	0.00722263	0.0186792	-3.37856	RPS15A	11.926	3.91058	0.00247379	0.00790496
0.4739	8.15654	3.64513	0.0037017	0.0108125	-2.69966	TMEM167A	7.21627	3.90947	0.00247851	0.00791138
-0.247134	8.10978	-3.01148	0.0115329	0.0278786	-3.84874	NUP93	7.77967	-3.90938	0.0024789	0.00791138
-3.24959	2.18815	-4.00552	0.00196739	0.00638275	-2.05147	CELF2	0.33563	-3.90713	0.00248845	0.00793691
0.447799	8.09443	7.00941	1.96511e-05	0.000146308	2.76145	UPF1	7.70363	3.90669	0.00249032	0.00793789
-3.84691	2.54775	-3.98033	0.00205533	0.00661753	-2.09647	B9D2	0.242797	-3.90387	0.00250237	0.00797132
0.512351	8.42918	6.04928	7.4858e-05	0.000424195	1.35533	ESYT2	7.61506	3.90013	0.00251844	0.00801399
0.287129	5.98724	3.40128	0.00571588	0.0153184	-3.14181	PTPN9	5.4978	3.90002	0.00251891	0.00801399
-2.12454	2.19338	-3.94526	0.00218463	0.00696787	-2.15923	AKT1	0.407821	-3.89459	0.00254242	0.00808375
-2.62036	1.90363	-3.94774	0.00217521	0.00694651	-2.15479	BOLA3	0.0799774	-3.89357	0.00254689	0.00809291
-3.19903	2.43868	-3.98569	0.0020363	0.00656455	-2.0869	WWC3	0.538218	-3.8918	0.00255459	0.00810411
0.476711	8.99941	3.73355	0.00316613	0.00948453	-2.5399	RPN2	8.17685	3.89178	0.0025547	0.00810411
-1.83023	2.07274	-4.05391	0.00180921	0.00594139	-1.96514	KIF4B	0.3917	-3.8916	0.0025555	0.00810411
0.980367	6.10977	4.26096	0.00126796	0.00438711	-1.59817	LOC420860	4.69707	3.89106	0.00255785	0.00810411
0.605233	5.74724	4.79469	0.000520167	0.00205488	-0.673291	CRELD1	4.91611	3.89094	0.00255836	0.00810411
-1.82569	1.60687	-4.04208	0.00184663	0.00605629	-1.98623	RIN3	-0.0268621	-3.88816	0.00257056	0.00813773
0.403904	5.9218	3.56485	0.00426866	0.0121282	-2.84503	LRBA	5.21887	3.88526	0.00258338	0.00817323
0.435785	5.70787	3.53765	0.00448037	0.0126103	-2.89433	KIF13B	5.0206	3.87853	0.00261338	0.00826301
5.37206	4.47579	3.94061	0.00220239	0.00701134	-2.16755	SGO1	-0.0475666	3.8762	0.0026238	0.00829081
2.07526	5.41978	3.92131	0.00227774	0.00722418	-2.20214	SLC44A1	1.35339	3.87484	0.00262993	0.00829564
0.477271	7.45339	4.00201	0.0019794	0.00641481	-2.05774	SLC25A5	7.10039	3.87484	0.00262996	0.00829564
0.246542	6.30127	2.98816	0.0120295	0.0289388	-3.89085	CSTF3	5.71277	3.87478	0.00263021	0.00829564
0.422862	6.51673	3.5551	0.00434334	0.0122965	-2.8627	PTGR1	5.39598	3.87194	0.00264305	0.008331
-0.440945	5.08329	-3.75087	0.00307095	0.00924001	-2.50865	DDX41	4.48175	-3.86992	0.00265223	0.00835478
0.168232	8.25199	2.52544	0.0277347	0.0585217	-4.7149	SSRP1	7.42149	3.86063	0.00269485	0.00848378
0.498464	8.24081	5.77051	0.000112979	0.000589155	0.923319	SPTAN1	7.39858	3.85983	0.00269855	0.00849019
0.63966	5.75046	4.78188	0.000531174	0.00209027	-0.695097	EXOG	5.15788	3.85869	0.00270383	0.00850157
-1.65696	5.73889	-3.89696	0.00237664	0.00749537	-2.24581	SRSF5A	2.69122	-3.85807	0.00270672	0.00850541
0.631773	6.2821	3.71698	0.00326004	0.00971158	-2.56981	ALG6	5.86619	3.85709	0.00271126	0.00851444
-0.504382	5.81822	-3.64575	0.00369765	0.010808	-2.69854	NCBP2	4.68777	-3.85629	0.00271497	0.00852082
-1.4608	1.26129	-3.8931	0.00239273	0.00752339	-2.25274	FANCD2	0.284372	-3.85503	0.00272088	0.00853412
0.400386	7.00258	3.55175	0.00436927	0.0123521	-2.86876	PURA	6.16646	3.85464	0.00272268	0.00853452
-0.603413	6.87925	-3.89665	0.00237794	0.00749537	-2.24637	PES1	6.11386	-3.85302	0.00273027	0.00855305
-0.446481	4.93012	-3.68562	0.00344573	0.0101874	-2.62645	URB1	4.62756	-3.85103	0.00273963	0.0085771
0.380546	6.4078	3.58866	0.00409174	0.0117367	-2.80188	CPSF7	5.98158	3.8492	0.00274825	0.00859383
-2.79111	2.20996	-3.90421	0.00234672	0.00740611	-2.23279	RACGAP1	0.046358	-3.84918	0.00274834	0.00859383
-0.512841	5.55926	-5.67183	0.000131041	0.000660384	0.767794	UNC45A	4.87915	-3.84461	0.00276999	0.00865622
-2.13732	2.77299	-3.89187	0.00239786	0.00753487	-2.25494	CRMP1B	0.289681	-3.84273	0.00277894	0.00867886
-1.17645	7.86567	-4.14764	0.00153932	0.00517504	-1.79853	SEPT7	6.94428	-3.84236	0.00278074	0.00867919
-0.623188	7.41948	-3.72513	0.00321351	0.00958975	-2.5551	CPS1	6.24071	-3.84034	0.00279041	0.00870404
-2.51622	1.81312	-3.91111	0.00231863	0.00733108	-2.22042	HBE	0.62432	-3.83833	0.00280003	0.00872871
-0.612848	6.07386	-5.00373	0.000370829	0.00154892	-0.320493	STX7	5.0467	-3.83394	0.00282127	0.00878953
0.5121	7.12632	5.53385	0.000161606	0.000777331	0.548068	CYFIP1	6.5934	3.82575	0.00286127	0.00890872
-1.83268	1.70427	-3.97886	0.00206061	0.00663035	-2.09911	CCDC97	0.492013	-3.82528	0.00286361	0.00891055
0.737073	4.65839	3.74684	0.0030928	0.00928385	-2.51591	TARBP1	4.08592	3.82433	0.00286827	0.00891671
-2.01577	1.85082	-3.8712	0.00248612	0.00776913	-2.29206	SALL4	-0.00459628	-3.82416	0.00286908	0.00891671
-0.190858	7.68855	-2.61716	0.0235165	0.0512539	-4.55389	NAA15	7.34833	-3.82363	0.00287172	0.00891946
4.53425	5.33267	3.88651	0.00242044	0.00759615	-2.26456	CRH	0.388425	3.82293	0.00287518	0.00892479
-0.792843	5.40782	-3.75474	0.00305006	0.00918258	-2.50166	LOC100857197	4.36994	-3.82059	0.00288678	0.00895533
-0.243027	8.79442	-3.31899	0.0066248	0.0173264	-3.29125	PYCR1	7.77566	-3.81799	0.0028997	0.00898995
-1.86084	1.5989	-3.86121	0.00252994	0.00786571	-2.30999	GIT1	-0.106223	-3.81521	0.00291363	0.00902766
-0.259004	6.06799	-3.02534	0.0112475	0.0272978	-3.82369	HECTD1	5.48751	-3.81058	0.00293694	0.00909261
-0.664613	5.76373	-3.71204	0.00328859	0.00978517	-2.57872	PARVA	4.69027	-3.81034	0.00293816	0.00909261
-1.93848	1.89524	-3.9411	0.00220051	0.00700976	-2.16668	ACTR8	0.235773	-3.80962	0.00294182	0.00909842
-1.62607	1.73181	-3.97564	0.00207217	0.00666334	-2.10487	RYBP	0.423405	-3.80765	0.0029518	0.00912375
0.351151	9.79743	3.37457	0.00599596	0.0159351	-3.1903	BZW2	9.54677	3.80474	0.00296664	0.00916406
-1.85683	1.98932	-3.84528	0.00260152	0.00804291	-2.33862	STK24	0.118697	-3.80311	0.00297496	0.00918421
0.630911	8.35078	4.77316	0.000538806	0.00211541	-0.709952	TSN	7.83975	3.79941	0.00299399	0.00923735
0.514945	6.23892	5.91336	9.13719e-05	0.00049786	1.14604	RAB12	5.65055	3.79812	0.00300067	0.00925237
0.36485	6.388	3.37274	0.00601575	0.0159793	-3.19364	PPM1A	6.13841	3.79465	0.00301866	0.00930221
0.488917	6.36432	3.56045	0.00430216	0.0122166	-2.85299	DPAGT1	5.62324	3.79339	0.00302519	0.0093167
-0.596174	6.61195	-3.65865	0.0036141	0.0105926	-2.6752	LAMTOR3	5.59554	-3.79218	0.00303153	0.00932584
-1.45042	3.29456	-3.81889	0.00272476	0.00837631	-2.3861	SMIM7	1.48229	-3.79182	0.00303338	0.00932584
-3.60357	2.41979	-3.85103	0.00257546	0.0079847	-2.32829	WHSC1L1	0.393973	-3.79178	0.00303364	0.00932584
-0.618832	5.63925	-3.66327	0.00358468	0.0105189	-2.66685	ATXN3L	4.74476	-3.78858	0.00305041	0.00937173
0.317784	12.055	3.26986	0.0072363	0.0187051	-3.38047	CRPS11	11.8845	3.78734	0.00305692	0.00938609
0.547555	5.7042	3.92442	0.00226542	0.00719228	-2.19656	PIGU	4.81148	3.78153	0.00308769	0.00947486
-1.04053	1.3616	-3.99715	0.00199618	0.00644812	-2.06642	ANKRD49	0.4038	-3.77443	0.00312574	0.00958584
0.474887	6.71879	5.86969	9.74673e-05	0.000524349	1.07827	DNAJC13	6.23814	3.77373	0.00312954	0.00959174
-2.97693	2.11348	-3.82925	0.00267567	0.00825025	-2.36745	EBF1	-0.0807072	-3.77281	0.0031345	0.00960117
-0.506622	6.02796	-3.55633	0.00433386	0.0122793	-2.86047	EZR	5.18174	-3.77058	0.00314658	0.00963238
0.375849	5.64959	3.37541	0.00598693	0.0159194	-3.18877	FUCA2	4.60458	3.77023	0.00314847	0.00963239
0.954344	5.12663	3.75711	0.00303735	0.00915934	-2.49739	VASN	3.3058	3.76964	0.00315171	0.00963652
0.478218	8.55065	5.33122	0.000220952	0.000996334	0.220594	AIMP2	8.05478	3.76145	0.00319658	0.00976787
2.07935	6.13686	3.80655	0.00278444	0.0085198	-2.40831	POSTN	2.24416	3.75896	0.00321037	0.00980414
-3.03598	2.6074	-3.8458	0.00259916	0.00804291	-2.33769	LRRFIP1	0.701093	-3.75517	0.00323142	0.00986137
2.85013	1.94698	3.81004	0.00276742	0.00849209	-2.40203	MYOT	0.399753	3.75489	0.00323298	0.00986137
-0.312892	6.84509	-3.20466	0.00813745	0.0206267	-3.49883	MRPL19	6.19384	-3.74984	0.00326133	0.0099419
-1.67924	3.93367	-3.78518	0.00289096	0.00879182	-2.44679	COG8	2.20453	-3.7475	0.00327456	0.00997625
-0.417635	6.24027	-3.77368	0.00295003	0.00893419	-2.46751	SMARCD2	5.30427	-3.74552	0.00328578	0.0100045
-1.70616	3.44784	-3.78261	0.00290405	0.00881587	-2.45142	PAWR	0.653117	-3.74455	0.00329127	0.0100152
-3.46146	2.13432	-3.7974	0.00282954	0.00863076	-2.42478	TMEM57	0.0269671	-3.73898	0.00332312	0.0101061
-2.48165	4.82784	-3.84515	0.00260212	0.00804291	-2.33886	DUT	1.56168	-3.73555	0.00334289	0.0101602
-1.59387	1.09079	-3.86236	0.00252489	0.00785659	-2.30794	SDK1	-0.0312522	-3.72955	0.0033778	0.0102602
-0.356446	8.85689	-4.40731	0.000989421	0.00355856	-1.34136	ITGB1	8.66143	-3.72692	0.00339318	0.0102973
0.581589	5.78694	3.5789	0.00416335	0.0118953	-2.81957	LOC101748851	5.29951	3.72663	0.00339489	0.0102973
-2.48456	4.27815	-3.78036	0.0029156	0.00884041	-2.45549	NDUFB4	0.903823	-3.7261	0.00339798	0.0102973
-1.70522	5.24217	-3.76382	0.00300169	0.00905836	-2.4853	GRIPAP1	2.78582	-3.72608	0.00339812	0.0102973
-1.02266	5.92333	-3.71126	0.00329313	0.00979299	-2.58014	COPS7A	4.65721	-3.71872	0.00344169	0.0104232
-0.526868	6.20009	-4.04173	0.00184776	0.00605629	-1.98686	RRP15	4.60265	-3.7171	0.00345132	0.0104461
1.53819	4.464	3.87236	0.00248106	0.00775806	-2.28996	UNC45B	-0.0729972	3.71334	0.00347387	0.0105081
-0.687159	6.06587	-4.42371	0.000962455	0.00347383	-1.31272	ARHGAP17	5.36727	-3.7121	0.00348138	0.0105246
-1.89514	2.27226	-3.75627	0.00304183	0.00916322	-2.4989	INTS12	0.60642	-3.71152	0.00348488	0.010529
-4.78018	3.41416	-3.7714	0.00296189	0.00895415	-2.47162	WDR18	0.280306	-3.71084	0.00348897	0.0105351
0.817467	5.30539	4.0006	0.00198424	0.00642109	-2.06025	SLC35E3	3.80161	3.70965	0.00349615	0.0105505
0.597865	5.05756	3.65504	0.00363733	0.0106489	-2.68175	TYW5	4.37641	3.70748	0.00350936	0.0105811
-0.462647	4.17436	-3.47025	0.00505258	0.0138987	-3.01659	MED12	3.18974	-3.7073	0.00351042	0.0105811
-0.440218	6.99669	-3.41702	0.005557	0.0149872	-3.11322	RAI14	6.34968	-3.70609	0.00351781	0.0105971
-1.91026	2.26887	-3.74758	0.00308878	0.00927823	-2.51458	ITM2B	0.720143	-3.70521	0.00352318	0.010607
-0.393061	6.52664	-3.34151	0.00636224	0.0167457	-3.25034	YME1L1	6.0709	-3.70262	0.00353901	0.0106483
-3.27819	2.88375	-3.75685	0.00303875	0.00915934	-2.49786	CCNL2	0.563119	-3.70017	0.00355404	0.0106873
0.23868	9.0563	2.86994	0.0148971	0.0347077	-4.10372	USP5	8.81638	3.69907	0.00356087	0.0107015
-1.48295	1.4453	-3.73551	0.00315517	0.00945995	-2.53635	TEAD4	0.317918	-3.69737	0.00357136	0.0107267
-0.419396	8.273	-3.41615	0.00556566	0.0150026	-3.1148	EIF3G	7.77213	-3.69619	0.00357864	0.0107422
0.495781	8.96706	5.77761	0.000111786	0.000584395	0.934458	PSMA5	8.5175	3.69579	0.00358115	0.0107434
0.530067	7.33611	4.96568	0.00039421	0.00162528	-0.384289	UFC1	6.74095	3.69471	0.00358788	0.0107573
0.28621	7.90747	3.11484	0.00956851	0.0238278	-3.66172	UBE2V1	7.68456	3.69404	0.00359201	0.0107634
0.342114	6.64951	3.23701	0.00767693	0.0196851	-3.44011	RALB	6.11377	3.69264	0.00360078	0.0107833
0.464984	7.18318	4.93218	0.000416088	0.0016958	-0.440624	DLG1	6.66818	3.69202	0.00360461	0.0107884
0.673589	4.8125	4.06419	0.00177735	0.00586697	-1.94683	SMPD2	4.0206	3.68992	0.0036178	0.0108216
-1.85358	2.13162	-3.72653	0.00320556	0.00957163	-2.55256	UBE2S	0.423813	-3.68394	0.00365551	0.010928
-0.573485	5.8769	-3.53939	0.00446647	0.0125781	-2.89117	LOC107051197	5.11461	-3.68292	0.003662	0.0109409
0.437737	6.04257	3.4813	0.00495388	0.0136714	-2.99654	LARS2	5.7025	3.67696	0.00370001	0.0110423
-0.618875	6.97688	-4.22106	0.00135734	0.00466156	-1.66858	BTF3	5.85228	-3.67693	0.00370024	0.0110423
-1.90199	1.34575	-3.80619	0.00278618	0.0085198	-2.40895	TTK	0.271696	-3.67586	0.00370711	0.0110563
0.64369	6.07206	3.82794	0.00268183	0.00826424	-2.36981	FARS2	5.27891	3.67426	0.00371744	0.0110797
0.571174	6.20922	4.71683	0.000590964	0.00228327	-0.806127	QSOX2	5.60787	3.67396	0.00371932	0.0110797
-0.372945	10.6037	-3.30551	0.00678707	0.0177235	-3.31572	ALYREF	10.1352	-3.67002	0.00374484	0.0111493
-0.409668	6.38029	-3.35527	0.00620716	0.0163769	-3.22536	FBXO22	5.69826	-3.66921	0.00375011	0.0111584
-0.45931	6.50731	-3.42751	0.00545365	0.0148024	-3.09417	RRP12	5.62233	-3.66512	0.00377688	0.0112259
-3.17211	3.68865	-3.72088	0.00323769	0.00965064	-2.56277	CAMK1	0.977335	-3.66507	0.0037772	0.0112259
0.798251	5.08765	4.16732	0.00148817	0.00503629	-1.76365	LOC107049501	3.94976	3.66181	0.00379867	0.0112832
0.696715	5.4075	3.58357	0.00412892	0.0118234	-2.81111	OSBPL8	3.94946	3.65893	0.00381767	0.011333
-1.23528	3.18704	-3.67453	0.00351394	0.010359	-2.64649	PAXIP1	1.01298	-3.65793	0.00382435	0.0113461
0.648867	7.43831	4.26796	0.00125293	0.00434099	-1.58583	ABRACL	6.72233	3.6576	0.00382653	0.0113461
-0.623747	6.25173	-3.55491	0.00434477	0.0122965	-2.86304	PSIP1	5.24362	-3.65623	0.00383564	0.0113665
-0.565074	6.75772	-3.55834	0.00431835	0.0122558	-2.85682	SAFB2	6.23384	-3.65548	0.00384068	0.0113748
0.579418	5.78258	3.50974	0.00470879	0.01313	-2.94494	HECW2	4.95188	3.65446	0.00384747	0.0113883
0.246388	9.68848	2.96653	0.0125093	0.0299096	-3.92988	RAB2A	9.18351	3.65333	0.00385502	0.0114024
-0.522179	6.08391	-3.46624	0.00508885	0.0139608	-3.02386	CCDC47	5.5701	-3.65308	0.00385671	0.0114024
-0.571463	7.28487	-3.54215	0.00444462	0.0125374	-2.88618	BUD31	6.58175	-3.65026	0.00387564	0.0114518
-0.540251	5.47364	-3.48539	0.00491784	0.013594	-2.98912	NCBP3	4.88726	-3.6492	0.00388277	0.0114662
-1.94267	1.89439	-3.68804	0.00343102	0.0101498	-2.62208	C7H2ORF69	0.649252	-3.64502	0.0039111	0.0115432
-0.51664	9.83816	-5.17292	0.000283256	0.00123682	-0.03916	HP1BP3	9.2773	-3.6408	0.00393989	0.0116152
-0.718092	6.0125	-3.57196	0.00421502	0.012016	-2.83214	FAM49B	5.45849	-3.64078	0.00394007	0.0116152
-0.705184	5.5813	-3.56832	0.00424237	0.012067	-2.83873	PPP4R1	4.59738	-3.63533	0.00397759	0.0117191
0.760982	4.75295	4.19938	0.0014086	0.00481492	-1.70689	CCDC102A	3.86144	3.63481	0.00398113	0.0117222
-0.925753	5.05551	-3.62222	0.00385512	0.0111584	-2.74112	MRPL41	4.293	-3.63451	0.00398326	0.0117222
-0.554927	7.11224	-4.92802	0.000418887	0.00170089	-0.447617	MAT2A	6.14222	-3.6335	0.00399026	0.0117361
-0.715447	9.05194	-4.06033	0.00178925	0.00590244	-1.95371	ACTR3B	8.08463	-3.63244	0.0039976	0.0117509
0.745906	5.07681	3.57242	0.00421155	0.0120128	-2.8313	PARP3	4.05682	3.6318	0.00400203	0.0117571
2.06809	4.86726	3.6852	0.00344827	0.010189	-2.62721	AS3MT	1.2981	3.62855	0.00402474	0.0118114
-1.87277	1.40104	-3.67282	0.00352463	0.0103845	-2.64959	CYTOSTRUCTURAL	0.296809	-3.6285	0.00402512	0.0118114
0.36863	6.46578	3.24137	0.00761699	0.0195787	-3.43221	RTN4IP1	5.9907	3.62552	0.00404603	0.0118659
-2.35882	1.91908	-3.67465	0.00351325	0.010359	-2.64629	SELENOK	0.402529	-3.62471	0.00405171	0.0118706
-0.891427	5.58623	-3.61305	0.00391832	0.0113028	-2.75771	CNOT2	4.32405	-3.62463	0.00405231	0.0118706
0.389062	6.15855	3.62098	0.00386364	0.0111767	-2.74337	PLCG1	4.50167	3.62085	0.00407903	0.0119421
0.772108	4.10608	3.8703	0.00249003	0.00777656	-2.29367	HELZ	3.20388	3.61798	0.00409946	0.011995
-0.392571	6.15594	-3.30668	0.00677288	0.0176955	-3.31361	PAPOLB	5.06798	-3.61288	0.00413605	0.0120951
0.787552	4.92428	3.57511	0.00419148	0.0119622	-2.82643	OGFOD3	4.02468	3.61196	0.00414269	0.0121076
-3.85017	3.27468	-3.66952	0.00354524	0.0104392	-2.65555	PRKCDBP	0.708056	-3.6112	0.00414814	0.0121166
0.834737	3.68802	3.57693	0.0041779	0.0119302	-2.82313	PROS1	2.57809	3.61052	0.00415311	0.0121241
0.491392	5.40298	4.91721	0.000426271	0.00172675	-0.465839	PM20D1	4.47123	3.60944	0.00416093	0.01214
-0.484859	6.0889	-3.40794	0.00564803	0.0151732	-3.1297	APOB	5.77233	-3.60784	0.00417254	0.0121605
0.444548	8.30098	5.26655	0.000244446	0.00108451	0.114893	MAPRE2	7.68829	3.60781	0.00417271	0.0121605
-1.68677	4.17746	-3.64569	0.00369804	0.010808	-2.69865	BID	1.73038	-3.60586	0.00418692	0.0121949
0.971842	4.77999	3.59619	0.00403737	0.0116069	-2.78824	AGO3	3.29078	3.60483	0.00419444	0.0122098
0.259903	6.53996	2.98479	0.0121029	0.0291018	-3.89693	EPB41L3	5.96012	3.60302	0.00420768	0.0122414
-0.362278	7.3255	-3.47522	0.00500797	0.0137908	-3.00758	XPO5	6.65239	-3.6016	0.00421809	0.0122647
0.464562	7.0674	3.36417	0.00610883	0.0161844	-3.20919	MPC2	6.69	3.59861	0.00424015	0.0123218
0.494467	7.74988	5.42535	0.000190933	0.000887657	0.373421	SLC25A10	7.40735	3.59736	0.00424944	0.0123418
-0.644787	8.21033	-4.393	0.00101359	0.00361742	-1.36637	PDHB	7.4531	-3.59177	0.00429099	0.0124554
-3.82912	5.18117	-3.66386	0.00358093	0.010514	-2.66578	HPS3	-0.105192	-3.58906	0.00431134	0.0125073
-0.730793	9.34869	-3.76716	0.0029841	0.00901595	-2.47928	ATP5PB	8.09479	-3.56688	0.00448145	0.0129934
0.345121	5.76723	3.18755	0.00839234	0.0212201	-3.52988	PPIL4	5.5245	3.5645	0.00450007	0.0130348
-0.686795	5.90439	-3.49081	0.00487048	0.013507	-2.97928	PDCD5	4.99173	-3.56441	0.00450084	0.0130348
-0.782288	6.60703	-3.51629	0.00465412	0.0129968	-2.93306	ND1	5.66071	-3.56406	0.00450355	0.0130353
-0.50877	5.50127	-3.38049	0.00593269	0.0157916	-3.17955	PPP6R2	4.98878	-3.5624	0.00451666	0.0130658
0.455966	10.4598	5.45061	0.000183635	0.000859997	0.41423	PTGES3	10.095	3.56188	0.00452071	0.0130701
0.331955	5.55037	3.19356	0.00830192	0.0210123	-3.51898	NARS2	5.17675	3.56117	0.00452638	0.013079
-0.527147	10.3335	-3.98225	0.00204851	0.00659975	-2.09306	ATP5O	9.91899	-3.55954	0.00453925	0.0131032
0.782372	5.07751	3.52912	0.00454897	0.0127611	-2.9098	RFT1	4.1722	3.55931	0.00454109	0.0131032
0.849397	4.38925	3.53096	0.00453402	0.0127266	-2.90645	MSRA	3.19693	3.55914	0.00454244	0.0131032
0.285604	6.80544	3.00469	0.0116752	0.0281796	-3.861	MCU	6.41234	3.55822	0.00454968	0.0131167
0.301993	6.85347	3.15131	0.00895911	0.0224638	-3.59562	HPRT1	5.61514	3.555	0.0045754	0.0131834
-0.557663	6.15384	-3.41777	0.00554952	0.0149749	-3.11185	PPA2	5.4264	-3.55325	0.00458937	0.0132161
-1.08149	7.51647	-3.81258	0.00275509	0.00846444	-2.39745	TMOD3	6.7366	-3.55233	0.00459681	0.0132227
0.447856	9.12085	5.52816	0.00016302	0.000781395	0.538942	SF3B3	8.47775	3.55232	0.00459682	0.0132227
0.212957	6.23742	2.68161	0.0209363	0.0466063	-4.43991	MON2	5.84201	3.55066	0.0046102	0.0132537
0.488116	10.7362	3.37672	0.00597293	0.0158904	-3.1864	RPS29	9.71217	3.54957	0.00461902	0.0132716
-0.545432	4.84729	-3.42267	0.00550109	0.0148933	-3.10296	SMG5	3.98641	-3.54894	0.00462407	0.0132786
-0.962064	5.4122	-3.54941	0.00438756	0.012397	-2.87302	PYM1	4.31318	-3.54774	0.00463381	0.0132991
0.484832	5.56552	5.18317	0.000278704	0.00121903	-0.0222286	LPGAT1	5.16952	3.54715	0.00463855	0.0133052
0.387744	6.53351	3.8085	0.00277488	0.00850475	-2.40479	PPP2R5E	6.2305	3.54456	0.00465964	0.0133582
-1.86906	3.0864	-3.57894	0.00416306	0.0118953	-2.8195	GPC2	0.0229131	-3.53155	0.00476679	0.0136577
-3.81365	2.87018	-3.59795	0.0040248	0.0115772	-2.78506	CFDP1	0.143758	-3.53099	0.00477144	0.0136633
-1.49202	1.78427	-3.69207	0.00340667	0.0100874	-2.6148	TUBGCP6	0.933034	-3.52873	0.00479037	0.0137098
0.594426	4.67546	3.42405	0.00548759	0.0148786	-3.10046	HEBP1	3.81452	3.52499	0.00482184	0.0137922
-1.4221	1.75314	-3.5541	0.0043511	0.0123076	-2.86452	CEP78	0.60506	-3.52451	0.00482585	0.0137959
-1.01059	5.0806	-3.51795	0.00464042	0.0129677	-2.93006	MTPAP	4.22216	-3.52042	0.00486051	0.0138872
-0.790621	6.96977	-3.861	0.00253091	0.00786571	-2.31038	ASPH	5.94834	-3.51923	0.00487068	0.0139084
0.799558	5.54095	4.00657	0.00196382	0.0063793	-2.0496	GDPD1	5.00102	3.51109	0.00494055	0.0141
-1.60628	1.62779	-3.54321	0.00443625	0.0125207	-2.88426	CENPU	0.0589873	-3.50593	0.00498539	0.0142201
1.41717	4.30102	3.65972	0.00360729	0.0105792	-2.67328	TMEM38A	2.73284	3.50205	0.00501935	0.0143089
-0.846077	4.53349	-3.46925	0.00506164	0.0139011	-3.01841	RASA3	2.88682	-3.49947	0.00504208	0.0143657
-1.91241	1.84194	-3.53942	0.00446629	0.0125781	-2.89113	PHTF1	0.615026	-3.4964	0.00506927	0.0144351
-2.28684	1.8639	-3.56507	0.00426699	0.0121282	-2.84463	TFDP3	0.405339	-3.49253	0.00510377	0.0145252
0.338176	6.94697	3.18757	0.00839199	0.0212201	-3.52984	SMAP1	6.44459	3.49017	0.0051249	0.0145772
-1.00524	1.71953	-3.49354	0.00484687	0.0134562	-2.97434	XPR1	-0.0397952	-3.48938	0.00513201	0.0145893
0.440467	7.78387	5.67747	0.00012993	0.000655434	0.776717	BLOC1S5	7.04706	3.48845	0.0051404	0.014603
0.426207	4.79736	3.24605	0.0075531	0.0194353	-3.42371	DPH5	4.24803	3.48821	0.00514256	0.014603
-0.716073	4.4637	-3.43658	0.00536597	0.0145877	-3.07772	SRSF5	3.30354	-3.48742	0.00514967	0.0146151
-0.978486	4.36688	-3.72871	0.00319324	0.00954042	-2.54862	MOCS3	3.65511	-3.48569	0.00516531	0.0146513
4.28478	5.41722	3.54111	0.00445285	0.0125536	-2.88806	FHL1	0.298019	3.48407	0.00517998	0.0146848
0.204034	7.54609	2.69099	0.0205847	0.0458837	-4.42326	EMC1	7.06482	3.48153	0.00520313	0.0147422
1.38946	3.93772	3.65835	0.00361601	0.0105926	-2.67574	TNNI1	0.390601	3.48107	0.00520726	0.0147457
-0.520573	4.85454	-4.46275	0.000901326	0.00329281	-1.24468	GLE1	4.45673	-3.47849	0.00523088	0.0148044
2.16933	4.75717	3.5263	0.00457182	0.0128111	-2.9149	TIMP3	0.804533	3.4775	0.00524003	0.014822
-0.672434	5.26704	-3.40932	0.00563418	0.0151472	-3.12721	MCAT	4.57284	-3.47409	0.00527138	0.0149025
0.330514	12.2882	3.05407	0.0106783	0.0261447	-3.77173	RBBP4	11.4956	3.47213	0.00528959	0.0149446
-2.52403	4.3456	-3.52512	0.0045815	0.0128312	-2.91706	HSPG2	1.82732	-3.47185	0.00529215	0.0149446
0.946281	4.2187	3.47385	0.0050202	0.0138171	-3.01006	FBP1	3.31697	3.47089	0.00530111	0.0149616
-0.730676	5.71915	-3.42412	0.00548684	0.0148786	-3.10032	MECR	4.3897	-3.47022	0.00530732	0.0149709
0.54744	4.90203	3.3295	0.00650089	0.0170724	-3.27216	MINPP1	3.18394	3.45944	0.00540864	0.0152482
-1.73026	1.8458	-3.4961	0.00482477	0.0134166	-2.96969	ADGRL2	0.447751	-3.45693	0.0054325	0.015307
-0.522445	7.40453	-4.46935	0.000891396	0.00326121	-1.23318	DCTN1	7.04174	-3.45598	0.00544158	0.0153242
0.450119	8.72684	4.86217	0.00046603	0.00186412	-0.558798	EIF3D	8.36801	3.45446	0.00545608	0.0153565
-1.96126	1.38977	-3.49838	0.00480515	0.0133841	-2.96555	PPP1R12C	0.0313774	-3.45359	0.00546445	0.0153716
-0.446296	6.00175	-3.46655	0.00508605	0.0139606	-3.0233	PIGS	5.56243	-3.45041	0.00549503	0.0154491
0.401337	7.86684	4.98691	0.000380985	0.00158226	-0.348685	SRP9	7.13882	3.44994	0.00549953	0.0154532
0.353284	6.41001	3.16748	0.0087016	0.0218935	-3.56629	CTSZ	5.49967	3.44848	0.00551365	0.0154844
2.75602	3.21489	3.51608	0.0046559	0.0129968	-2.93345	LDB3	0.284235	3.44619	0.00553592	0.0155384
-1.27812	2.96875	-3.61849	0.00388069	0.0112133	-2.74787	NSRP1	0.332381	-3.44574	0.00554031	0.0155421
0.840707	6.08479	3.42231	0.00550468	0.0148933	-3.10362	BAIAP2L1	4.5172	3.44471	0.00555035	0.0155617
-0.841679	9.28185	-3.863	0.00252203	0.00785248	-2.30678	KRT24	8.35695	-3.44293	0.00556772	0.0156019
0.342722	8.70312	3.27641	0.00715152	0.0185189	-3.36857	PAK2	8.25874	3.44174	0.00557932	0.0156258
0.535818	5.89366	4.28438	0.0012184	0.00424443	-1.55693	FUCA1	4.77686	3.44024	0.00559407	0.0156553
-0.395594	5.40612	-3.155	0.00889963	0.0223367	-3.58892	UTP20	4.78409	-3.44004	0.005596	0.0156553
2.62142	8.08232	3.51801	0.00463992	0.0129677	-2.92995	MYH1D	4.93472	3.43949	0.00560144	0.0156619
-0.919724	4.90145	-3.45198	0.00522026	0.0142599	-3.04976	FAAH2	3.76365	-3.43885	0.00560771	0.0156709
0.280312	7.14241	2.97231	0.0123791	0.029654	-3.91944	TIPRL	6.89282	3.43769	0.00561913	0.0156942
-1.64876	4.60667	-3.55787	0.00432194	0.0122591	-2.85767	WASF2	0.909427	-3.43637	0.00563221	0.0157221
-0.564839	9.20027	-4.46595	0.000896493	0.0032775	-1.2391	LRPPRC	8.73098	-3.43533	0.00564248	0.0157421
-2.17168	1.86528	-3.53718	0.00448411	0.0126139	-2.89518	DCTN3	0.456203	-3.43419	0.00565376	0.015765
0.54589	7.44997	4.55313	0.000774885	0.00289517	-1.0878	WLS	7.04148	3.43285	0.00566718	0.0157938
0.187661	10.6556	2.52131	0.0279415	0.0588363	-4.72212	RPL3	10.3705	3.43249	0.00567071	0.015795
-2.76771	2.56733	-3.48724	0.00490158	0.013575	-2.98575	CRISPLD1	0.236793	-3.43177	0.00567789	0.0158047
-2.63272	2.72046	-3.48205	0.00494724	0.0136605	-2.99518	CHCHD4	0.520004	-3.43149	0.00568066	0.0158047
-2.29767	2.22497	-3.47912	0.00497318	0.0137173	-3.0005	RBM6	0.58765	-3.43121	0.0056835	0.0158047
1.73524	4.07674	3.46932	0.00506097	0.0139011	-3.01828	SNX11	1.06811	3.43052	0.00569038	0.0158152
3.47564	5.71201	3.49743	0.00481334	0.0133996	-2.96728	COX18	1.24812	3.42811	0.00571453	0.0158737
0.388334	7.89846	3.14601	0.00904513	0.0226573	-3.60522	TMBIM6	7.20607	3.42671	0.00572866	0.0158974
-2.78796	2.58567	-3.47847	0.00497892	0.0137257	-3.00167	HAUS2	0.624828	-3.42664	0.0057293	0.0158974
0.529247	6.95735	3.96593	0.00210743	0.00675387	-2.12223	HIBADH	6.08417	3.42612	0.0057345	0.0159032
0.640795	5.57937	4.11395	0.00163114	0.00545853	-1.85831	NIPSNAP1	4.95565	3.42516	0.00574423	0.0159215
-2.58504	1.95958	-3.51174	0.00469205	0.0130905	-2.94132	CABIN1	-0.62637	-3.42459	0.00574994	0.0159287
-0.165679	8.54374	-2.3459	0.0382357	0.0765916	-5.02525	LOC107051177	8.14915	-3.42097	0.00578668	0.0160217
0.980503	5.29688	3.43769	0.00535532	0.0145665	-3.0757	SDHD	3.84654	3.41941	0.00580255	0.016057
-0.391512	6.12719	-3.66899	0.00354857	0.010443	-2.65651	CRELD2	5.14199	-3.41685	0.00582876	0.0161208
0.682133	5.60576	3.39465	0.0057841	0.0154122	-3.15384	CST3	3.52566	3.41578	0.00583974	0.0161424
-0.737996	11.3698	-3.95187	0.00215963	0.00690106	-2.14739	KRT8	10.3511	-3.41499	0.00584782	0.0161559
0.549906	6.54764	4.25345	0.0012843	0.00444062	-1.61141	WDR91	6.08919	3.40996	0.00589977	0.0162906
-2.63651	2.00562	-3.46037	0.00514251	0.0140929	-3.03452	SF2	0.620077	-3.40771	0.00592323	0.0163466
0.479557	7.08505	4.74476	0.000564474	0.00219589	-0.758399	HIP1	6.45867	3.40731	0.00592731	0.016349
-4.25212	3.00894	-3.45959	0.00514973	0.0140975	-3.03594	BCL2L13	0.362097	-3.40353	0.00596686	0.0164492
0.850581	4.54135	3.73789	0.00314197	0.00942591	-2.53206	NPNT	3.53795	3.40297	0.00597276	0.0164566
1.68522	3.58319	3.5339	0.00451041	0.0126739	-2.90114	PEAK1	0.316012	3.40029	0.00600101	0.0165255
2.54059	2.13136	3.44954	0.00524307	0.0143146	-3.05419	MYOM1	0.61132	3.39975	0.00600667	0.0165321
0.567474	6.26146	4.38888	0.00102065	0.0036401	-1.37357	TRMT6	5.73989	3.39515	0.00605555	0.0166577
0.341867	7.38742	3.21624	0.00796952	0.0202741	-3.47782	PPP2R5D	6.9334	3.39343	0.00607385	0.016699
0.633494	4.89658	3.31604	0.00665999	0.0174095	-3.29661	NARFL	3.8941	3.39269	0.00608185	0.016712
0.485142	5.26467	4.90372	0.00043567	0.00175785	-0.48858	VPS18	4.91495	3.39217	0.00608741	0.0167182
0.866113	4.0675	3.49647	0.00482155	0.0134151	-2.96901	MEST	2.86572	3.38269	0.00618977	0.0169902
-1.46502	3.96532	-3.41009	0.00562641	0.0151343	-3.12581	LOC407092	1.12471	-3.37669	0.00625552	0.0171615
0.414909	7.30202	4.43513	0.000944131	0.00341737	-1.29279	ACLY	6.68166	3.37587	0.00626457	0.0171771
-3.47783	2.17038	-3.44235	0.00531082	0.0144763	-3.06723	ZIC2	0.257706	-3.37306	0.00629563	0.0172529
0.588701	7.99117	4.00591	0.00196607	0.00638254	-2.05078	USMG5	7.15001	3.37129	0.00631533	0.0172976
0.629299	4.96275	3.29829	0.0068758	0.0179267	-3.32885	APAF1	4.3574	3.3705	0.00632409	0.0173123
-3.15389	2.44272	-3.42249	0.00550291	0.0148933	-3.10329	WAC	-0.0374571	-3.36978	0.00633215	0.0173251
0.510785	6.21502	3.2602	0.00736311	0.0189752	-3.398	ABCF3	5.70939	3.3694	0.00633637	0.0173273
-2.59785	2.41959	-3.41965	0.00553089	0.0149325	-3.10844	FAM126A	-0.140177	-3.36831	0.00634857	0.0173503
-1.15767	3.70333	-3.38483	0.00588672	0.0156774	-3.17167	TXNDC15	2.53139	-3.36804	0.00635156	0.0173503
-0.60511	5.1705	-3.26842	0.00725513	0.0187442	-3.38309	LARP4B	4.51847	-3.36217	0.00641765	0.0175214
0.359379	6.32153	3.08502	0.0100977	0.0249145	-3.71572	TBL2	5.60978	3.36124	0.00642814	0.0175407
-2.39737	1.91486	-3.40553	0.00567247	0.0152181	-3.13408	ZNF346	0.382857	-3.35773	0.00646806	0.0176402
-1.68634	1.31563	-3.39611	0.00576898	0.015388	-3.15119	BAP1	0.145939	-3.35645	0.0064826	0.0176704
0.22427	10.2403	2.66187	0.0216952	0.0479608	-4.47488	MDH1	9.84315	3.35366	0.00651459	0.0177481
-1.0136	6.18154	-3.3617	0.006136	0.0162395	-3.21368	MCM4	3.86673	-3.35011	0.00655547	0.0178499
3.40795	2.57994	3.39692	0.0057606	0.015388	-3.14971	MYBPHL	-0.0472057	3.34389	0.00662773	0.018037
-0.894737	6.15579	-3.62809	0.00381523	0.0110858	-2.7305	YBX3	3.36829	-3.34295	0.00663878	0.0180562
-0.360803	5.7257	-3.09774	0.00986849	0.0244436	-3.69269	SUN2	5.3384	-3.34268	0.00664186	0.0180562
-0.279249	7.93434	-2.96304	0.0125885	0.0300568	-3.93617	CDC5L	7.45032	-3.34016	0.00667155	0.0181273
-0.568703	5.27373	-3.32207	0.00658818	0.0172477	-3.28565	NOA1	4.46804	-3.33672	0.00671212	0.0182278
-1.91293	4.38231	-3.39942	0.00573486	0.0153507	-3.14517	VCAN	0.171713	-3.32906	0.00680336	0.01846
1.50442	5.62405	3.46955	0.00505892	0.0139011	-3.01787	LOC107053353	2.40786	3.32894	0.00680486	0.01846
-2.85777	2.27763	-3.41009	0.0056264	0.0151343	-3.12581	FAM96A	0.490729	-3.32812	0.00681475	0.018477
0.710997	4.54028	3.7733	0.00295203	0.00893493	-2.46821	PARP4	3.31608	3.3181	0.00693629	0.0187965
1.82851	4.59751	3.35864	0.00616968	0.0163033	-3.21923	ITPKC	1.39076	3.31779	0.00694004	0.0187967
0.432346	9.24845	4.78034	0.000532515	0.00209393	-0.697724	TLN1	8.52204	3.3125	0.00700513	0.0189629
-0.584209	5.2341	-3.21513	0.0079855	0.0203021	-3.47984	SPEN	4.40052	-3.31005	0.00703552	0.0190351
0.404852	7.83901	3.13803	0.00917623	0.0229518	-3.61968	PDLIM7	7.44025	3.30918	0.00704633	0.0190542
-1.94805	1.73912	-3.41399	0.00558725	0.0150449	-3.11872	TACC3	0.35369	-3.30525	0.00709542	0.0191768
-0.539228	8.65577	-4.01681	0.00192926	0.00627902	-2.03132	BTF3L4	7.86725	-3.30442	0.00710584	0.0191948
-0.61501	6.25595	-3.22326	0.00786943	0.020067	-3.46508	DDX54	5.30424	-3.30412	0.00710959	0.0191948
-0.998812	4.49868	-3.57041	0.00422663	0.0120289	-2.83494	NUP85	3.32843	-3.30244	0.00713075	0.0192317
-0.466936	7.84425	-3.12973	0.00931481	0.0232528	-3.63474	UBE2D3	7.15791	-3.30243	0.0071308	0.0192317
-1.39828	5.21792	-3.43913	0.00534148	0.0145435	-3.07307	HMGA1	1.3703	-3.30113	0.0071472	0.0192657
0.475341	6.23575	3.22818	0.0078	0.0199399	-3.45615	LSM1	5.72618	3.29418	0.00723552	0.0194935
0.177924	7.0899	2.36352	0.0370549	0.0745778	-4.99512	CUL1	6.94663	3.29182	0.00726571	0.0195645
-3.78701	2.9304	-3.3598	0.00615696	0.0162866	-3.21714	NDUFB8	0.42522	-3.28995	0.00728986	0.0196191
0.466954	5.96693	3.53521	0.00449989	0.0126513	-2.89876	ERO1B	5.13468	3.28942	0.00729665	0.0196271
0.402972	6.71303	3.82002	0.00271933	0.00836466	-2.38405	NUDCD3	6.3923	3.28882	0.00730443	0.0196376
3.76401	5.46413	3.34141	0.00636338	0.0167457	-3.25052	MCOLN2	0.523768	3.28831	0.00731099	0.0196449
-1.62738	1.36657	-3.32222	0.00658642	0.0172477	-3.28538	FIGN	-0.159935	-3.28489	0.00735524	0.0197534
-1.30182	2.10062	-3.44269	0.00530765	0.0144763	-3.06662	ZFAND3	0.28394	-3.28438	0.00736185	0.0197607
-0.54299	7.83275	-3.17502	0.00858407	0.0216298	-3.55261	YBX1	6.85809	-3.27582	0.0074742	0.0200518
0.504556	4.79434	3.94269	0.00219444	0.00699479	-2.16384	ARFGEF2	4.21373	3.27464	0.0074898	0.0200831
-2.67119	1.89238	-3.32766	0.00652237	0.0171112	-3.27549	PTPRG	0.1498	-3.27432	0.00749399	0.0200837
1.24255	3.82983	3.30024	0.00685167	0.0178831	-3.3253	IFT172	2.72029	3.2729	0.00751288	0.0201238
-1.29119	1.88594	-3.43914	0.00534139	0.0145435	-3.07305	MIER1	0.729263	-3.27016	0.00754935	0.0202109
0.326095	7.16362	2.94469	0.0130131	0.0308682	-3.96924	GRB2	6.83386	3.26923	0.00756173	0.0202207
-0.520121	5.70073	-3.85429	0.00256081	0.00794411	-2.32244	WDR75	5.2432	-3.26915	0.00756281	0.0202207
-3.64095	2.26911	-3.32181	0.00659132	0.0172477	-3.28613	MBD2	0.231157	-3.26899	0.00756491	0.0202207
-0.387695	4.66868	-3.02261	0.0113031	0.0274112	-3.82862	NCOR2	3.89338	-3.25856	0.00770583	0.0205866
-1.18882	1.11512	-3.42813	0.00544761	0.0147938	-3.09304	KIF13A	0.328133	-3.25809	0.0077122	0.0205928
-2.19802	2.52228	-3.35236	0.00623967	0.0164541	-3.23065	CHEK2	0.77649	-3.2575	0.0077202	0.0206034
1.74889	2.01724	3.29685	0.00689356	0.0179465	-3.33146	TNFAIP8L3	0.567639	3.25672	0.00773086	0.020621
0.382315	12.093	5.36232	0.000210517	0.000956895	0.271217	RPL34	11.8883	3.25606	0.00773986	0.0206342
0.333763	6.83428	3.02054	0.0113455	0.027501	-3.83237	MRPL21	6.56721	3.25511	0.00775295	0.0206583
-1.28506	5.97047	-3.41511	0.0055761	0.0150228	-3.1167	NDUFA7	4.67475	-3.25277	0.00778513	0.0207332
-0.417311	6.81001	-3.07926	0.0102034	0.0251267	-3.72616	ARMC6	6.19014	-3.25129	0.00780556	0.0207768
-0.742262	4.19158	-3.21421	0.00799876	0.0203257	-3.48151	TIMM10B	3.43057	-3.24641	0.00787318	0.0209459
-2.26547	2.4917	-3.29184	0.00695598	0.0180905	-3.34057	KANK1	0.295712	-3.24517	0.00789047	0.0209809
0.267312	5.72502	2.8398	0.0157315	0.0363692	-4.15778	ABCB7	5.42443	3.24423	0.00790356	0.0209978
-2.49707	1.80678	-3.29255	0.00694709	0.0180766	-3.33927	CAMSAP1	-0.216257	-3.24413	0.00790507	0.0209978
0.305005	6.91498	2.85143	0.0154041	0.0357258	-4.13693	GNA11	6.54791	3.23917	0.00797478	0.021172
0.71195	6.77894	3.64113	0.00372805	0.0108734	-2.70691	TMEM35A	6.0867	3.23721	0.00800241	0.0212343
1.50974	4.28359	3.27627	0.00715339	0.0185189	-3.36883	CACNA2D1	3.05452	3.23596	0.00802017	0.0212703
0.321226	9.12212	2.93691	0.0131975	0.0312476	-3.98326	SEC11A	8.52008	3.23275	0.00806591	0.0213805
-0.440916	6.25211	-3.69742	0.00337464	0.0100004	-2.60514	IWS1	5.36924	-3.2319	0.00807794	0.0214013
-5.16388	4.51858	-3.28511	0.00704054	0.0182732	-3.35277	TIE1	0.633875	-3.23129	0.00808677	0.0214136
0.429506	8.29983	4.86878	0.000461057	0.00185149	-0.547617	LSM8	7.89611	3.23042	0.00809923	0.0214354
-2.46625	5.09995	-3.27843	0.00712565	0.0184753	-3.36491	CCDC134	0.910418	-3.22749	0.00814136	0.0215357
-0.56757	7.61432	-3.90871	0.00232839	0.00735738	-2.22474	LSS	6.99034	-3.22586	0.00816488	0.0215868
1.03844	4.0134	3.45553	0.00518715	0.0141771	-3.0433	DPP8	2.76664	3.22512	0.00817556	0.0216038
-2.85518	4.73103	-3.29957	0.00686	0.0178957	-3.32653	COX6A1	0.899411	-3.22336	0.00820112	0.0216601
0.354336	6.79936	3.85572	0.00255439	0.00792901	-2.31986	GNPDA1	6.2505	3.22069	0.00823989	0.0217513
-0.567915	7.21821	-3.15215	0.00894546	0.0224406	-3.59408	ATP5E	6.66767	-3.21908	0.00826354	0.0218024
0.379492	9.88251	3.03291	0.0110947	0.0269956	-3.81001	ANP32A	9.35839	3.21833	0.00827439	0.0218197
-0.672636	9.87243	-3.3965	0.00576498	0.015388	-3.15048	RPS28	7.25879	-3.21703	0.00829346	0.0218424
0.551239	5.95646	3.92603	0.00225908	0.00717839	-2.19368	SCRN1	4.81994	3.21688	0.00829578	0.0218424
0.374286	6.59307	2.99999	0.0117748	0.0283797	-3.86948	INTS3	5.73904	3.21687	0.00829583	0.0218424
0.485749	5.962	3.86563	0.00251046	0.0078308	-2.30206	MOSPD2	5.36135	3.21409	0.00833682	0.021939
-0.587203	5.26258	-3.13034	0.00930457	0.0232386	-3.63363	COG5	4.49786	-3.21235	0.0083626	0.0219955
-2.22497	5.54703	-3.29775	0.00688245	0.0179267	-3.32983	LOC112530285	1.45591	-3.21097	0.00838309	0.0220369
-0.433952	5.73159	-3.03001	0.0111529	0.0270984	-3.81524	STAG1	4.78741	-3.2107	0.00838698	0.0220369
0.1758	7.41378	2.33523	0.0389684	0.0777843	-5.04346	DNAJC10	7.03374	3.20845	0.00842049	0.0221135
0.567277	5.90039	3.11762	0.00952054	0.02372	-3.65667	RLBP1	4.4611	3.20814	0.00842521	0.0221145
-1.45037	1.78998	-3.239	0.00764948	0.0196437	-3.4365	TYW1	0.362738	-3.20544	0.00846558	0.0222091
0.227644	7.30723	2.82627	0.0161211	0.0371353	-4.18203	PTK7	6.94953	3.20402	0.00848681	0.0222533
-0.524673	5.89134	-3.93854	0.00221034	0.00703228	-2.17126	RCL1	5.22175	-3.20257	0.00850878	0.0222995
1.86527	4.87189	3.24112	0.00762034	0.0195787	-3.43265	RRAD	0.978979	3.19974	0.00855154	0.0224
0.44351	6.28189	3.07453	0.0102909	0.0253056	-3.73472	PCBD1	4.88579	3.19609	0.00860693	0.0225336
0.337746	8.03952	4.65417	0.000655264	0.00249951	-0.913559	AP1B1	7.74685	3.19574	0.00861232	0.0225361
-1.48307	1.70121	-3.23502	0.00770447	0.0197352	-3.44372	CHN1	0.23073	-3.19482	0.00862644	0.0225615
1.17741	4.20557	3.32899	0.00650693	0.0170794	-3.2731	M6PR	2.88003	3.19252	0.00866161	0.0226418
-0.473062	5.50986	-3.05007	0.0107559	0.0263221	-3.77898	NKTR	5.02684	-3.19184	0.00867199	0.0226573
0.508207	7.32318	3.07498	0.0102826	0.0252972	-3.7339	POLR2K	6.9195	3.18988	0.00870218	0.0227246
-2.51061	2.07956	-3.23699	0.00767721	0.0196851	-3.44015	NUMB	0.271278	-3.18928	0.00871151	0.0227373
0.502789	5.47867	3.10513	0.00973759	0.024178	-3.6793	KIAA2013	4.68873	3.18449	0.00878585	0.0229196
-1.56407	4.40653	-3.22111	0.00789989	0.0201347	-3.46897	METAP2	2.98509	-3.18365	0.00879887	0.0229418
0.59497	7.0122	3.75016	0.00307478	0.00924609	-2.50993	SFMBT1	6.18363	3.18251	0.00881661	0.0229763
-0.395384	6.14815	-3.9622	0.00212115	0.00679088	-2.1289	ZPR1	5.78487	-3.18202	0.00882436	0.0229848
-2.15729	2.89804	-3.22423	0.00785561	0.0200418	-3.46331	EMILIN3	0.128222	-3.17956	0.00886294	0.0230735
-3.05244	2.6413	-3.23634	0.00768616	0.0196982	-3.44132	SYAP1	0.391994	-3.17603	0.00891856	0.0232065
-1.02295	4.45893	-3.40347	0.00569342	0.0152663	-3.13782	IKBIP	2.93671	-3.17438	0.00894465	0.0232625
-0.665381	5.69146	-3.60432	0.00397956	0.0114665	-2.77353	LIG1	4.03039	-3.17336	0.00896091	0.0232929
-1.07999	4.42703	-3.186	0.00841584	0.021269	-3.5327	PPFIBP1	2.35321	-3.17109	0.00899698	0.0233747
-0.395661	8.27018	-5.04001	0.000349899	0.00147356	-0.259854	EIF2B	7.7498	-3.17066	0.00900392	0.0233809
-0.933894	4.77694	-3.36453	0.00610497	0.0161826	-3.20855	RBM27	3.57785	-3.1663	0.00907371	0.0235501
0.5586	5.77336	3.07151	0.0103472	0.0254073	-3.74018	SUMF2	4.84053	3.16176	0.0091472	0.0237287
-2.58879	2.00261	-3.20847	0.00808189	0.0205165	-3.49192	HOXA13	0.516246	-3.1607	0.00916432	0.0237409
-3.10304	2.92394	-3.21987	0.00791755	0.0201696	-3.47122	LOC107050018	0.570413	-3.16059	0.00916613	0.0237409
-0.600168	7.97042	-3.71088	0.00329534	0.00979385	-2.58082	RBMXL3	6.50185	-3.16044	0.00916857	0.0237409
-2.24626	2.14931	-3.20739	0.00809754	0.020546	-3.49387	CDK13	0.419633	-3.16032	0.0091705	0.0237409
-0.412928	6.69653	-2.96902	0.0124529	0.0298029	-3.92538	GALNT12	6.24099	-3.1582	0.00920515	0.0238185
0.522819	5.91156	3.11333	0.00959458	0.0238811	-3.66445	NEK7	5.20714	3.15781	0.00921142	0.0238226
-2.2021	1.6021	-3.24302	0.00759439	0.0195317	-3.42921	LOC107049913	-0.103626	-3.157	0.00922465	0.0238447
-1.2114	6.68553	-3.17828	0.00853373	0.0215242	-3.54669	ACTA1	5.33653	-3.15568	0.00924632	0.0238887
-1.96678	1.43065	-3.19486	0.00828248	0.0209735	-3.51662	MTIF3	0.337434	-3.15238	0.00930061	0.0240168
0.401138	5.87653	4.53419	0.000799753	0.00297068	-1.1206	EXOC5	5.48391	3.15108	0.00932206	0.02406
0.896695	3.91445	3.16894	0.00867867	0.0218466	-3.56364	SH3GLB2	2.47749	3.15066	0.0093291	0.024066
-1.22526	1.14237	-3.17898	0.00852299	0.0215172	-3.54543	TSC22D1	0.0527248	-3.14821	0.00936969	0.0241585
0.429345	7.4016	4.43525	0.000943941	0.00341737	-1.29258	GET4	6.88696	3.14504	0.00942258	0.0242825
0.36034	5.6024	2.99885	0.0117991	0.0284248	-3.87154	DIP2B	5.01112	3.14369	0.0094452	0.0243286
-1.84438	3.36476	-3.2165	0.00796579	0.0202741	-3.47735	POLD3	1.16632	-3.143	0.00945679	0.0243461
0.607923	3.73844	3.3593	0.00616247	0.0162927	-3.21804	PGM2L1	3.10481	3.14019	0.0095041	0.0244556
-0.837957	2.60659	-3.39996	0.00572937	0.0153465	-3.1442	BRD7	0.43255	-3.13941	0.00951715	0.0244768
0.174666	8.44203	2.30587	0.0410545	0.0810201	-5.09341	EIF3I	8.32145	3.1379	0.0095428	0.0245181
0.298037	8.20764	2.78199	0.0174646	0.0399773	-4.26123	STT3B	7.83185	3.13789	0.00954284	0.0245181
-0.604016	9.47299	-3.66717	0.00356005	0.0104674	-2.65981	FAU	7.05637	-3.13687	0.00956022	0.0245504
-0.947466	5.05769	-3.35802	0.00617661	0.0163047	-3.22036	NDC1	3.4749	-3.13626	0.00957063	0.0245648
1.36657	2.71199	3.21617	0.0079705	0.0202741	-3.47794	BBS4	1.31069	3.13558	0.00958208	0.0245711
-0.587585	5.69187	-3.58218	0.00413915	0.0118394	-2.81363	PPFIA1	5.07899	-3.13554	0.00958272	0.0245711
-0.674148	5.9685	-3.58611	0.00411037	0.0117769	-2.80651	INTS10	5.3348	-3.1322	0.00963985	0.0247051
-0.301465	5.46331	-2.77068	0.0178255	0.0406938	-4.28143	SH3BP4	5.0509	-3.13146	0.0096525	0.0247251
-0.385225	6.01831	-2.90531	0.0139739	0.0328418	-4.04015	ATL2	5.44435	-3.13095	0.00966113	0.0247348
-0.367979	6.61395	-4.05507	0.00180561	0.00593339	-1.96309	DNAJC2	6.21943	-3.12983	0.00968038	0.0247604
-0.730122	5.58096	-3.40582	0.00566954	0.0152181	-3.13355	PUM3	4.74348	-3.12981	0.00968085	0.0247604
0.557637	7.0145	3.84903	0.00258449	0.00800783	-2.33188	SC5D	6.33436	3.12904	0.00969399	0.024774
-0.712238	6.07984	-3.53095	0.00453416	0.0127266	-2.90648	BCCIP	5.27383	-3.1287	0.00969981	0.024774
-1.51016	4.69481	-3.25041	0.00749395	0.0193026	-3.41578	HMGN1	2.96875	-3.12865	0.00970073	0.024774
0.511061	8.11815	4.01456	0.00193679	0.00629548	-2.03533	RCC2	6.69836	3.12836	0.0097057	0.0247743
0.550822	5.05636	3.8122	0.00275695	0.00846504	-2.39814	PBLD	4.3167	3.12699	0.00972938	0.0248223
[truncated: 3,101 more rows]

## Sheet: D6_D3
logFC	AveExpr	t	P.Value	adj.P.Val	B	gene	count	sca.t	sca.P.Value	sca.adj.pval
4.15997	3.71734	21.6677	1.51263e-10	2.57147e-07	14.5345	ADPRH	0.586848	22.1618	2.0522e-10	4.76817e-07
-5.20047	4.6053	-21.7455	1.45397e-10	2.57147e-07	14.5688	HMGI-C	0.572723	-21.6181	2.67543e-10	4.76817e-07
-5.06178	5.42205	-23.8113	5.33026e-11	2.57147e-07	15.4233	EIF4B	0.610117	-21.5226	2.80481e-10	4.76817e-07
1.13202	8.52819	15.0244	8.25409e-09	3.42364e-06	10.8507	GLB1	6.41882	20.524	4.65383e-10	5.62166e-07
1.28582	8.79442	17.5602	1.51966e-09	1.25127e-06	12.4558	PYCR1	7.77566	20.2004	5.51144e-10	5.62166e-07
1.88536	5.95254	17.1529	1.96278e-09	1.25127e-06	12.2169	GPX1	4.76989	19.2588	9.15252e-10	7.21655e-07
1.98612	7.05799	17.3349	1.7495e-09	1.25127e-06	12.3245	MYLK	4.52814	19.1159	9.90507e-10	7.21655e-07
-0.82854	9.41196	-11.4697	1.45621e-07	1.67204e-05	8.01601	SEPTIN9	8.8178	-16.6087	4.37494e-09	2.5851e-06
1.84973	8.14637	15.2618	6.96925e-09	3.40166e-06	11.0138	FAP	5.4375	16.5427	4.56195e-09	2.5851e-06
1.10813	7.26611	12.9224	4.14329e-08	8.80449e-06	9.27183	ARSB	5.40597	16.3199	5.26052e-09	2.68287e-06
-0.712107	6.74596	-10.2251	4.78749e-07	3.64421e-05	6.81063	RBM12B	5.77567	-16.1719	5.78876e-09	2.68388e-06
1.52237	7.39433	14.0986	1.63551e-08	4.00135e-06	10.1866	THBS1	6.06474	15.7921	7.42715e-09	3.15654e-06
0.859234	10.1462	11.3309	1.65364e-07	1.79437e-05	7.88793	LOC396224	8.42124	15.5387	8.79865e-09	3.38425e-06
-2.7479	6.09697	-18.8846	6.86147e-10	8.74837e-07	13.188	TFRC	3.3231	-15.4016	9.65305e-09	3.38425e-06
0.966388	8.30282	11.8437	1.04037e-07	1.41267e-05	8.35387	HEXB	6.79705	15.2743	1.05284e-08	3.38425e-06
1.02252	6.68661	12.5545	5.62743e-08	1.10384e-05	8.96779	CAPN2	4.7415	15.262	1.06173e-08	3.38425e-06
-2.91063	9.47299	-17.6713	1.41858e-09	1.25127e-06	12.5197	FAU	7.05637	-15.1159	1.17391e-08	3.43749e-06
-1.04665	6.95015	-12.0187	8.91683e-08	1.35025e-05	8.50839	PNN	5.99697	-15.0683	1.21323e-08	3.43749e-06
0.746258	9.01472	10.3037	4.42549e-07	3.58254e-05	6.89067	CAMK2D	7.41551	14.7466	1.51947e-08	3.91831e-06
-0.971792	7.88956	-11.5422	1.36327e-07	1.65539e-05	8.08238	RBM8A	7.30494	-14.725	1.54288e-08	3.91831e-06
-4.82926	2.94903	-14.7391	1.01475e-08	3.6966e-06	10.651	DNMT3B	-0.0268115	-14.6619	1.61342e-08	3.91831e-06
3.86316	3.1576	14.4908	1.21828e-08	3.88326e-06	10.4736	CD9	0.240096	14.5089	1.79957e-08	4.15318e-06
-5.76897	3.93772	-15.1893	7.33691e-09	3.40166e-06	10.9643	TNNI1	0.390601	-14.4533	1.873e-08	4.15318e-06
3.08981	4.83744	14.1542	1.56784e-08	4.00135e-06	10.2279	GATD3AL2	0.746022	14.3341	2.04133e-08	4.33782e-06
-4.56093	3.26148	-14.3006	1.40398e-08	4.00135e-06	10.3355	EML5	0.35162	-14.2418	2.18311e-08	4.36136e-06
0.940329	7.25363	11.2747	1.74172e-07	1.85058e-05	7.8356	GALM	6.13374	14.2167	2.22344e-08	4.36136e-06
1.63273	7.87742	14.5402	1.1745e-08	3.88326e-06	10.5092	CD63	5.81941	14.1026	2.41741e-08	4.56621e-06
-1.28575	10.8051	-12.2073	7.56798e-08	1.34992e-05	8.67239	RPS20	9.73602	-13.9599	2.68643e-08	4.82197e-06
-1.71509	7.32515	-13.0348	3.77894e-08	8.73909e-06	9.36299	FUBP1	5.76236	-13.9027	2.80312e-08	4.82197e-06
1.09453	8.3582	12.1077	8.25023e-08	1.35025e-05	8.58612	COL12A1	6.99739	13.8869	2.83645e-08	4.82197e-06
1.30884	8.337	12.9833	3.94116e-08	8.73909e-06	9.32138	PDXK	5.98234	13.8418	2.93356e-08	4.82618e-06
-1.94844	6.20009	-14.947	8.72693e-09	3.42364e-06	10.7969	RRP15	4.60265	-13.7465	3.15132e-08	5.02242e-06
-0.782614	9.34809	-10.8663	2.55618e-07	2.24768e-05	7.44789	ATP5J2	8.75791	-13.6026	3.51355e-08	5.43004e-06
-2.81798	9.87243	-14.2295	1.48114e-08	4.00135e-06	10.2834	RPS28	7.25879	-13.4776	3.86533e-08	5.798e-06
-1.01669	5.84518	-10.916	2.43815e-07	2.24768e-05	7.49574	EBNA1BP2	4.82322	-13.2048	4.77348e-08	6.95564e-06
1.68621	7.75203	15.7962	4.80375e-09	2.72213e-06	11.3704	COL6A3	5.55506	13.0916	5.21627e-08	7.38972e-06
-1.11399	10.1475	-11.6535	1.23291e-07	1.53363e-05	8.18342	RPS27	9.30034	-13.0536	5.37465e-08	7.4083e-06
0.744187	12.2432	9.71737	8.05477e-07	5.45102e-05	6.27967	HSP90B1	11.5087	12.9839	5.67914e-08	7.622e-06
-0.798613	9.82306	-9.76684	7.6493e-07	5.27182e-05	6.33248	MATR3	8.80591	-12.7217	7.00404e-08	8.95104e-06
-0.969837	8.21391	-10.7019	2.99345e-07	2.54443e-05	7.28786	ISYNA1	5.44	-12.7057	7.095e-08	8.95104e-06
1.55286	6.92456	11.7821	1.09887e-07	1.41267e-05	8.299	TPD52	5.13447	12.6882	7.19593e-08	8.95104e-06
0.527461	6.19291	7.8292	6.87459e-06	0.000205032	4.07238	WFS1	5.10267	12.6324	7.52918e-08	9.04003e-06
-3.93871	5.28581	-12.7114	4.93372e-08	1.00648e-05	9.0986	RRS1	1.14418	-12.6173	7.62199e-08	9.04003e-06
0.563275	8.58042	8.19963	4.38674e-06	0.000144338	4.53688	TMEM43	7.65838	12.3702	9.334e-08	1.08189e-05
1.43803	7.05187	11.4983	1.41868e-07	1.67204e-05	8.04229	TST	6.21669	12.307	9.83589e-08	1.11293e-05
1.191	9.34323	11.8903	9.98306e-08	1.41267e-05	8.39525	GARS	8.38772	12.2825	1.00382e-07	1.11293e-05
1.51662	6.821	11.7729	1.10798e-07	1.41267e-05	8.29071	COL6A1	4.76155	12.2324	1.04667e-07	1.12214e-05
1.38164	7.59209	11.1879	1.88785e-07	1.92561e-05	7.75431	ALDH6A1	6.71615	12.2206	1.05699e-07	1.12214e-05
1.92084	8.38839	12.0718	8.51231e-08	1.35025e-05	8.55485	LYPLA2	7.41864	12.1969	1.07814e-07	1.12214e-05
1.19758	6.94927	12.4061	6.38113e-08	1.20533e-05	8.84261	BBOX1	5.85806	12.0488	1.22135e-07	1.24577e-05
-1.00017	8.65897	-10.2259	4.78368e-07	3.64421e-05	6.81144	CAPRIN1	7.94626	-11.9731	1.30234e-07	1.27221e-05
0.732704	9.85765	9.32125	1.22749e-06	6.95579e-05	5.84818	GLUD2	8.68685	11.9631	1.31354e-07	1.27221e-05
-2.76015	2.2837	-11.861	1.02455e-07	1.41267e-05	8.36924	NR2F2	0.434802	-11.9554	1.3221e-07	1.27221e-05
0.674992	7.83009	8.54823	2.91322e-06	0.00011594	4.95931	ATL1	6.87783	11.582	1.82544e-07	1.70783e-05
0.778044	7.64732	9.26099	1.31037e-06	7.1859e-05	5.78115	NAGA	5.91926	11.5718	1.84178e-07	1.70783e-05
-0.732607	6.98988	-9.16599	1.45351e-06	7.64215e-05	5.67473	NSDHL	6.31399	-11.5259	1.91754e-07	1.74633e-05
-1.16704	9.7306	-10.2437	4.69886e-07	3.64421e-05	6.82966	HNRNPM	8.49232	-11.4435	2.06221e-07	1.84513e-05
-1.73142	6.68618	-10.9636	2.33045e-07	2.20098e-05	7.54146	MCM3	4.43008	-11.3906	2.16114e-07	1.90031e-05
-1.78869	4.90203	-10.8787	2.5262e-07	2.24768e-05	7.45983	MINPP1	3.18394	-11.3032	2.33619e-07	2.01942e-05
0.714351	8.35995	8.64631	2.6022e-06	0.000108828	5.07567	KDELC1	7.19033	11.2843	2.37612e-07	2.0197e-05
3.31477	3.08293	12.1396	8.02454e-08	1.35025e-05	8.61386	AADAC	0.113792	11.1914	2.58301e-07	2.15956e-05
2.22907	5.60576	11.093	2.06276e-07	2.06276e-05	7.66482	CST3	3.52566	11.1621	2.65235e-07	2.17811e-05
3.40259	3.00551	12.0079	9.00169e-08	1.35025e-05	8.49891	DDO	0.16678	11.1356	2.71656e-07	2.17811e-05
-0.483692	6.9691	-7.0374	1.89335e-05	0.000419829	3.0223	MYBBP1A	6.60155	-11.1289	2.73331e-07	2.17811e-05
-0.853913	8.6588	-9.36539	1.17038e-06	6.78291e-05	5.89704	FASN	7.45568	-11.0622	2.90406e-07	2.27857e-05
0.744853	7.73362	8.79088	2.20713e-06	9.90821e-05	5.24526	TPP1	6.05786	10.9634	3.17858e-07	2.45618e-05
0.675155	6.25883	8.78783	2.21478e-06	9.90821e-05	5.2417	PRKG1	4.91187	10.9317	3.27245e-07	2.49097e-05
-0.522325	8.91309	-7.34492	1.26619e-05	0.000308974	3.43967	PARP1	8.23374	-10.8573	3.505e-07	2.62875e-05
2.64868	7.52175	11.1925	1.87972e-07	1.92561e-05	7.75867	NOV	5.29517	10.8206	3.62636e-07	2.65995e-05
0.71058	8.95465	8.4251	3.36151e-06	0.000125222	4.81169	TMED2	8.08176	10.8133	3.65092e-07	2.65995e-05
0.948494	8.25962	9.35238	1.18692e-06	6.80142e-05	5.88266	GPX7	7.46367	10.7762	3.77926e-07	2.71468e-05
-1.13524	6.79468	-9.68451	8.33685e-07	5.45102e-05	6.24447	SNW1	5.57396	-10.701	4.05425e-07	2.86284e-05
0.347661	10.1776	5.47864	0.000175881	0.00222165	0.707601	PGD	9.10838	10.6896	4.09779e-07	2.86284e-05
1.30739	5.62949	9.98519	6.10534e-07	4.42267e-05	6.56275	ENPP3	4.2943	10.5967	4.47228e-07	3.08225e-05
1.3926	10.9436	9.89771	6.67927e-07	4.73115e-05	6.47103	ANXA2	9.1768	10.5428	4.70611e-07	3.20015e-05
0.776539	6.74275	8.79397	2.19944e-06	9.90821e-05	5.24885	SCARB2	5.25361	10.4713	5.0375e-07	3.35684e-05
-0.687788	10.1969	-8.27105	4.02966e-06	0.00013886	4.62457	SFPQ	9.55991	-10.4649	5.06817e-07	3.35684e-05
-1.36383	5.81822	-9.85798	6.95887e-07	4.86167e-05	6.42915	NCBP2	4.68777	-10.4273	5.25389e-07	3.43524e-05
1.02436	9.13096	9.64275	8.71081e-07	5.62343e-05	6.19957	CTSC	7.49953	10.3278	5.78096e-07	3.70538e-05
-0.567519	8.71137	-7.79528	7.16877e-06	0.000211334	4.02901	LOC107056441	8.34968	-10.3222	5.81236e-07	3.70538e-05
-4.36236	5.21792	-10.7294	2.91503e-07	2.51977e-05	7.31478	HMGA1	1.3703	-10.2989	5.94507e-07	3.74319e-05
-0.731556	11.0532	-8.3884	3.50908e-06	0.00012603	4.76736	RPL19	10.5937	-10.2851	6.02501e-07	3.74726e-05
0.893668	8.53695	8.84641	2.07302e-06	9.65104e-05	5.30978	LOC425607	7.14881	10.1725	6.72219e-07	4.13051e-05
3.49013	3.93285	10.2049	4.88582e-07	3.66436e-05	6.78992	HTRA3	0.544954	10.1167	7.09958e-07	4.31046e-05
-1.03344	8.39246	-9.03364	1.68173e-06	8.40864e-05	5.52491	RANBP1	7.24473	-10.1005	7.21401e-07	4.32841e-05
0.911546	10.2248	8.754	2.30136e-06	0.00010206	5.20222	ACTN1	8.2792	10.0815	7.34977e-07	4.35858e-05
-1.86155	9.44693	-9.97695	6.15706e-07	4.42267e-05	6.55414	HSP25	5.29327	-10.0446	7.62187e-07	4.46799e-05
-0.640304	6.91556	-7.88108	6.44947e-06	0.000194629	4.13843	PBRM1	5.86859	-10.0305	7.72899e-07	4.4793e-05
-1.26538	5.02044	-9.46414	1.05273e-06	6.46859e-05	6.00563	PDCD4	3.90736	-10.0019	7.95124e-07	4.51498e-05
0.422015	8.72483	6.26127	5.51333e-05	0.000937265	1.91228	FN1	7.99356	9.99979	7.96761e-07	4.51498e-05
1.25759	7.34593	9.30382	1.25086e-06	7.01034e-05	5.82883	RSU1	6.48512	9.97194	8.19086e-07	4.56316e-05
-1.32894	6.7222	-9.36584	1.16982e-06	6.78291e-05	5.89753	TOMM20	5.4148	-9.96694	8.23159e-07	4.56316e-05
0.604319	8.29783	7.76456	7.44686e-06	0.000214571	3.98962	LMF2	7.61737	9.94078	8.44867e-07	4.63314e-05
-1.41978	7.21489	-9.49965	1.01359e-06	6.38188e-05	6.04445	MCAM	5.36485	-9.8978	8.81877e-07	4.78465e-05
0.84272	5.6928	8.41212	3.4129e-06	0.000125222	4.79604	GRHPR	4.86291	9.87678	9.00623e-07	4.83492e-05
0.757336	5.74246	8.24609	4.15079e-06	0.000141127	4.59399	ANO10	4.376	9.82412	9.49486e-07	4.97381e-05
0.619839	9.9583	7.78483	7.26205e-06	0.000211702	4.01563	ARPC5	9.10602	9.81611	9.57169e-07	4.97381e-05
1.15964	5.45856	9.17568	1.43816e-06	7.64022e-05	5.68563	ATP6AP1	4.05166	9.81379	9.59401e-07	4.97381e-05
0.864879	11.8293	8.90495	1.94106e-06	9.26749e-05	5.37745	CRABP-I	11.0609	9.80749	9.65504e-07	4.97381e-05
0.581407	9.71567	7.47903	1.06623e-05	0.000278859	3.61785	ALDH7A1	8.68537	9.77496	9.97699e-07	5.04046e-05
0.634814	6.67013	7.62382	8.87759e-06	0.000242116	3.80764	ILVBL	5.6052	9.77445	9.98209e-07	5.04046e-05
-3.98047	3.6814	-9.70746	8.13873e-07	5.45102e-05	6.26907	RBMXL1	0.0790054	-9.61319	1.17602e-06	5.84146e-05
1.78055	5.46655	10.1061	5.39804e-07	3.98986e-05	6.68833	THBS2	3.32838	9.6101	1.17975e-06	5.84146e-05
-1.244	5.96213	-9.09583	1.57001e-06	8.00708e-05	5.59554	SMN	4.50551	-9.57996	1.21675e-06	5.96677e-05
0.417591	10.0798	6.06188	7.34963e-05	0.00116047	1.61361	STT3A	9.29513	9.52047	1.29355e-06	6.28297e-05
0.518045	8.12652	7.09953	1.74391e-05	0.000390085	3.10762	XPNPEP1	7.73375	9.43125	1.41872e-06	6.76468e-05
-2.52417	6.15579	-10.2353	4.73881e-07	3.64421e-05	6.82104	YBX3	3.36829	-9.43089	1.41926e-06	6.76468e-05
3.07903	3.68098	9.42646	1.09604e-06	6.6382e-05	5.96431	PLPP1	1.10318	9.39588	1.47193e-06	6.90656e-05
-0.983675	6.59886	-8.48039	3.15163e-06	0.000120485	4.87819	PHF6	5.814	-9.38423	1.48992e-06	6.90656e-05
0.884013	6.41401	8.23953	4.18326e-06	0.000141289	4.58594	PCYOX1	5.79744	9.38385	1.49051e-06	6.90656e-05
-1.07617	6.40832	-8.67087	2.53004e-06	0.00010843	5.10464	GPC4	5.12213	-9.37573	1.50319e-06	6.90656e-05
-0.466534	7.68855	-6.39739	4.5448e-05	0.000827803	2.11298	NAA15	7.34833	-9.34651	1.54982e-06	7.04022e-05
-0.850921	8.20968	-8.15908	4.60448e-06	0.000149883	4.48683	RSL1D1	7.36476	-9.34032	1.55989e-06	7.04022e-05
0.524308	7.50148	7.37817	1.21312e-05	0.000301802	3.48406	SOD2	6.47754	9.30314	1.62193e-06	7.25601e-05
1.18647	7.07783	8.72747	2.37183e-06	0.000103367	5.17116	LMOD1	6.01924	9.28666	1.65028e-06	7.31863e-05
0.381888	10.1701	5.82434	0.000104258	0.00154121	1.25045	VDAC3	9.66224	9.27592	1.66904e-06	7.33801e-05
0.870642	8.97486	8.28704	3.95409e-06	0.000138674	4.64412	REEP5	7.72364	9.26447	1.68929e-06	7.36359e-05
-1.54638	5.552	-8.89514	1.96253e-06	9.26749e-05	5.36613	NDUFS8	4.21954	-9.20069	1.8071e-06	7.71508e-05
-0.957277	8.2896	-8.2779	3.99708e-06	0.000138674	4.63295	CHD5	7.03029	-9.19863	1.81106e-06	7.71508e-05
1.13568	8.21984	14.0889	1.64761e-08	4.00135e-06	10.1794	MYO1C	6.38189	9.19192	1.82398e-06	7.71508e-05
2.32693	6.76234	9.14722	1.48374e-06	7.7215e-05	5.65359	COL14A1	4.45527	9.18859	1.83044e-06	7.71508e-05
-1.28666	6.53887	-11.356	1.6159e-07	1.79154e-05	7.9112	MRPL58	5.49496	-9.17691	1.85329e-06	7.74734e-05
0.990494	7.75745	8.46713	3.20067e-06	0.000120914	4.86227	TMEM263	6.80639	9.15622	1.89449e-06	7.85521e-05
0.828428	7.74123	7.96642	5.81042e-06	0.000179595	4.24637	SRM	6.53817	9.12947	1.94925e-06	8.0171e-05
0.448969	10.3322	6.29637	5.24417e-05	0.000912808	1.96428	DDOST	9.58418	9.1186	1.97197e-06	8.04565e-05
1.43145	6.25017	11.4554	1.47533e-07	1.67204e-05	8.00288	SH3PXD2B	5.22028	9.09764	2.01665e-06	8.14399e-05
-1.43119	8.8073	-8.80333	2.17627e-06	9.90821e-05	5.25975	ATPIF1	7.21948	-9.09238	2.02801e-06	8.14399e-05
1.16641	6.63779	12.1909	7.67601e-08	1.34992e-05	8.65823	GAAGSD	4.77316	8.99241	2.25798e-06	8.94165e-05
0.644067	7.82564	7.41966	1.15022e-05	0.000291774	3.53926	MPST	6.49432	8.99073	2.26209e-06	8.94165e-05
-1.35869	6.77378	-8.61904	2.68492e-06	0.000108828	5.04342	NOP16	5.1585	-8.97989	2.28872e-06	8.94165e-05
-1.23441	10.7362	-8.53952	2.9427e-06	0.00011594	4.94893	RPS29	9.71217	-8.97664	2.29678e-06	8.94165e-05
-1.47816	7.13649	-8.65016	2.59073e-06	0.000108828	5.08022	CHCHD3	5.35954	-8.92405	2.4314e-06	9.39404e-05
-1.35012	9.47364	-8.52264	3.00079e-06	0.00011594	4.92877	RPS19	8.01881	-8.88653	2.53264e-06	9.67877e-05
-0.733832	5.24335	-7.626	8.85328e-06	0.000242116	3.81048	RPRD1A	4.23852	-8.88276	2.54305e-06	9.67877e-05
0.709801	6.21997	7.67569	8.31858e-06	0.000236685	3.875	LOC107050229	5.15465	8.84472	2.65086e-06	9.89518e-05
0.361949	10.7918	5.4621	0.000180415	0.00225518	0.681196	RPN1	10.1917	8.83856	2.66876e-06	9.89518e-05
-3.43463	2.77918	-8.91038	1.92928e-06	9.26749e-05	5.38371	CNDP2	0.801104	-8.83851	2.66891e-06	9.89518e-05
0.618302	9.75223	7.19305	1.54228e-05	0.000352891	3.2351	ACO2	9.29975	8.83475	2.67991e-06	9.89518e-05
-3.91328	5.29149	-8.95471	1.83601e-06	9.00353e-05	5.43467	MRPS6	1.18463	-8.82897	2.69692e-06	9.89518e-05
-0.945685	7.75359	-8.01381	5.48521e-06	0.000170739	4.30593	HMGB2	6.05269	-8.80869	2.75752e-06	0.000100452
-0.694963	9.71737	-7.41667	1.15463e-05	0.000291774	3.53529	NONO	9.04517	-8.79258	2.80671e-06	0.000101519
0.612188	8.16989	7.37293	1.22132e-05	0.000301897	3.47708	SDHB	7.74195	8.76165	2.90381e-06	0.000104292
-1.20665	6.88609	-8.31785	3.81273e-06	0.000135034	4.6817	LOC107050990	5.46592	-8.74541	2.95623e-06	0.000105432
0.46868	10.8622	6.20478	5.97791e-05	0.000985598	1.82823	RAB1B	9.82479	8.72839	3.01228e-06	0.000106685
-1.66994	7.04958	-8.62721	2.65984e-06	0.000108828	5.0531	MRPL17	5.2302	-8.7164	3.05245e-06	0.000106694
-1.44991	5.31532	-8.41748	3.39158e-06	0.000125222	4.8025	TOP2A	3.59359	-8.71583	3.05438e-06	0.000106694
1.18311	5.65659	8.23098	4.22599e-06	0.000141793	4.57544	PLBD1	4.3691	8.67431	3.19815e-06	0.000110956
-0.713457	6.40321	-7.30795	1.32812e-05	0.000319501	3.39015	EMG1	5.89515	-8.61886	3.40164e-06	0.000115624
-0.656524	6.84554	-7.39317	1.18997e-05	0.000297492	3.50404	BYSL	6.22039	-8.61821	3.40411e-06	0.000115624
-1.21104	9.8813	-8.47657	3.16568e-06	0.000120485	4.87361	RPS14	8.70031	-8.61569	3.41366e-06	0.000115624
4.84616	3.54385	8.72017	2.39163e-06	0.000103367	5.16259	AQP3	0.315624	8.61315	3.42336e-06	0.000115624
-1.37975	7.07919	-11.0679	2.11205e-07	2.07144e-05	7.64096	CDK1	5.70179	-8.58417	3.53603e-06	0.000118122
1.0499	4.83738	8.01303	5.49042e-06	0.000170739	4.30494	PARS2	4.16569	8.58224	3.54366e-06	0.000118122
-1.14846	10.5837	-8.09391	4.97918e-06	0.000158711	4.40599	RPS10	9.27356	-8.5515	3.66783e-06	0.000121467
0.477754	11.3452	6.20102	6.01022e-05	0.000985598	1.82263	CALR	10.5018	8.5219	3.79184e-06	0.000124764
-1.02673	7.92666	-8.15735	4.61406e-06	0.000149883	4.48469	UBL5	7.1959	-8.49185	3.92236e-06	0.000128231
-0.703082	7.04027	-7.29868	1.34417e-05	0.000320338	3.3777	LOC423693	6.38618	-8.44773	4.12291e-06	0.000133929
-0.725963	7.68054	-7.31864	1.30989e-05	0.000316608	3.40449	PDAP1	6.99217	-8.43983	4.15996e-06	0.000134277
0.421633	8.75762	5.80837	0.000106769	0.00156923	1.22573	ERLIN2	7.97132	8.43355	4.18969e-06	0.000134386
-0.403046	7.70895	-5.8724	9.70771e-05	0.00145189	1.32457	PWP2	7.38519	-8.40663	4.31969e-06	0.000137126
0.452039	8.99144	6.79798	2.611e-05	0.000539114	2.68866	CYB5A	7.86861	8.40381	4.33356e-06	0.000137126
-1.27208	6.37157	-9.68908	8.29694e-07	5.45102e-05	6.24937	LRRC47	5.22342	-8.39931	4.35576e-06	0.000137126
1.47029	5.72347	8.14468	4.68462e-06	0.000151213	4.469	ANXA8L1	4.36457	8.38395	4.43259e-06	0.000138688
0.454466	12.6864	6.33584	4.95816e-05	0.000875714	2.02254	VDAC2	11.8077	8.31239	4.8102e-06	0.000149585
-0.993126	6.03913	-7.91352	6.19806e-06	0.000189282	4.17956	LSAMP	4.52696	-8.29713	4.89512e-06	0.000151304
0.807471	8.12662	7.34669	1.2633e-05	0.000308974	3.44204	TSPAN6	6.5718	8.26135	5.10073e-06	0.000156709
0.683206	6.96935	7.23258	1.46469e-05	0.000343883	3.28864	MOGS	6.45493	8.24216	5.21477e-06	0.000159253
1.11007	5.67799	7.88806	6.39448e-06	0.000194118	4.14729	MYO1D	3.62282	8.23675	5.24743e-06	0.000159297
0.741973	6.9928	7.77998	7.30579e-06	0.000211702	4.00941	CASK	6.12685	8.22627	5.31131e-06	0.000160282
-2.1259	3.10061	-8.2211	4.27595e-06	0.000142532	4.5633	AK6	0.783221	-8.21768	5.3643e-06	0.000160929
1.38193	7.29684	9.05826	1.63651e-06	8.26356e-05	5.55292	THY1	5.30128	8.21129	5.40412e-06	0.000161175
-1.21306	6.76218	-11.0047	2.24166e-07	2.15707e-05	7.58075	CBX5	5.5849	-8.19227	5.52441e-06	0.000163805
-3.94417	2.6471	-8.28278	3.97406e-06	0.000138674	4.63891	SNX2	0.135085	-8.18712	5.55746e-06	0.000163833
-2.07428	3.86821	-8.52807	2.98196e-06	0.00011594	4.93526	CLK1	1.3335	-8.13571	5.89959e-06	0.000172919
0.811039	8.44092	7.33046	1.29004e-05	0.000313295	3.42032	TSPAN3	7.14037	8.13035	5.93654e-06	0.000173008
0.432029	9.16129	5.77505	0.000112215	0.0016121	1.17407	CYB5R1	8.2288	8.1242	5.97925e-06	0.000173262
0.502133	9.52154	6.43287	4.32342e-05	0.000804724	2.16485	ESD	9.1274	8.08482	6.26075e-06	0.000180394
0.938067	7.47093	7.46205	1.08956e-05	0.000282069	3.59541	SERPINE2	5.37125	8.05648	6.47213e-06	0.000185437
-1.07667	6.89715	-10.8823	2.51765e-07	2.24768e-05	7.46326	SQLE	5.90287	-7.98183	7.0666e-06	0.000200548
-0.347759	8.25199	-5.22044	0.000262805	0.00295221	0.291148	SSRP1	7.42149	-7.98045	7.07816e-06	0.000200548
0.532457	10.2403	6.31977	5.07252e-05	0.000888998	1.99885	MDH1	9.84315	7.9622	7.23256e-06	0.00020379
1.3901	6.44948	8.89655	1.95942e-06	9.26749e-05	5.36776	PDLIM1	5.12911	7.9409	7.41729e-06	0.000207847
-0.497718	7.57111	-6.12037	6.75148e-05	0.00108964	1.7018	MRTO4	7.07417	-7.91808	7.62097e-06	0.000212388
-0.406143	9.11861	-5.47824	0.000175989	0.00222165	0.706962	HDAC2	8.05302	-7.90773	7.71537e-06	0.000212668
-0.925633	5.55255	-7.30295	1.33675e-05	0.000320067	3.38344	CASP8	4.34032	-7.90644	7.72721e-06	0.000212668
1.34783	5.36486	7.80971	7.04201e-06	0.000208804	4.04748	ENTPD5	3.91523	7.9033	7.75611e-06	0.000212668
-0.382459	8.54374	-5.41536	0.000193905	0.00237041	0.606392	LOC107051177	8.14915	-7.8971	7.81357e-06	0.000213097
1.08387	7.60462	10.4652	3.77098e-07	3.15279e-05	7.05344	DPP7	6.25139	7.88666	7.91127e-06	0.000214614
1.04651	4.93077	7.45262	1.10275e-05	0.000284042	3.58294	SIL1	3.32767	7.86918	8.07793e-06	0.000217976
1.6817	5.63753	9.1042	1.5556e-06	8.00708e-05	5.60502	HTRA1	4.22486	7.84999	8.26531e-06	0.000221858
0.896443	6.12719	8.40087	3.45817e-06	0.000125976	4.78244	CRELD2	5.14199	7.82354	8.53118e-06	0.000227796
0.896266	9.77022	7.19248	1.54343e-05	0.000352891	3.23432	PLS3	8.93527	7.81823	8.58562e-06	0.000228056
-1.96952	4.64773	-8.63132	2.64733e-06	0.000108828	5.05795	CHAF1A	3.05648	-7.78723	8.91137e-06	0.000235482
-1.07818	7.53894	-11.8035	1.07812e-07	1.41267e-05	8.31812	CTNNBL1	6.7994	-7.76649	9.13657e-06	0.000240188
0.677182	8.12807	6.71997	2.90383e-05	0.000583052	2.57828	ADPGK	7.0559	7.75602	9.25269e-06	0.000241994
2.62352	2.91869	8.1138	4.86148e-06	0.000155934	4.43071	NDUFV3	0.0466747	7.74158	9.4153e-06	0.000243825
-0.890227	5.40612	-7.09987	1.74313e-05	0.000390085	3.10808	UTP20	4.78409	-7.74132	9.41835e-06	0.000243825
-0.312676	10.3766	-4.74513	0.000564122	0.00507412	-0.499266	GOT2	10.0722	-7.70847	9.80008e-06	0.000252426
-0.437918	10.2121	-6.02843	7.71699e-05	0.00120726	1.56295	AHCY	9.82216	-7.68295	1.01081e-05	0.000259053
-1.44089	7.07489	-7.56686	9.53817e-06	0.000253358	3.73329	CNN2	4.87274	-7.67877	1.01597e-05	0.000259071
1.42003	5.53109	9.19259	1.4118e-06	7.57911e-05	5.70463	CTSK	4.08327	7.66804	1.0293e-05	0.000260374
-0.823763	6.15855	-7.66671	8.41254e-06	0.000237038	3.86337	PLCG1	4.50167	-7.66645	1.03129e-05	0.000260374
-1.23493	8.31782	-8.52606	2.98891e-06	0.00011594	4.93286	IDI2	7.11854	-7.62098	1.09006e-05	0.000273858
-0.691511	6.03253	-6.75621	2.76366e-05	0.00056605	2.62966	PUM1	5.43877	-7.60749	1.10818e-05	0.000277045
-3.467	2.50545	-7.65665	8.51925e-06	0.000237422	3.85031	HOXC12	0.0514384	-7.58156	1.14392e-05	0.000284586
0.403935	7.66796	5.34258	0.000217076	0.00256865	0.489319	BDH2	5.72388	7.48246	1.29242e-05	0.000317382
0.690775	6.97711	6.62614	3.30328e-05	0.000645468	2.44442	GMDS	5.31694	7.48206	1.29305e-05	0.000317382
-0.93086	9.10429	-6.98679	2.02522e-05	0.000439517	2.95241	IGF2BP1	8.29331	-7.48121	1.29442e-05	0.000317382
-1.29662	5.73583	-7.28895	1.36122e-05	0.000322895	3.36462	MRPS21	4.67496	-7.46413	1.3221e-05	0.000322618
-1.60714	5.55236	-7.48274	1.0612e-05	0.000278859	3.62274	NDUFA1	3.94309	-7.44266	1.35779e-05	0.000329085
-2.45252	3.30826	-7.46638	1.08356e-05	0.000281947	3.60113	TNNT2	0.884454	-7.44046	1.36151e-05	0.000329085
1.18134	5.26941	7.19403	1.54031e-05	0.000352891	3.23642	AOC3	3.33887	7.42436	1.38902e-05	0.000333338
0.589208	9.26534	6.37638	4.68161e-05	0.000843683	2.08216	ERP44	8.19799	7.42254	1.39218e-05	0.000333338
3.06575	3.99248	7.64915	8.5997e-06	0.000238361	3.84058	PDLIM5	0.658184	7.40218	1.42793e-05	0.000340302
1.43279	7.56538	8.33844	3.72126e-06	0.000132716	4.70677	TGM2	4.32948	7.38802	1.45338e-05	0.000344755
0.324797	8.90061	4.7218	0.000586153	0.00521707	-0.538832	PRPS1L1	8.20068	7.38199	1.46437e-05	0.000345637
-0.556846	8.39777	-6.25411	5.56999e-05	0.000943752	1.90165	SUCLG1	7.90424	-7.37856	1.47065e-05	0.000345637
0.56141	8.94097	6.18346	6.16387e-05	0.00100756	1.7964	ALG12	7.95112	7.36335	1.49889e-05	0.000350657
-3.41253	2.88304	-7.4132	1.15978e-05	0.000291774	3.53067	PODXL	0.117597	-7.33804	1.54719e-05	0.000360304
1.1621	6.77233	9.2655	1.30396e-06	7.1859e-05	5.78618	CAPG	5.40751	7.32604	1.57066e-05	0.000364108
1.00173	8.13709	6.91853	2.21891e-05	0.000471518	2.8576	PGM1	5.95087	7.31552	1.59155e-05	0.000367281
0.395259	9.49995	5.32863	0.000221845	0.00260095	0.466784	ARHGAP1	8.77383	7.30476	1.61323e-05	0.00037003
0.816943	9.56781	6.73489	2.84523e-05	0.00057582	2.59945	PLOD1	7.62348	7.30243	1.61797e-05	0.00037003
-1.48055	6.16259	-8.39032	3.50119e-06	0.00012603	4.76968	PPM1G	4.99945	-7.28961	1.6443e-05	0.000374371
0.676684	11.4354	6.65782	3.16221e-05	0.000620279	2.48975	TPM1	10.3966	7.27504	1.67478e-05	0.000379616
-2.75513	3.66741	-7.61834	8.93895e-06	0.000242493	3.80051	SYF2	0.873891	-7.26564	1.69477e-05	0.000382448
-1.14132	5.65097	-9.41772	1.10637e-06	6.6382e-05	5.95471	DICER1	4.60383	-7.25885	1.70937e-05	0.000383129
-1.58434	6.45323	-7.17122	1.58699e-05	0.000359718	3.20545	MCM5	3.95891	-7.25726	1.71281e-05	0.000383129
-0.538428	5.90397	-5.90617	9.23461e-05	0.00139339	1.37646	RBBP5	5.12595	-7.2508	1.72685e-05	0.000384583
2.44177	5.02212	7.37037	1.22535e-05	0.000301897	3.47366	P37NB	3.06501	7.23828	1.75443e-05	0.000389026
1.28033	6.52894	8.24704	4.1461e-06	0.000141127	4.59515	FAM114A1	5.02974	7.20556	1.82876e-05	0.000403753
-3.07621	3.10517	-7.26423	1.4056e-05	0.000331879	3.33135	MECOM	0.575658	-7.19356	1.85688e-05	0.000408193
0.480374	9.91825	5.67467	0.000130479	0.00179849	1.01751	ACTR2	9.21008	7.18951	1.86645e-05	0.000408537
0.962444	6.61502	10.4234	3.92965e-07	3.23245e-05	7.01155	NHLRC3	4.96557	7.16164	1.93391e-05	0.000421494
0.477118	7.17646	5.63975	0.000137553	0.00187072	0.962692	MESDC2	6.58064	7.15764	1.94381e-05	0.000421848
-1.03148	4.8354	-6.81326	2.55744e-05	0.000530201	2.71018	PCYT2	3.71127	-7.10128	2.08913e-05	0.000451465
2.15693	1.97711	7.61388	8.98922e-06	0.000242566	3.7947	ZCCHC8	0.420147	7.08765	2.126e-05	0.000457141
1.1137	6.61195	6.83463	2.4845e-05	0.000517181	2.74023	LAMTOR3	5.59554	7.08406	2.13581e-05	0.000457141
0.675277	6.6219	6.41268	4.44797e-05	0.00081528	2.13535	APPL1	5.31975	7.08171	2.14229e-05	0.000457141
-0.591327	7.93434	-6.27442	5.41076e-05	0.000926002	1.93179	CDC5L	7.45032	-7.073	2.16642e-05	0.000460363
0.445287	7.81781	5.41197	0.000194921	0.00237041	0.600967	EML4	7.17216	7.06348	2.1931e-05	0.000464099
1.02049	8.51951	9.51161	1.00077e-06	6.3799e-05	6.05749	HADH	7.62573	7.04616	2.2426e-05	0.000470197
-1.04663	5.91881	-9.48233	1.03248e-06	6.42154e-05	6.02553	SMC2	4.59543	-7.04558	2.24427e-05	0.000470197
-2.0292	1.71953	-7.05214	1.85669e-05	0.000413498	3.04259	XPR1	-0.0397952	-7.04375	2.24957e-05	0.000470197
0.948768	6.26178	6.72836	2.87069e-05	0.000578677	2.5902	APPL2	5.30074	7.03631	2.27128e-05	0.000472798
-1.68062	6.36937	-6.94856	2.13137e-05	0.000458806	2.89939	N101	3.74023	-6.97829	2.4484e-05	0.000507596
-2.22699	4.61067	-7.41213	1.16138e-05	0.000291774	3.52925	PRRX2	2.42494	-6.95441	2.52557e-05	0.000521473
0.790135	5.52316	6.39232	4.57747e-05	0.000829398	2.10554	TRIM47	4.103	6.94372	2.56095e-05	0.000524845
3.18723	4.4598	7.21679	1.49517e-05	0.000346608	3.26728	ARHGAP21	0.728053	6.9413	2.56904e-05	0.000524845
-1.00386	6.29036	-6.60178	3.41635e-05	0.000665014	2.40946	GNL3	5.34011	-6.94019	2.57277e-05	0.000524845
1.0887	6.15384	6.67234	3.09974e-05	0.00061274	2.51047	PPA2	5.4264	6.93682	2.58406e-05	0.000525049
0.509803	8.48795	6.29244	5.27355e-05	0.000914799	1.95847	MLEC	7.37797	6.92285	2.63158e-05	0.000532581
-0.936005	6.68444	-6.54494	3.69653e-05	0.000706079	2.32759	MRPL38	5.61363	-6.9133	2.66459e-05	0.000535128
0.621912	8.12273	6.0201	7.81143e-05	0.00121675	1.55031	ANXA4	6.42618	6.91314	2.66515e-05	0.000535128
-0.864661	6.50731	-6.45237	4.20667e-05	0.000785862	2.19329	RRP12	5.62233	-6.89967	2.71249e-05	0.00054095
-3.33145	2.81402	-7.02672	1.92041e-05	0.000421309	3.00757	EPHA4	-0.241996	-6.89886	2.71536e-05	0.00054095
0.790229	8.60845	6.42671	4.36105e-05	0.000808777	2.15585	CAPZA2	8.08527	6.89487	2.72955e-05	0.000541662
-0.968187	4.96796	-6.55163	3.6623e-05	0.00070217	2.33725	SMAD1	4.01538	-6.8797	2.78429e-05	0.000550383
-0.568459	6.69633	-5.93457	8.85574e-05	0.00135222	1.41997	ACACA	6.24797	-6.87103	2.81612e-05	0.000554526
-0.442209	8.03704	-5.34663	0.000215714	0.00255847	0.495847	ATP6V1E1	7.44499	-6.86204	2.84953e-05	0.000558415
-0.338891	12.5759	-4.95359	0.000401967	0.00394173	-0.14891	NPM1	12.1719	-6.85984	2.85777e-05	0.000558415
2.48384	3.16626	7.145	1.64257e-05	0.000370668	3.16974	LMINA	0.592302	6.83407	2.95623e-05	0.00057545
0.57363	6.2911	6.01552	7.86391e-05	0.00121903	1.54335	RAB31	4.89372	6.82238	3.0021e-05	0.000580004
-4.14377	6.46698	-6.91497	2.22951e-05	0.000471806	2.85266	SNRPA1	1.0319	-6.82231	3.00238e-05	0.000580004
0.33535	9.24828	4.74823	0.000561268	0.00507293	-0.494027	ALDH9A1	8.55522	6.79799	3.10022e-05	0.000596646
0.859099	6.4326	6.3484	4.87062e-05	0.000868537	2.04105	ANXA7	5.60491	6.79238	3.1233e-05	0.000598828
0.550454	8.31876	5.79254	0.00010932	0.0015839	1.20121	FKBP11	6.76215	6.77264	3.20588e-05	0.000612359
0.798246	6.22305	6.27494	5.40677e-05	0.000926002	1.93255	DHDH	4.78921	6.76559	3.23594e-05	0.000615794
0.871492	6.71755	6.41075	4.46006e-05	0.00081528	2.13253	B3GLCT	5.59884	6.75951	3.26212e-05	0.000618468
-0.903742	6.77068	-9.02119	1.70511e-06	8.44278e-05	5.51071	PRPF3	6.01613	-6.75481	3.28254e-05	0.000620034
-2.15042	2.83223	-6.77249	2.70304e-05	0.000555866	2.65269	SRFBP1	1.06306	-6.75021	3.30259e-05	0.00062152
-1.24687	4.77952	-8.04525	5.28028e-06	0.000166231	4.34529	UTP11	3.70651	-6.72374	3.4208e-05	0.0006414
1.71394	5.98424	6.67854	3.07346e-05	0.000609908	2.51932	BFGF	2.46563	6.69454	3.55643e-05	0.000664388
0.964642	6.00962	6.3588	4.79946e-05	0.000858851	2.05634	ARSA	4.57642	6.68223	3.61533e-05	0.000672926
0.493121	8.7775	5.58899	0.00014857	0.00197319	0.88272	ASNS	7.93716	6.67195	3.66534e-05	0.000679755
-1.28398	6.32569	-7.83591	6.81793e-06	0.000204538	4.08094	CTNND1	5.14413	-6.66905	3.67959e-05	0.000679923
-3.0439	2.57806	-6.7414	2.82006e-05	0.000573	2.60868	SLC14A2	0.486243	-6.63704	3.84072e-05	0.000707135
-0.417599	9.83819	-5.29858	0.000232496	0.00267056	0.418166	PRMT1	9.20494	-6.612	3.97201e-05	0.000727937
0.636618	7.50735	5.84783	0.000100681	0.001497	1.28671	GNS	5.97669	6.6083	3.99184e-05	0.000727937
1.03937	12.5224	6.34309	4.90742e-05	0.00087205	2.03323	LDHA	9.64507	6.60743	3.99652e-05	0.000727937
1.04426	6.09488	6.36118	4.78332e-05	0.000858851	2.05984	SQSTM1	3.51998	6.60065	4.03311e-05	0.000731988
-0.959099	4.68662	-8.21441	4.31012e-06	0.000142738	4.55508	SCD5	0.967472	-6.59166	4.08226e-05	0.000738281
0.494788	6.52373	5.42029	0.000192433	0.00237041	0.614296	SYNE3	5.71086	6.58193	4.13612e-05	0.000745379
-0.603942	7.80331	-5.75124	0.000116287	0.0016566	1.13706	MAP1S	6.95889	-6.5776	4.16035e-05	0.000747104
-0.706578	6.71832	-7.60701	9.06722e-06	0.000243383	3.78575	SMG6	6.28854	-6.55057	4.31503e-05	0.000772163
0.582688	8.27723	5.81669	0.000105453	0.00155437	1.23861	RAB34	7.74473	6.53894	4.38346e-05	0.000781666
-0.644947	9.59932	-6.03084	7.68982e-05	0.00120726	1.56661	EEF1D	8.84897	-6.51975	4.49892e-05	0.000798078
2.38368	6.05999	6.57561	3.54241e-05	0.000684329	2.37183	ME1	3.17767	6.51601	4.52182e-05	0.000798078
0.463114	7.02596	5.33249	0.000220515	0.0025913	0.473023	ITGAV	6.17463	6.51591	4.52244e-05	0.000798078
-0.456832	7.276	-5.19728	0.000272568	0.00301759	0.253346	GTPBP4	6.90135	-6.50741	4.57492e-05	0.000804554
-1.27557	4.36088	-7.63239	8.7825e-06	0.000242112	3.8188	ROBO1	0.932515	-6.50433	4.59407e-05	0.000805146
-1.48293	5.79405	-6.46726	4.11977e-05	0.000778179	2.21498	MRPL30	3.85605	-6.49478	4.65412e-05	0.000811481
-0.323455	8.09495	-4.54784	0.000781759	0.0064565	-0.83596	TOP2B	6.8893	-6.49353	4.66204e-05	0.000811481
-2.59528	2.11059	-6.53172	3.76514e-05	0.0007165	2.30848	CDC45	0.458271	-6.47495	4.78142e-05	0.00082943
0.513133	8.36164	6.33342	4.97515e-05	0.000875714	2.01899	SDHA	8.13206	6.46966	4.81597e-05	0.000831873
-1.2119	5.57842	-6.4595	4.1648e-05	0.000780899	2.20369	FTSJ3	4.17008	-6.46781	4.82813e-05	0.000831873
0.697456	5.90839	5.92336	9.00332e-05	0.00137066	1.4028	SEC11C	4.49647	6.4623	4.86456e-05	0.000835289
0.539122	7.96147	5.51688	0.000165859	0.00214858	0.768479	ATOX1	7.33557	6.45946	4.88347e-05	0.000835289
1.03175	6.42544	7.22554	1.4782e-05	0.000344238	3.27912	KCTD12	5.2984	6.45741	4.89709e-05	0.000835289
-0.889774	5.84211	-6.07645	7.19552e-05	0.00114321	1.63563	RPL22L1	4.79898	-6.41317	5.2025e-05	0.000884424
1.03864	6.92289	8.06315	5.16732e-06	0.000163685	4.36765	HPCAL1	5.4484	6.40753	5.24286e-05	0.000888325
0.536348	7.36243	5.47377	0.000177202	0.00223144	0.699834	AKR7A2	7.07319	6.38479	5.40913e-05	0.000913463
0.61236	8.92378	5.6337	0.000138819	0.00188291	0.953186	RAP1A	7.51913	6.37863	5.4551e-05	0.000916824
-0.420083	7.43484	-5.14128	0.000297797	0.00319068	0.161632	NOP2	7.02721	-6.37731	5.46499e-05	0.000916824
1.02328	6.01432	6.26651	5.47217e-05	0.000933381	1.92006	CD151	4.14286	6.37233	5.50258e-05	0.000920103
0.866332	6.66216	6.01888	7.82538e-05	0.00121675	1.54846	DYNC1LI2	6.14456	6.36958	5.52344e-05	0.000920573
-1.62546	8.90353	-7.02705	1.91956e-05	0.000421309	3.00803	ST13P5	6.89575	-6.36153	5.58495e-05	0.000927793
-0.426068	8.05167	-5.10896	0.000313474	0.00328954	0.108492	LOC107049075	7.45958	-6.35486	5.63656e-05	0.000933327
-0.45124	7.30723	-5.60228	0.000145599	0.00194896	0.903687	PTK7	6.94953	-6.35106	5.66609e-05	0.00093518
1.00446	6.21695	6.1765	6.22593e-05	0.00101122	1.78599	EPDR1	3.95897	6.34777	5.69188e-05	0.000936406
-0.650749	7.072	-5.82511	0.00010414	0.00154121	1.25163	IST1	6.65372	-6.33502	5.79292e-05	0.000949965
0.421068	9.04665	5.3174	0.000225763	0.00263552	0.448631	COPB2	7.9349	6.32972	5.83545e-05	0.000953871
-0.636384	7.3255	-6.10463	6.90712e-05	0.00111124	1.67812	XPO5	6.65239	-6.32665	5.86026e-05	0.000954866
-1.425	4.85674	-6.24869	5.61331e-05	0.000944815	1.8936	ISY1	3.31262	-6.31821	5.92903e-05	0.000962995
-0.943223	6.51616	-8.61913	2.68464e-06	0.000108828	5.04353	ITGA5	5.92286	-6.30189	6.06446e-05	0.000979127
0.646487	6.05056	5.67052	0.0001313	0.00180493	1.01099	GULP1	4.90456	6.30162	6.06675e-05	0.000979127
0.534075	6.85347	5.57309	0.000152212	0.0020059	0.857582	HPRT1	5.61514	6.28701	6.19083e-05	0.00099557
-1.55613	6.41345	-6.92629	2.19593e-05	0.000468587	2.86841	ATP6V1D	4.40198	-6.28333	6.22254e-05	0.00099557
-0.962577	12.117	-7.78219	7.28586e-06	0.000211702	4.01224	RPS16	11.244	-6.28279	6.22719e-05	0.00099557
-0.696514	5.39255	-5.79338	0.000109183	0.0015839	1.20252	CLASP1	4.5562	-6.27236	6.31806e-05	0.00100694
-1.46266	4.12142	-6.59198	3.46301e-05	0.000671534	2.39537	UCK2	2.7463	-6.26978	6.34074e-05	0.00100741
0.697022	5.90361	5.72213	0.000121479	0.00171619	1.0917	EML1	4.35296	6.26653	6.36944e-05	0.00100882
-1.4416	6.45416	-6.21237	5.91308e-05	0.000979114	1.83955	MRI1	4.59628	-6.23691	6.63753e-05	0.00104803
0.709375	5.93233	5.72411	0.000121119	0.00171585	1.09479	LMO7	5.30946	6.22075	6.7888e-05	0.00106861
-2.74483	2.81933	-6.49738	3.9498e-05	0.000748847	2.25875	MZT2B	-0.0453798	-6.21444	6.84888e-05	0.00107431
-0.591684	6.26483	-5.65459	0.000134498	0.00184393	0.986007	CUL2	5.75522	-6.21254	6.86716e-05	0.00107431
0.50638	7.64843	5.36098	0.000210954	0.0025196	0.518984	L3HYPDH	5.62477	6.20442	6.9455e-05	0.00107999
0.335458	10.3556	4.56162	0.000764012	0.00635638	-0.812285	WDR1	9.42843	6.20439	6.94581e-05	0.00107999
-0.409246	6.87126	-4.87926	0.000453284	0.00429693	-0.273186	FARP1	5.89614	-6.18589	7.12802e-05	0.00110289
0.486567	8.10501	5.20015	0.000271339	0.00301759	0.258032	DHRS7	7.32076	6.18505	7.13634e-05	0.00110289
-1.02349	6.72457	-5.99708	8.07891e-05	0.00124479	1.51534	SPAST	5.3348	-6.17695	7.21788e-05	0.00111212
1.08979	8.15884	7.52604	1.0044e-05	0.00026541	3.67976	GORASP2	7.0609	6.16244	7.3663e-05	0.00113157
0.597618	5.73396	5.43228	0.000188901	0.00234975	0.633508	ACSS1A	4.65849	6.14779	7.51948e-05	0.00114884
1.21079	9.05194	6.87152	2.36375e-05	0.000496095	2.79196	ACTR3B	8.08463	6.14738	7.52378e-05	0.00114884
0.504045	7.67426	5.17974	0.000280219	0.00308	0.224662	SELENBP1	6.3077	6.13645	7.64032e-05	0.00116315
-0.4688	6.40875	-5.11294	0.000311496	0.00328001	0.115047	UBE2O	5.6726	-6.13121	7.69694e-05	0.00116829
-1.43333	10.9608	-6.94296	2.14739e-05	0.000460155	2.89161	RPL13	9.31277	-6.12572	7.75665e-05	0.00116992
-0.432296	6.75901	-4.95457	0.000401331	0.00394173	-0.147273	ABCD3	6.24333	-6.12399	7.77562e-05	0.00116992
2.82082	2.83239	6.20305	5.99273e-05	0.000985598	1.82565	CAV1	-0.433413	6.12391	7.77651e-05	0.00116992
-0.416453	8.35914	-5.64707	0.000136037	0.00186003	0.974196	TCERG1	7.86906	-6.09349	8.11761e-05	0.00121699
0.532437	8.48429	5.2495	0.00025107	0.00284547	0.338489	ATP1B3	7.85633	6.09179	8.13715e-05	0.00121699
1.27417	5.19963	6.41418	4.43861e-05	0.00081528	2.13754	F13A1	0.770037	6.08256	8.24395e-05	0.00122739
0.574732	9.22814	5.4154	0.000193892	0.00237041	0.606457	ERGIC1	8.26805	6.08164	8.25477e-05	0.00122739
1.15758	6.91042	6.55864	3.62681e-05	0.00069799	2.34737	CTSA	4.7534	6.0699	8.39303e-05	0.00123783
1.01071	5.04401	5.9351	8.84894e-05	0.00135222	1.42077	SLC38A10	4.14616	6.06986	8.39358e-05	0.00123783
-0.47714	6.06362	-5.08074	0.000327872	0.00339867	0.0619848	KDM1A	5.25138	-6.0695	8.39781e-05	0.00123783
-4.00114	7.00999	-6.24141	5.67206e-05	0.000945343	1.88279	LOC107050177	1.79871	-6.06562	8.44411e-05	0.00124106
0.602511	5.64959	5.41102	0.00019521	0.00237041	0.599431	FUCA2	4.60458	6.04394	8.70788e-05	0.00127616
-0.710999	5.86285	-5.78839	0.000109999	0.00158923	1.19478	SRPK1	5.24818	-6.04016	8.75469e-05	0.00127934
-0.362623	11.558	-4.59639	0.000721094	0.00607864	-0.752665	HNRNPU	11.0102	-6.03659	8.79921e-05	0.00128217
-0.430623	5.66339	-4.91735	0.000426173	0.00411389	-0.209403	CDC23	5.00483	-6.03067	8.8736e-05	0.00128276
-0.915054	6.09594	-5.78416	0.000110697	0.00159479	1.18821	RFC2	4.89674	-6.03028	8.87849e-05	0.00128276
-2.89331	4.60667	-6.24349	5.65522e-05	0.000945343	1.88588	WASF2	0.909427	-6.03027	8.87868e-05	0.00128276
-0.508503	6.98879	-5.20258	0.000270301	0.00301649	0.262001	NAT10	6.44731	-6.01818	9.03273e-05	0.00130133
0.509741	10.2555	5.22337	0.000261593	0.00294509	0.295936	PRDX6	9.71817	5.99794	9.29702e-05	0.00133563
0.721869	9.0218	5.57984	0.000150655	0.00199052	0.868256	AKR	5.11902	5.99332	9.35853e-05	0.001336
0.43225	6.53996	4.96406	0.000395243	0.0039042	-0.131458	EPB41L3	5.96012	5.99225	9.37277e-05	0.001336
-1.40731	8.12955	-6.6986	2.99003e-05	0.000598006	2.5479	HMGCS1	6.31631	-5.99184	9.37821e-05	0.001336
0.970712	6.31421	6.98746	2.02342e-05	0.000439517	2.95334	NAGLU	4.52243	5.98432	9.47953e-05	0.00134667
-0.656931	11.057	-5.4983	0.000170651	0.00219778	0.738918	RPL11	10.4209	-5.97535	9.60176e-05	0.00136025
1.01781	5.38922	5.79696	0.000108602	0.0015839	1.20806	TRIM25	4.43669	5.96613	9.7292e-05	0.00137449
0.828852	5.99468	8.55591	2.88747e-06	0.00011594	4.96846	ITGB5	4.86471	5.94134	0.000100808	0.00142023
0.794794	12.2036	8.84274	2.0816e-06	9.65104e-05	5.30553	P4HB	10.5635	5.93874	0.000101186	0.00142162
-0.982899	7.83275	-5.74729	0.000116977	0.00166178	1.13092	YBX1	6.85809	-5.92975	0.0001025	0.00143612
-0.598382	6.84454	-5.37455	0.000206556	0.00248947	0.540835	SLIRP	6.33188	-5.92193	0.000103658	0.00144539
0.36448	10.3957	4.51276	0.000828898	0.00667964	-0.896308	PAFAH1B2	9.36526	5.92146	0.000103728	0.00144539
0.946653	8.21925	5.71005	0.000123706	0.00173324	1.07285	CSRP2	6.97813	5.91697	0.000104398	0.00145076
0.735613	8.98037	9.40508	1.12147e-06	6.65059e-05	5.9408	HSP70	7.88291	5.91164	0.000105202	0.00145796
-0.345818	7.91374	-4.5053	0.00083931	0.00671975	-0.909172	GART	7.36892	-5.90433	0.000106314	0.00146596
-2.45516	3.87596	-5.96497	8.46854e-05	0.00130089	1.46641	STX16	0.9345	-5.90407	0.000106354	0.00146596
1.00942	8.08739	5.71281	0.000123192	0.0017308	1.07716	PRRC1	7.28245	5.8978	0.000107319	0.00147528
1.73119	4.98658	5.89982	9.32167e-05	0.00140238	1.36671	DDI2	3.35559	5.89403	0.000107903	0.00147931
-0.723982	7.30202	-7.73894	7.68762e-06	0.000220263	3.95668	ACLY	6.68166	-5.89061	0.000108436	0.00148263
0.925933	6.29277	5.686	0.000128268	0.00177763	1.03524	HPCA	4.88385	5.88803	0.00010884	0.00148418
0.530131	7.90166	5.1074	0.000314251	0.00329093	0.105926	PDCD6	6.63604	5.84744	0.000115411	0.00156959
0.239838	7.69799	3.80443	0.0027948	0.0166346	-2.14253	AP3B1	7.10282	5.84332	0.000116102	0.00157479
1.71438	2.53296	5.86071	9.87736e-05	0.00147294	1.30657	SERINC5	0.675284	5.83965	0.00011672	0.00157572
0.745447	6.47396	9.20598	1.3913e-06	7.54854e-05	5.71964	LNPEP	5.49282	5.83925	0.000116789	0.00157572
-1.67219	4.4161	-6.2871	5.31384e-05	0.000918664	1.95056	CBX8	2.62468	-5.83478	0.000117547	0.00158177
3.97715	5.08465	5.91536	9.11017e-05	0.00137869	1.39055	GLT8D2	0.78466	5.83135	0.000118133	0.00158546
0.778437	7.85132	8.74142	2.33449e-06	0.000102637	5.1875	CTSB	6.06474	5.81303	0.000121313	0.00162388
-0.787152	7.46469	-8.41513	3.40094e-06	0.000125222	4.79966	SMARCA5	6.43678	-5.81107	0.00012166	0.00162424
0.687519	8.64056	5.49403	0.000171774	0.00220112	0.732115	LAMP1	7.08626	5.80928	0.000121977	0.00162424
0.904188	5.89366	7.22984	1.46993e-05	0.000343883	3.28494	FUCA1	4.77686	5.80536	0.000122672	0.00162924
0.416833	8.09032	4.69864	0.000608921	0.00536355	-0.578181	SLC25A12	7.54384	5.79579	0.000124392	0.00164779
-0.891062	9.19675	-7.67233	8.3536e-06	0.000236685	3.87065	IGF2BP3	8.22621	-5.79026	0.000125397	0.0016568
-3.81793	4.95183	-5.91554	9.10774e-05	0.00137869	1.39083	MRPS33	0.876347	-5.76767	0.000129591	0.00170519
-0.78745	5.3992	-5.46666	0.000179153	0.00224491	0.688476	SERPINI1	4.0209	-5.76694	0.000129728	0.00170519
0.454876	6.37313	4.86788	0.000461726	0.00436075	-0.292267	SUN1	5.94571	5.7629	0.000130496	0.00170812
0.590319	6.41001	5.29269	0.000234645	0.00268919	0.408626	CTSZ	5.49967	5.76224	0.000130621	0.00170812
-1.00523	5.46716	-5.58973	0.000148404	0.00197319	0.883877	BNIP1	4.31227	-5.75355	0.000132289	0.00172551
-1.56048	8.23437	-6.27971	5.37013e-05	0.000925258	1.93962	CCT3	6.03368	-5.74224	0.000134494	0.00174979
0.556104	6.57418	6.68461	3.04795e-05	0.000607208	2.52797	SEC61A2	5.23132	5.73305	0.000136314	0.00176895
-0.690412	7.76	-5.30848	0.000228928	0.00264747	0.434197	CRKL	6.63508	-5.71846	0.000139256	0.00180255
0.69963	8.99941	5.47943	0.00017567	0.00222165	0.708848	RPN2	8.17685	5.71165	0.000140653	0.00181603
0.874434	10.8666	6.87387	2.35626e-05	0.000496095	2.79525	IGSF9	9.97025	5.70586	0.000141852	0.00182688
0.712959	5.1669	5.31575	0.000226345	0.00263552	0.445964	NUDT5	4.4228	5.69504	0.000144122	0.00185144
-0.489037	10.8849	-5.14255	0.000297202	0.00319068	0.163703	HNRNPA1	9.87776	-5.6869	0.000145857	0.00186902
0.661646	7.0286	7.65853	8.49922e-06	0.000237422	3.85275	GLT8D1	6.44999	5.68254	0.000146793	0.0018763
-0.449276	5.5087	-4.91139	0.000430303	0.00412402	-0.219378	PACS1	4.54863	-5.67505	0.00014842	0.00189235
-3.51911	4.69729	-5.75128	0.00011628	0.0016566	1.13713	COG1	0.565394	-5.66796	0.000149976	0.00190743
-1.76786	2.58	-5.67935	0.000129561	0.00179068	1.02483	CUX1	0.998791	-5.6651	0.000150611	0.00191073
-0.78526	5.68493	-5.42797	0.000190163	0.00235969	0.626602	BAZ1B	4.49331	-5.65735	0.000152339	0.00192786
1.28628	5.59627	5.59366	0.000147518	0.00196948	0.890094	LMOD3	4.43536	5.65117	0.000153733	0.00193801
-0.794841	7.22727	-5.37023	0.000207944	0.00248947	0.533888	NDUFA2	6.43047	-5.65043	0.000153901	0.00193801
-0.545633	5.3997	-5.13306	0.000301705	0.00321231	0.148125	POLR1B	4.82408	-5.63709	0.00015696	0.00197166
0.360206	9.10311	4.39199	0.00101532	0.00777498	-1.10521	DJ-1	8.10908	5.63053	0.000158489	0.00198598
1.20376	5.4457	6.30134	5.20717e-05	0.000909472	1.97163	PLBD2	4.02579	5.62691	0.000159339	0.00199174
0.247596	9.77278	3.67301	0.00352345	0.0200107	-2.3783	ARPC3	8.83119	5.61617	0.000161889	0.00201866
-0.423972	6.64185	-4.77695	0.000535478	0.00490294	-0.445433	ILKAP	5.90985	-5.60898	0.000163623	0.00203381
0.499801	8.66841	4.86651	0.000462759	0.00436243	-0.294579	MANF	7.62133	5.60783	0.000163901	0.00203381
0.6221	8.70817	7.93089	6.06778e-06	0.00018642	4.20154	SEC23A	7.71516	5.59835	0.000166218	0.00205755
-0.863565	4.95138	-5.40121	0.000198195	0.00239525	0.583691	PPP4R2	4.20971	-5.59342	0.000167438	0.00206651
0.417635	6.07836	4.62978	0.000682244	0.00584781	-0.695533	NAXD	5.23818	5.59216	0.000167752	0.00206651
0.895016	5.76125	5.37103	0.000207687	0.00248947	0.535174	SELENOF	5.09817	5.58815	0.00016875	0.0020738
0.531029	8.97493	4.99029	0.000378919	0.00377892	-0.0878112	CNPY2	7.55995	5.58063	0.000170646	0.00209205
0.360013	6.44671	4.48356	0.000870421	0.00691456	-0.946671	RNPEP	5.5131	5.5754	0.000171975	0.00209582
-0.62213	5.33061	-5.1477	0.000294782	0.00317171	0.172172	ELOVL5	4.64626	-5.5747	0.000172155	0.00209582
0.337744	7.73884	4.25056	0.00129066	0.00931029	-1.3519	SLC25A20	6.7999	5.57458	0.000172186	0.00209582
0.756696	5.40298	7.57202	9.47616e-06	0.000253028	3.74005	PM20D1	4.47123	5.55818	0.000176434	0.00214242
0.679492	6.47041	5.16949	0.000284793	0.00310351	0.207888	INPP1	5.21526	5.55156	0.000178181	0.0021524
0.660115	6.20758	5.13601	0.000300298	0.00320401	0.15297	TOMM40L	5.07693	5.55125	0.000178264	0.0021524
-0.524753	6.49523	-4.99902	0.000373647	0.00376591	-0.0733096	RTN4	5.81262	-5.54885	0.000178903	0.0021524
-0.297013	6.53499	-4.15606	0.0015172	0.010499	-1.51788	DOCK7	6.32022	-5.54869	0.000178945	0.0021524
-0.531252	7.05695	-4.9368	0.000412996	0.0040103	-0.176913	ABCF2	6.44305	-5.54457	0.000180045	0.0021527
2.80656	3.837	5.608	0.000144338	0.00193717	0.912715	GLRX	0.122405	5.54402	0.000180192	0.0021527
0.463326	8.00215	4.71646	0.000591326	0.00523443	-0.547906	SLC25A1	7.17567	5.54386	0.000180236	0.0021527
-3.84495	3.66519	-5.69835	0.000125904	0.00175439	1.05456	PPME1	0.712402	-5.53956	0.000181395	0.002155
-3.56284	2.93793	-5.61947	0.000141847	0.0019138	0.930786	PRDM16	0.552586	-5.53871	0.000181626	0.002155
-1.99708	1.97961	-5.56812	0.000153369	0.00201464	0.849723	EBF2	0.598002	-5.53844	0.000181696	0.002155
0.620987	5.93367	5.08143	0.00032751	0.00339867	0.0631289	LOC107050443	4.73395	5.53494	0.000182648	0.00216126
-0.556654	7.73156	-4.98263	0.00038361	0.00381367	-0.100544	MDN1	7.03914	-5.53232	0.000183363	0.00216471
-1.18949	5.82232	-6.39098	4.58608e-05	0.000829398	2.10358	SEC61G	4.12386	-5.5284	0.000184437	0.00217235
0.402752	7.17481	4.61536	0.00069875	0.00592949	-0.720196	SEL1L	6.78833	5.52054	0.000186613	0.00219292
-0.593929	5.97255	-5.01723	0.000362892	0.00367942	-0.0430801	XRCC5	5.32115	-5.4871	0.000196182	0.00230006
0.834396	7.31467	5.25185	0.000250146	0.0028413	0.342314	SFXN3	5.42128	5.4735	0.000200222	0.00234205
-0.715059	5.96313	-8.61781	2.6887e-06	0.000108828	5.04197	ATRX	4.96185	-5.46794	0.000201901	0.00235553
-0.510578	10.4883	-4.91856	0.000425343	0.00411389	-0.207386	RPL36A	10.1038	-5.46663	0.000202298	0.00235553
0.459398	8.63223	4.69553	0.000612048	0.0053818	-0.58347	TMX3	8.25184	5.45868	0.000204727	0.00237838
-0.483979	5.64993	-4.7945	0.000520332	0.00479006	-0.415785	BMS1	5.10953	-5.44356	0.000209431	0.00242749
0.659001	10.7947	5.0303	0.000355375	0.00362081	-0.0214133	FKBP10	9.06175	5.43858	0.000211006	0.00244021
-0.263298	7.55606	-3.78023	0.00291627	0.017234	-2.18588	ACSL1	7.10148	-5.43461	0.000212271	0.00244928
0.688043	7.63574	5.07374	0.000331548	0.00342286	0.0504394	CARHSP1	6.61267	5.43287	0.000212827	0.00245015
0.767058	7.60657	5.17463	0.000282488	0.00309161	0.216306	LAMP2	5.83394	5.43037	0.00021363	0.00245386
2.52889	2.0754	5.48365	0.000174534	0.00221976	0.715576	SIX5	0.169015	5.42727	0.000214629	0.0024598
0.549197	7.66077	4.8684	0.000461338	0.00436075	-0.291397	ALDH1L2	6.2875	5.42499	0.000215366	0.00246271
-0.604684	6.38029	-4.95249	0.000402675	0.00394173	-0.150731	FBXO22	5.69826	-5.41589	0.000218342	0.00249115
-0.669285	9.41562	-5.04047	0.000349637	0.00357344	-0.00456115	STIP1	8.59891	-5.41325	0.000219213	0.00249551
0.717863	7.73549	7.025	1.9248e-05	0.000421309	3.0052	TPD52L2	6.83683	5.39	0.000227045	0.00257891
-0.843126	9.4217	-5.18683	0.000277098	0.00305227	0.236268	CRABP2	6.09607	-5.38218	0.000229745	0.00260378
1.70134	4.98265	5.68719	0.000128039	0.00177763	1.0371	SDC2	2.36746	5.36827	0.000234636	0.00265331
-0.530978	5.89615	-4.77197	0.000539855	0.00492533	-0.453843	GEMIN5	5.3389	-5.36537	0.000235665	0.00265906
0.447099	6.70025	4.59129	0.000727228	0.00609009	-0.761402	CEPT1	6.21032	5.35641	0.00023889	0.00268949
-0.816656	6.31731	-5.2432	0.000253567	0.00286739	0.328232	MSH2	5.00527	-5.3504	0.000241077	0.00270814
0.263056	8.19744	3.63827	0.00374697	0.0210357	-2.44077	RAB21	7.42939	5.34116	0.000244482	0.00273508
0.948402	7.78731	5.19809	0.00027222	0.00301759	0.254672	COL8A2	4.51066	5.34098	0.000244549	0.00273508
2.72552	3.31369	5.51472	0.000166409	0.00214858	0.765038	EDIL3	0.79165	5.33212	0.00024786	0.00276605
-2.76443	2.29619	-5.4872	0.000173582	0.00221815	0.721249	CCNB3	0.504159	-5.32546	0.000250382	0.0027881
0.428552	11.0142	4.46364	0.000899988	0.00709419	-0.981078	PRDX3	9.89279	5.31779	0.000253324	0.00281471
-0.422869	8.66738	-4.51089	0.00083149	0.00667964	-0.899526	MRPS9	7.94642	-5.30857	0.000256902	0.00284826
-0.523648	11.5325	-4.71555	0.000592209	0.00523443	-0.549446	RPL8	11.0317	-5.30628	0.000257802	0.00285066
-0.434071	7.30682	-4.55628	0.000770829	0.00638187	-0.821445	IAH1	6.83627	-5.30517	0.000258236	0.00285066
-1.11222	6.29855	-6.02921	7.70821e-05	0.00120726	1.56413	SF3A2	5.10401	-5.27825	0.000269062	0.00295978
0.574857	7.04147	4.81098	0.00050652	0.0046883	-0.387983	NQO2	5.19114	5.27772	0.000269281	0.00295978
-0.277841	11.3224	-3.76945	0.00297209	0.0174627	-2.20519	RPLP0	11.0594	-5.2758	0.000270072	0.00296208
1.10446	5.6997	5.18845	0.000276392	0.00305108	0.23891	SCPEP1	4.62787	5.26898	0.000272902	0.0029867
-1.18352	5.54906	-5.23729	0.000255929	0.0028877	0.318622	SMC4	3.33557	-5.23697	0.00028661	0.00313
0.496453	10.9006	4.59943	0.000717457	0.006058	-0.747451	HNRNPD	10.3025	5.23513	0.00028742	0.00313214
-0.488851	11.0421	-4.62265	0.000690358	0.00587082	-0.707731	HSP90AB1	9.93814	-5.232	0.000288803	0.00313957
-1.26067	4.91821	-5.19682	0.000272767	0.00301759	0.252592	NDUFS4	3.65338	-5.2308	0.000289333	0.00313957
-0.251219	9.23923	-3.54787	0.00439959	0.0238243	-2.6036	TOP1	8.46798	-5.22248	0.000293053	0.00317319
-0.956155	5.36886	-5.11374	0.000311102	0.00328001	0.116357	SLC38A1	4.50548	-5.21748	0.00029531	0.00319085
-2.06744	2.10062	-5.46739	0.00017895	0.00224491	0.689652	ZFAND3	0.28394	-5.21599	0.000295987	0.0031914
-1.19281	5.32676	-5.88599	9.5143e-05	0.00142714	1.34547	UCHL5	3.4104	-5.21068	0.000298414	0.00321078
1.22676	9.24268	5.14775	0.000294762	0.00317171	0.172242	TNFRSF21	6.73322	5.19414	0.0003061	0.00327871
0.233932	8.97413	3.62722	0.00382111	0.0213213	-2.46066	IMPA1	7.67451	5.19403	0.000306155	0.00327871
0.633651	6.01416	4.97001	0.000391474	0.00387673	-0.121542	MAN2C1	4.48905	5.19297	0.000306655	0.00327871
-0.684118	5.95438	-5.1649	0.000286867	0.00311945	0.200371	IMP3	5.30086	-5.18255	0.000311613	0.00332474
-2.7208	2.4793	-5.31592	0.000226285	0.00263552	0.44624	LMX1A	-0.0992806	-5.17732	0.000314135	0.00334465
0.732148	7.03404	5.11208	0.000311922	0.00328001	0.11363	LYPLA1	6.3096	5.1681	0.000318634	0.00338549
-0.351162	6.06799	-4.1018	0.00166565	0.0112057	-1.61357	HECTD1	5.48751	-5.16645	0.00031945	0.0033871
0.751373	5.5081	4.91131	0.000430353	0.00412402	-0.2195	FKBP14	3.74716	5.15414	0.000325579	0.00344492
-1.46509	3.91445	-5.17765	0.000281143	0.0030835	0.221253	SH3GLB2	2.47749	-5.14779	0.000328792	0.00347172
0.349869	7.89702	4.08708	0.00170848	0.0113306	-1.63959	TM9SF2	7.05594	5.13525	0.000335231	0.00353239
-0.382814	7.62114	-4.21241	0.00137756	0.00979851	-1.4188	LOC107049486	7.2696	-5.13338	0.000336202	0.00353532
-2.12585	4.464	-5.35181	0.000213984	0.00254387	0.504196	UNC45B	-0.0729972	-5.13203	0.000336902	0.0035354
0.542627	4.2312	4.62752	0.000684805	0.00585991	-0.699399	ELP6	3.71894	5.12127	0.000342569	0.00358748
-0.428025	6.30291	-4.53805	0.000794626	0.00651923	-0.852788	RPS6KA3	5.68626	-5.10856	0.000349385	0.00364545
2.17772	2.87774	5.15507	0.000291364	0.00314821	0.184257	EFEMP1	1.29968	5.10829	0.000349534	0.00364545
-0.493896	6.35617	-4.64222	0.000668346	0.00577723	-0.674296	NSA2	5.7469	-5.10618	0.000350676	0.00364989
-0.971897	5.4075	-4.99898	0.000373672	0.00376591	-0.0733779	OSBPL8	3.94946	-5.1041	0.000351809	0.00365272
0.724992	9.45908	4.84806	0.000476842	0.00446481	-0.325573	ALDH18A1	8.23167	5.10281	0.000352516	0.00365272
0.806484	8.53895	6.84254	2.45805e-05	0.000513772	2.75134	LPP	7.65799	5.10175	0.000353096	0.00365272
1.22432	5.20989	5.05949	0.000339177	0.0034735	0.0268848	DCN	3.36758	5.09909	0.000354561	0.00365314
-0.812376	7.32318	-4.9154	0.000427522	0.00411389	-0.212672	POLR2K	6.9195	-5.09907	0.00035457	0.00365314
-1.39812	4.3467	-5.08776	0.000324226	0.00337459	0.0735655	KLHL40	0.82736	-5.08961	0.000359819	0.00369975
-0.688765	5.83389	-6.9483	2.1321e-05	0.000458806	2.89903	CTBP2	3.69199	-5.07685	0.000367031	0.00376629
0.44	6.97438	4.34982	0.00109033	0.00825026	-1.17853	UTRN	6.41989	5.07556	0.000367767	0.00376629
1.23152	9.06807	5.70119	0.000125365	0.00175168	1.05901	RRBP1	7.56611	5.07323	0.000369105	0.00377242
-0.920798	8.94331	-4.93587	0.000413612	0.0040103	-0.178455	DDX5	7.41872	-5.06977	0.0003711	0.00377884
0.435144	7.25942	4.47765	0.000879075	0.00694687	-0.956861	HIBCH	6.69194	5.06957	0.000371215	0.00377884
-1.52534	4.89103	-5.41217	0.000194863	0.00237041	0.601277	RWDD4	3.40377	-5.06318	0.000374924	0.00380899
-1.56236	4.58576	-5.07485	0.000330963	0.00342286	0.0522687	SERF2	3.1301	-5.05925	0.000377232	0.00382482
0.219756	10.6899	3.167	0.00870914	0.0393765	-3.29141	RAB7A	9.91389	5.04392	0.000386355	0.00390955
-0.876875	10.4939	-6.00328	8.0059e-05	0.00123728	1.52477	RPL27A	9.63259	-5.02374	0.000398732	0.0040268
-0.822284	5.88365	-4.89775	0.000439901	0.00420131	-0.242196	MSI1	4.33382	-5.00935	0.00040781	0.00410532
0.584954	5.33557	5.20432	0.000269558	0.00301479	0.264856	ABCC3	4.67258	5.00887	0.000408117	0.00410532
0.254439	6.88884	3.5053	0.00474621	0.0251096	-2.68037	BAG1	6.0446	4.99756	0.000415413	0.00417049
-1.42145	5.11443	-4.99264	0.000377489	0.00377489	-0.0838958	VTI1B	3.32331	-4.99541	0.000416814	0.00417632
0.651742	6.90275	4.68014	0.000627771	0.00550109	-0.609656	RAP	6.24476	4.99337	0.000418146	0.00417882
-0.519194	5.96965	-4.54494	0.000785545	0.00647218	-0.84094	CLUH	5.34029	-4.99239	0.000418791	0.00417882
0.493572	5.48997	4.63029	0.000681673	0.00584781	-0.694669	MYO1E	5.01797	4.99128	0.000419521	0.00417882
-0.373713	6.81765	-4.11353	0.00163232	0.0111295	-1.59286	NEK9	6.03743	-4.98964	0.0004206	0.0041814
0.650215	9.24845	7.18926	1.54995e-05	0.000352891	3.22995	TLN1	8.52204	4.98175	0.000425842	0.00422048
3.12248	4.60476	5.11768	0.000309158	0.00327117	0.12285	TIMP2	0.460168	4.98003	0.00042699	0.00422048
-2.9776	3.38528	-5.06105	0.000338333	0.0034735	0.0294653	HMGCR	0.703343	-4.98	0.000427013	0.00422048
-2.52961	2.82299	-5.02367	0.000359168	0.00364892	-0.0324035	RSRC2	0.654089	-4.9667	0.000436028	0.00430125
-1.09535	5.78552	-5.56685	0.000153666	0.00201464	0.847716	NIFK	4.58417	-4.96044	0.000440336	0.00433536
-0.906961	5.95941	-4.98075	0.000384769	0.00381775	-0.103665	SMARCC1	4.46135	-4.94974	0.000447817	0.00439281
0.40532	12.9339	4.59462	0.000723215	0.00608647	-0.755695	PRDX4	11.6687	4.94838	0.000448775	0.00439281
-1.49649	6.18154	-4.96322	0.000395778	0.0039042	-0.132857	MCM4	3.86673	-4.94611	0.00045038	0.00439281
-2.12422	5.73889	-4.9959	0.000375523	0.00377002	-0.0784937	SRSF5A	2.69122	-4.94603	0.000450434	0.00439281
-0.837559	6.30646	-5.79257	0.000109315	0.0015839	1.20126	GOSR1	4.82903	-4.94597	0.000450478	0.00439281
0.832721	4.67546	4.79668	0.000518479	0.00478164	-0.412099	HEBP1	3.81452	4.93809	0.000456108	0.00443922
-0.776595	6.99864	-4.82359	0.000496214	0.00460126	-0.366738	THOC5	6.23332	-4.93676	0.000457066	0.00444007
0.7021	8.90462	6.74597	2.8025e-05	0.00057171	2.61517	BCAT1	7.05212	4.9206	0.000468858	0.00454596
0.499646	7.71528	4.42551	0.000959547	0.00747128	-1.04706	FAM3C	6.596	4.91079	0.000476178	0.00460817
0.604385	7.5601	4.55954	0.000766666	0.00635772	-0.815861	DAD1	6.99464	4.9095	0.000477152	0.00460886
1.24972	5.0465	4.88218	0.000451144	0.00428461	-0.268294	ACP2	3.62091	4.90729	0.000478816	0.00461619
0.900242	6.86171	4.78662	0.000527077	0.0048347	-0.429095	CSTB	4.26647	4.89669	0.000486907	0.00468534
0.919381	6.5997	4.82838	0.000492357	0.00458158	-0.358672	AGK	5.85249	4.89334	0.000489498	0.00470139
0.885694	3.87127	4.76559	0.000545521	0.00496814	-0.46463	SGSH	0.676603	4.88373	0.000496997	0.00476445
-0.393776	7.95319	-4.15823	0.00151157	0.0104742	-1.51406	CTNNA1	7.50516	-4.8814	0.000498837	0.00477312
0.429563	7.84378	4.32341	0.00114023	0.00852664	-1.22455	MRPL44	7.12035	4.87913	0.000500636	0.00478136
0.7255	8.18794	4.67708	0.000630946	0.00551634	-0.614864	ATP6V0C	7.05749	4.86394	0.000512834	0.00488783
-0.354266	8.8092	-3.99984	0.00198688	0.0128111	-1.79414	TBCK	8.43664	-4.86287	0.000513702	0.00488783
0.34856	6.24529	4.16214	0.00150145	0.0104324	-1.50717	UGGT2	5.84146	4.86064	0.000515523	0.00489603
0.609255	6.24643	4.60842	0.000706833	0.00597819	-0.732062	EHD4	5.48468	4.85008	0.000524236	0.00496952
-0.792824	5.51834	-4.70073	0.000606822	0.00535431	-0.574616	MAD2L1	4.39204	-4.84784	0.000526106	0.00497799
0.514495	11.1521	4.39868	0.00100391	0.00772241	-1.09358	PDIA6	10.1533	4.84307	0.000530107	0.00500656
-2.81329	2.5879	-4.98954	0.000379374	0.00377892	-0.0890512	EZH2	-0.104077	-4.84087	0.00053197	0.00501271
-0.888482	6.09501	-5.30431	0.000230422	0.00265567	0.427454	KCTD15	4.33395	-4.83998	0.000532723	0.00501271
-0.971579	7.63748	-4.74693	0.000562463	0.00507293	-0.496224	NOLC1	6.2913	-4.83592	0.000536174	0.00502741
-0.32809	7.06761	-3.85296	0.00256675	0.0156086	-2.05574	THUMPD3	6.74335	-4.83492	0.000537022	0.00502741
-1.01437	4.87183	-5.45779	0.000181614	0.00226462	0.674321	FADS2	0.725156	-4.83466	0.000537242	0.00502741
1.01091	6.68353	5.31269	0.000227428	0.0026361	0.441016	EMP2	4.40063	4.83284	0.000538799	0.00503274
-3.0002	2.60291	-4.93839	0.000411934	0.0040103	-0.174252	APPBP2	0.103631	-4.82931	0.000541836	0.00505186
-0.612861	6.59993	-4.49752	0.000850301	0.00679707	-0.922576	MRPL42	6.07645	-4.816	0.000553436	0.00515059
-0.547705	8.38843	-4.56367	0.000761401	0.00634501	-0.808756	QKI	7.91629	-4.8093	0.000559378	0.00519641
-0.383799	6.78138	-4.09009	0.00169964	0.0113161	-1.63427	DNAJA1	6.33795	-4.80761	0.000560886	0.00520094
-0.561799	5.71526	-4.45193	0.000917848	0.00721267	-1.00132	EPB41	4.77076	-4.80436	0.0005638	0.00521847
0.26296	7.41378	3.493	0.00485146	0.0254029	-2.70256	DNAJC10	7.03374	4.79916	0.000568494	0.00525239
-0.677898	7.84425	-4.54374	0.000787113	0.00647464	-0.842996	UBE2D3	7.15791	-4.79448	0.000572759	0.00527369
3.88209	4.1489	4.91038	0.000431	0.00412402	-0.221053	CYP4V2	0.394737	4.79384	0.000573344	0.00527369
-1.73819	4.36725	-4.82895	0.000491904	0.00458158	-0.35772	TNNT3	0.890869	-4.79323	0.000573901	0.00527369
-0.400553	7.60704	-4.43431	0.000945448	0.00737276	-1.03182	LRWD1	6.50352	-4.7905	0.000576411	0.00528722
0.991728	8.84612	5.42136	0.000192115	0.00237041	0.61601	FKBP7	7.0409	4.78354	0.000582851	0.0053367
0.585612	12.4508	6.06669	7.29842e-05	0.00115596	1.62088	PKLR	11.8547	4.78195	0.000584336	0.0053407
-0.338501	11.3002	-3.83759	0.00263685	0.0159714	-2.08322	RPL24	11.124	-4.77855	0.000587513	0.00536014
0.484407	6.36809	4.32935	0.00112881	0.00846608	-1.2142	APOOL	5.76115	4.77483	0.000591021	0.00538251
-0.318345	11.6128	-3.7451	0.00310233	0.0181029	-2.24885	RPL23	11.2882	-4.76691	0.000598559	0.00544145
0.322798	8.38948	3.86069	0.00253225	0.015485	-2.04193	CORO1C	8.03883	4.7617	0.000603562	0.00547716
0.578354	6.43427	4.40784	0.000988527	0.00762479	-1.07769	COL5A2	5.54935	4.75207	0.000612942	0.00555241
-0.346242	7.4719	-3.88777	0.0024151	0.0149297	-1.99359	CRYM	6.69072	-4.74664	0.000618301	0.00559102
0.34723	10.1461	3.85315	0.00256592	0.0156086	-2.05541	AKR1D1	8.64428	4.72891	0.000636139	0.00574214
-0.550779	6.65716	-6.18079	6.18763e-05	0.00100821	1.7924	PRMT4	5.55494	-4.7177	0.000647695	0.00583612
0.629065	10.5838	7.44307	1.11629e-05	0.000286083	3.5703	ERP29	9.50329	4.71248	0.000653148	0.00587488
0.799556	7.87038	4.65905	0.000649999	0.00566666	-0.645571	ANO5	6.76406	4.70901	0.000656796	0.00589729
0.27515	9.82501	3.49685	0.0048183	0.0252552	-2.69562	GSN	8.4396	4.70012	0.000666256	0.00597171
0.293815	7.27164	3.63232	0.00378666	0.0211754	-2.45147	PTGR2	6.37129	4.69754	0.00066903	0.00597712
-0.846818	4.05277	-4.59221	0.000726115	0.00609009	-0.759823	DCX	0.903972	-4.69675	0.000669877	0.00597712
0.508987	6.53913	4.27762	0.0012325	0.00900187	-1.30453	RNASEK	5.94197	4.69546	0.000671276	0.00597712
-2.2883	2.29709	-4.74635	0.000562996	0.00507293	-0.497201	PP1M	0.295318	-4.69521	0.000671547	0.00597712
-0.639815	7.90398	-6.66349	3.13768e-05	0.000617844	2.49784	HK2	7.371	-4.69299	0.000673945	0.00598713
2.996	4.19379	4.80394	0.00051237	0.00473386	-0.399851	AQP1	0.339355	4.692	0.000675019	0.00598713
-0.965858	6.30112	-4.62328	0.000689629	0.00587082	-0.706641	CWC15	5.3343	-4.68761	0.000679815	0.0060192
0.225745	7.7757	3.20297	0.00816231	0.0376382	-3.22646	RDX	7.17011	4.68487	0.000682822	0.00603534
0.296028	8.22994	3.85406	0.00256183	0.0156086	-2.05378	UGGT1	7.65924	4.68331	0.000684543	0.00604009
-1.0452	5.15563	-5.12866	0.000303816	0.00322805	0.140904	DMAP1	4.0214	-4.67513	0.000693625	0.00610965
-4.34944	4.13855	-4.74763	0.000561822	0.00507293	-0.495045	MYO1A	0.121071	-4.66818	0.000701441	0.00616784
-0.729319	7.28487	-4.5206	0.000818116	0.00666516	-0.882815	BUD31	6.58175	-4.65857	0.000712406	0.00625347
0.819013	10.0716	5.28146	0.000238804	0.00273071	0.390414	UGP2	8.03949	4.65664	0.000714637	0.00626229
-0.564894	5.54527	-4.33706	0.00111415	0.00838079	-1.20076	NOL10	4.73875	-4.65537	0.000716104	0.00626438
0.699169	5.80761	4.6336	0.000677947	0.00583883	-0.689013	ABHD10	5.06904	4.65343	0.00071835	0.00627326
-0.914334	8.32397	-5.35619	0.000212532	0.0025325	0.51126	SEC61B	7.02852	-4.64616	0.000726834	0.00633239
0.673872	7.76407	6.24916	5.60955e-05	0.000944815	1.8943	DNAJC3	6.60964	4.6444	0.000728907	0.00633239
-0.757761	8.65577	-5.64469	0.000136528	0.00186174	0.970459	BTF3L4	7.86725	-4.6436	0.000729855	0.00633239
0.519991	5.77835	4.26635	0.00125637	0.00914049	-1.32424	GSTK1	5.38659	4.6434	0.000730087	0.00633239
0.422381	7.77183	4.0748	0.00174507	0.0115067	-1.66129	SLC25A4	6.91578	4.63588	0.000739023	0.00639901
0.689174	5.484	6.3328	4.97955e-05	0.000875714	2.01807	B4GAL-T7	4.70082	4.63172	0.000744017	0.00643133
0.940775	5.11547	5.41737	0.000193303	0.00237041	0.609614	FARP2	4.52216	4.6205	0.000757658	0.00652837
-1.31396	4.29839	-4.88394	0.000449857	0.00428036	-0.26534	SHC1	2.32734	-4.62038	0.000757803	0.00652837
-0.488314	6.48005	-4.1622	0.00150129	0.0104324	-1.50706	NOL6	5.9893	-4.61915	0.00075931	0.00653032
-0.593659	5.84885	-4.3409	0.00110692	0.0083387	-1.19407	CSNK1D	4.87966	-4.61772	0.000761075	0.00653448
0.444833	5.8125	4.17419	0.00147073	0.0103032	-1.48597	PRCP	4.82016	4.61597	0.000763234	0.00653652
-1.2872	5.712	-4.61193	0.000702728	0.00595334	-0.726053	SH3GLB1	3.84796	-4.61546	0.000763875	0.00653652
-1.80117	5.06824	-4.72427	0.000583779	0.00520502	-0.534641	BCL10	2.31725	-4.60924	0.000771609	0.00659164
-4.17874	3.92209	-4.67638	0.000631675	0.00551634	-0.616056	ARIH1	0.460301	-4.60461	0.000777428	0.0066223
-2.17371	1.98965	-4.65533	0.000654012	0.00569191	-0.651922	PATZ1	0.13779	-4.60432	0.000777795	0.0066223
1.08281	4.04979	5.16259	0.00028792	0.00312423	0.196575	CALB2	0.610159	4.59691	0.000787201	0.00668975
-0.246699	7.54008	-3.47773	0.00498551	0.0258658	-2.73012	PDS5B	6.93177	-4.59602	0.000788341	0.00668975
-1.05855	7.10043	-5.02974	0.000355692	0.00362081	-0.0223355	MSH6	5.29955	-4.58487	0.000802747	0.00679368
-0.787454	5.79282	-4.51112	0.00083117	0.00667964	-0.899129	DNAJC17	4.83581	-4.58448	0.000803252	0.00679368
0.709654	7.15542	4.38853	0.00102127	0.00780878	-1.11122	P3H3	5.64956	4.5818	0.000806761	0.00681206
-0.332951	8.79715	-3.71623	0.00326439	0.0189044	-2.30066	ACTL6A	7.84883	-4.58059	0.000808358	0.00681426
-0.909157	6.36845	-4.50939	0.000833584	0.0066844	-0.902117	GOLPH3	5.17874	-4.57901	0.000810428	0.00682043
-0.313592	6.22804	-3.67766	0.00349457	0.0199307	-2.36993	EXOSC7	5.72436	-4.57732	0.000812663	0.00682798
-0.963169	5.71915	-4.51364	0.000827686	0.00667964	-0.8948	MECR	4.3897	-4.5744	0.000816526	0.00684915
-0.304171	6.09889	-3.65941	0.00360926	0.0204432	-2.40274	USP47	5.83368	-4.56892	0.000823845	0.00689919
0.971555	5.08991	4.51107	0.000831244	0.00667964	-0.89922	LOC107049991	3.53748	4.56546	0.000828493	0.00692513
-0.434507	12.2882	-4.01501	0.00193528	0.0125253	-1.76722	RBBP4	11.4956	-4.5646	0.000829658	0.00692513
0.744622	5.63925	4.4079	0.000988433	0.00762479	-1.07759	ATXN3L	4.74476	4.55868	0.000837691	0.00697441
-1.75804	3.17305	-4.5923	0.000726008	0.00609009	-0.759671	MTRF1L	0.8359	-4.55823	0.000838297	0.00697441
0.904586	5.95693	4.47756	0.000879218	0.00694687	-0.957029	CPQ	3.73568	4.55566	0.000841824	0.00699235
-0.513929	9.85129	-4.2085	0.0013868	0.00985053	-1.42567	BDH1A	9.0066	-4.55256	0.000846081	0.00701628
-0.708223	5.8769	-4.37096	0.00105203	0.00801994	-1.14175	LOC107051197	5.11461	-4.5482	0.000852111	0.00705482
0.578509	6.34508	4.29619	0.00119418	0.00880907	-1.27208	ACSF2	5.86468	4.54468	0.000857013	0.0070839
0.412579	10.3331	6.41334	4.44385e-05	0.00081528	2.13631	IDH1	8.82679	4.54215	0.000860566	0.00710176
0.358721	8.10643	4.44182	0.000933573	0.0073137	-1.01881	CARS	7.07439	4.53821	0.000866103	0.0071359
0.826528	7.4897	4.51769	0.000822094	0.00667964	-0.887814	TPM2	6.49159	4.53361	0.000872635	0.00717812
-1.31809	2.50517	-4.57023	0.000753137	0.00628641	-0.797503	INTS6L	0.426295	-4.53149	0.000875661	0.00719142
2.39939	3.77466	4.58011	0.000740867	0.00619413	-0.780565	EXFABP	0.50474	4.52563	0.000884075	0.00724885
-0.585117	5.44774	-4.2685	0.00125178	0.00912008	-1.32047	MCMBP	4.38009	-4.52379	0.000886741	0.00725117
-1.14445	4.94508	-4.52567	0.000811215	0.00661952	-0.874085	CMSS1	4.05419	-4.52347	0.000887202	0.00725117
0.659204	8.91142	4.31143	0.00116365	0.0086259	-1.24545	CNN3	8.23282	4.52062	0.000891337	0.00727331
0.549183	12.1983	4.20579	0.00139325	0.00987154	-1.43043	VIM	11.2196	4.51876	0.000894052	0.00728381
-0.472948	7.5474	-4.23179	0.00133266	0.00953235	-1.38478	TPR	6.90203	-4.51296	0.000902565	0.00734143
-1.11539	4.31134	-4.48015	0.000875408	0.00694336	-0.952556	KIF15	3.20121	-4.51077	0.000905801	0.00735162
-1.2014	5.76656	-4.89086	0.00044484	0.00424053	-0.253742	FKBP51	4.29138	-4.50998	0.000906977	0.00735162
-1.40903	5.86546	-4.52846	0.000807439	0.00659926	-0.869276	NUP153	3.44268	-4.5091	0.000908286	0.00735162
0.394677	6.11743	5.25579	0.000248605	0.0028301	0.348718	ATP5S	5.5726	4.50823	0.000909583	0.00735162
1.72342	3.29456	4.5377	0.00079509	0.00651923	-0.85339	SMIM7	1.48229	4.50554	0.000913588	0.00737231
1.34562	8.212	4.8477	0.000477122	0.00446481	-0.326178	CNN1	6.02258	4.49765	0.000925453	0.00745626
0.352754	10.1437	3.7996	0.00281864	0.0167542	-2.15119	VINCULIN	9.0222	4.48852	0.000939395	0.00755665
-0.388122	9.9575	-3.86868	0.00249709	0.0153436	-2.02767	RPS21	9.73867	-4.48677	0.000942095	0.00756643
2.20556	2.91308	4.53208	0.000802576	0.00657005	-0.86305	WDR20	0.726543	4.48265	0.000948474	0.00760569
-1.60714	1.78384	-4.72964	0.000578656	0.00517692	-0.525539	EPC2	0.372975	-4.47984	0.000952847	0.00762876
-0.91731	9.34869	-4.72863	0.000579612	0.00517692	-0.527244	ATP5PB	8.09479	-4.47724	0.00095693	0.00764095
0.802617	8.24927	5.3036	0.000230679	0.00265567	0.426299	PPIC	6.48446	4.47633	0.000958347	0.00764095
0.542575	8.15654	4.17336	0.00147282	0.0103037	-1.48742	TMEM167A	7.21627	4.476	0.000958865	0.00764095
0.482663	6.73188	4.10784	0.00164841	0.0111709	-1.60291	GPD2	6.29436	4.47409	0.000961887	0.00765308
-0.412492	6.49398	-3.907	0.00233532	0.0145423	-1.9593	POLE3	5.44834	-4.47115	0.000966534	0.00766334
0.700977	6.26352	5.06044	0.00033866	0.0034735	0.028464	PLA2G4A	5.43447	4.47092	0.000966891	0.00766334
1.93384	6.78546	4.51439	0.00082664	0.00667964	-0.893497	SCIN	1.19766	4.47042	0.000967684	0.00766334
-1.07934	9.80563	-4.9978	0.000374376	0.00376591	-0.0753258	STMN1	7.81702	-4.46011	0.000984208	0.00778211
-0.881291	5.16849	-4.37407	0.00104651	0.00798983	-1.13634	LUZP1	3.61111	-4.45689	0.000989417	0.00781119
-0.607376	6.25211	-5.0933	0.000321378	0.0033518	0.0827001	IWS1	5.36924	-4.45205	0.000997325	0.00786145
-0.56582	6.31534	-4.18946	0.00143274	0.0100786	-1.45911	LARP1	5.53068	-4.44736	0.00100504	0.00791003
-1.10713	5.38658	-4.95776	0.000399273	0.00393107	-0.141954	CDK2	3.6329	-4.44426	0.00101017	0.00793818
-0.75774	6.25173	-4.31858	0.00114963	0.00857177	-1.23299	PSIP1	5.24362	-4.44166	0.0010145	0.00795618
-2.06299	2.57925	-4.49417	0.000855078	0.00682456	-0.928348	NCAPD2	0.367448	-4.44081	0.00101591	0.00795618
1.31861	4.05704	4.44034	0.000935901	0.0073207	-1.02137	AGPAT4	2.96676	4.44007	0.00101714	0.00795618
-0.768591	10.7979	-5.40266	0.000197752	0.00239525	0.586014	SRSF1	9.91822	-4.43839	0.00101996	0.007966
-0.380474	7.72854	-6.21477	5.89279e-05	0.000978933	1.84312	CACYBP	7.39943	-4.43581	0.0010243	0.00798762
-0.734779	6.56451	-5.49424	0.000171718	0.00220112	0.732452	MTHFD1	5.91464	-4.42442	0.00104369	0.00812647
-1.06042	5.92355	-4.82734	0.000493194	0.00458158	-0.360427	CEP131	4.51723	-4.41033	0.00106821	0.00830466
-0.277928	10.1997	-3.80908	0.00277207	0.0166167	-2.13421	TCP1	9.86101	-4.40765	0.00107292	0.00831873
0.665706	6.22818	4.23678	0.00132137	0.00947815	-1.37604	MAP3K20	5.44724	4.40745	0.00107328	0.00831873
0.765133	5.80361	5.52212	0.000164534	0.00214062	0.7768	PXYLP1	5.23777	4.4046	0.00107833	0.0083452
-1.03871	6.32589	-4.84362	0.000480297	0.00448629	-0.333036	ETFDH	5.16099	-4.40257	0.00108196	0.0083606
-0.542821	8.07023	-5.75416	0.000115778	0.0016566	1.14162	CASP3	7.54193	-4.39876	0.00108878	0.00839715
0.437546	8.35508	3.93024	0.00224257	0.0140604	-1.9179	TM9SF3	7.424	4.39809	0.00108998	0.00839715
-0.563795	6.81001	-4.16013	0.00150664	0.0104543	-1.51071	ARMC6	6.19014	-4.39254	0.00110001	0.00846159
0.434685	8.40092	3.94603	0.00218171	0.0138347	-1.88978	BSG	6.97746	4.39143	0.00110202	0.00846433
0.536116	4.79736	4.08312	0.00172018	0.0113786	-1.64658	DPH5	4.24803	4.38773	0.00110878	0.00850343
0.718428	7.45566	5.58239	0.000150069	0.00198793	0.872298	SEC24D	6.5592	4.38078	0.00112159	0.00858409
2.68541	2.63968	4.43816	0.00093934	0.00733635	-1.02515	TRIM71	-0.00310841	4.37904	0.00112483	0.00858409
-0.584114	5.55926	-6.46007	4.16148e-05	0.000780899	2.20451	UNC45A	4.87915	-4.37892	0.00112505	0.00858409
-3.68253	4.367	-4.44375	0.000930548	0.00730122	-1.01547	TLR2B	0.255031	-4.37769	0.00112733	0.00858409
-0.669047	7.35222	-4.19963	0.00140799	0.00995943	-1.44123	TES	6.26721	-4.37748	0.00112771	0.00858409
-0.307917	8.7551	-3.59607	0.00403823	0.0222238	-2.51673	LMNB1	7.89365	-4.37154	0.00113885	0.00865592
0.772088	5.77336	4.24539	0.00130209	0.0093662	-1.36095	SUMF2	4.84053	4.37013	0.00114151	0.00866324
-0.668484	11.445	-4.31622	0.00115423	0.00858166	-1.2371	RPL26L1	10.6955	-4.36514	0.00115098	0.00870097
-0.681559	5.24012	-4.23463	0.00132621	0.00949953	-1.3798	BCKDHA	4.23249	-4.36493	0.00115137	0.00870097
-0.446287	8.51689	-3.94431	0.00218824	0.0138347	-1.89284	SNX3	7.73583	-4.36335	0.00115438	0.00870097
0.229369	8.45357	3.2713	0.00721761	0.0341948	-3.10303	DDX1	8.23261	4.36325	0.00115458	0.00870097
1.15291	6.03874	4.34861	0.00109257	0.00825494	-1.18064	CAMK2B	4.31698	4.36302	0.00115501	0.00870097
2.55094	3.26893	4.41695	0.000973469	0.00754503	-1.06189	PRELP	0.418795	4.36093	0.00115901	0.00871825
0.527549	7.01833	4.03879	0.00185716	0.0120964	-1.72505	POFUT1	6.22596	4.35806	0.00116453	0.00874686
-0.496022	5.08329	-4.21938	0.00136123	0.00969591	-1.40656	DDX41	4.48175	-4.3533	0.00117375	0.00880312
-0.536897	5.4784	-4.08603	0.00171158	0.0113365	-1.64145	GNAI1	4.97816	-4.35043	0.00117934	0.00883205
-0.818202	5.41713	-4.25063	0.0012905	0.00931029	-1.35177	DHODH	4.807	-4.3495	0.00118116	0.00883272
-0.403622	6.22108	-3.78636	0.00288497	0.0170824	-2.17488	RBM14	5.49478	-4.33507	0.00120975	0.0090333
0.480293	8.33579	3.98277	0.00204664	0.01308	-1.82445	VDAC1	6.41898	4.33205	0.00121584	0.00906545
0.313159	10.5321	3.52772	0.00456032	0.0244046	-2.63994	GLO1	9.21917	4.3294	0.00122118	0.00909201
3.16835	5.55138	4.39243	0.00101456	0.00777498	-1.10444	C1QTNF3	1.38069	4.32296	0.0012343	0.00916513
-0.75619	5.61364	-4.19189	0.00142678	0.0100505	-1.45484	GTPBP1	4.38875	-4.32249	0.00123526	0.00916513
-0.503489	7.61858	-4.04378	0.00184121	0.0120233	-1.71622	RDH11	7.19987	-4.32191	0.00123647	0.00916513
1.38815	6.63254	4.35478	0.00108121	0.00819343	-1.1699	PSPH	3.91125	4.32025	0.00123988	0.00916513
0.405086	8.54122	4.42322	0.00096326	0.00747736	-1.05104	SEC24C	7.7577	4.31979	0.00124081	0.00916513
-1.14886	4.62743	-4.33204	0.00112366	0.00843989	-1.2095	CYP27C1	1.00984	-4.31932	0.00124178	0.00916513
0.610864	8.53555	6.24541	5.63971e-05	0.000945343	1.88873	ARPC1B	7.02717	4.31477	0.00125121	0.00922131
0.533504	5.53357	4.07439	0.00174632	0.0115067	-1.66203	FAM185A	4.35697	4.31151	0.001258	0.00925798
1.02066	5.39544	4.71732	0.000590491	0.00523443	-0.546446	ENDOD1	4.0746	4.30673	0.00126803	0.00931838
-2.52113	2.76538	-4.36199	0.0010681	0.0081182	-1.15735	LOC776992	0.527939	-4.30298	0.00127597	0.00935654
-0.724174	6.97688	-4.93925	0.000411363	0.0040103	-0.172816	BTF3	5.85228	-4.30254	0.00127689	0.00935654
0.606543	5.23729	4.09119	0.0016964	0.0113094	-1.63232	DSCR3	4.33723	4.30054	0.00128116	0.00937432
0.503386	7.48193	3.95454	0.00214961	0.0136526	-1.87463	SLC30A7	6.59959	4.28909	0.0013058	0.00953986
-0.527672	5.523	-3.98702	0.00203158	0.0130001	-1.8169	NOC4L	4.63295	-4.2883	0.00130752	0.00953986
-0.295225	7.38949	-3.72908	0.00319118	0.0185154	-2.27758	RBM17	6.67169	-4.28291	0.00131929	0.00961199
0.710477	9.46038	4.13183	0.00158172	0.0108615	-1.56058	ANXA1	7.99652	4.27847	0.00132909	0.00966955
0.504369	9.88251	4.03093	0.00188261	0.0122466	-1.73898	ANP32A	9.35839	4.27738	0.00133152	0.00967341
0.530554	5.62234	3.99522	0.00200286	0.0128647	-1.80233	HSD17B11	4.98765	4.2663	0.00135633	0.00983966
0.403037	7.61497	3.80828	0.00277597	0.0166167	-2.13564	RRAS	6.73371	4.26452	0.00136037	0.00985492
-0.563688	6.37858	-6.12595	6.69712e-05	0.0010843	1.7102	SUPT6H	5.65171	-4.25773	0.00137586	0.00995304
2.09686	1.18604	4.30611	0.00117421	0.00869151	-1.25474	RPS6KC1	0.102401	4.25231	0.00138836	0.0100292
-1.03752	5.53574	-4.64777	0.000662242	0.00574393	-0.664828	NTMT1	4.20519	-4.24449	0.0014066	0.0101248
2.68957	2.41552	4.3022	0.00118203	0.00873675	-1.26156	TPPP3	0.167011	4.24441	0.00140679	0.0101248
0.733973	6.14027	4.17196	0.00147636	0.0103143	-1.48988	SGCD	4.98633	4.24409	0.00140755	0.0101248
-0.848675	6.94734	-4.16322	0.00149867	0.0104324	-1.50527	PGLS	6.10141	-4.24225	0.00141187	0.0101304
-0.47625	6.39887	-3.86734	0.00250298	0.0153612	-2.03007	RBBP7	5.49991	-4.24207	0.0014123	0.0101304
-2.87005	3.31133	-4.29565	0.00119527	0.00880907	-1.27301	TMA16	0.933242	-4.23639	0.00142576	0.0102126
0.609684	6.37686	4.04385	0.00184097	0.0120233	-1.71608	CLPP	5.8313	4.23508	0.00142888	0.0102206
-0.729841	6.15737	-4.10587	0.00165401	0.0111756	-1.60639	GNL2	5.43026	-4.23244	0.00143521	0.0102515
-0.46983	6.65693	-3.86636	0.00250728	0.0153615	-2.03182	DHX30	5.48766	-4.22933	0.00144269	0.0102905
-0.783813	5.11537	-4.93608	0.000413478	0.0040103	-0.178121	CTTNBP2NL	4.04788	-4.21758	0.00147133	0.0104801
0.753016	6.34993	4.10224	0.00166439	0.0112057	-1.6128	CRAC1B	5.03188	4.21574	0.00147586	0.0104978
0.593062	9.7397	3.99981	0.00198698	0.0128111	-1.79419	PLOD2	7.69582	4.21484	0.00147809	0.010499
0.310781	6.56751	3.50772	0.00472576	0.0250534	-2.676	OARD1	5.56405	4.20914	0.00149227	0.0105849
-0.761231	5.15822	-4.1011	0.00166767	0.0112057	-1.61482	RPF1	3.91852	-4.20791	0.00149535	0.0105921
-0.893363	4.71748	-4.17534	0.00146783	0.010297	-1.48394	PARD3	3.46386	-4.20636	0.00149922	0.0106013
0.413741	9.44884	3.76453	0.00299792	0.017574	-2.214	AKR1A1	8.22502	4.20573	0.00150081	0.0106013
-0.47258	6.21376	-3.89335	0.00239168	0.0148389	-1.98364	CYGB	5.09358	-4.20323	0.00150711	0.010631
-0.181286	8.38958	-2.68484	0.0208145	0.0759329	-4.15449	SPTBN1	7.61803	-4.19754	0.00152155	0.0107181
-0.453783	5.90387	-3.80434	0.00279526	0.0166346	-2.1427	ACOT7	5.39447	-4.19604	0.00152538	0.0107302
0.505188	5.57182	3.88883	0.00241063	0.0149202	-1.9917	EPS15L1	4.98718	4.18975	0.00154154	0.0108233
-0.649019	6.73324	-5.17238	0.000283497	0.00309601	0.212612	SRSF10	6.00403	-4.18925	0.00154286	0.0108233
-0.667568	5.61657	-4.04688	0.00183135	0.0119896	-1.71072	IMP4	4.89628	-4.18546	0.00155268	0.0108773
-0.685524	5.34152	-4.2882	0.0012105	0.00889562	-1.28602	IREB2	4.31307	-4.17335	0.00158457	0.0110855
0.542876	8.58045	6.09299	7.02476e-05	0.00111957	1.66058	SEC31A	7.93988	4.17178	0.00158876	0.0110996
0.541896	6.98887	3.99897	0.00198987	0.0128135	-1.79567	IER3IP1	6.34376	4.16636	0.00160329	0.0111753
0.915605	5.98307	4.11469	0.00162907	0.0111222	-1.59082	MOB2	5.00602	4.1661	0.00160399	0.0111753
0.29284	6.70072	3.42678	0.00546079	0.0274655	-2.82212	PIGT	6.08111	4.164	0.00160965	0.0111995
-1.14339	5.60606	-4.40712	0.000989727	0.00762479	-1.07894	DPYS	0.591351	-4.14989	0.0016483	0.0114527
2.37809	2.68295	4.19858	0.00141053	0.00996356	-1.44308	GLA	0.741087	4.14357	0.00166591	0.0115594
-1.13095	5.66232	-4.12821	0.00159161	0.0108956	-1.56697	TXLNA	4.43761	-4.1395	0.00167738	0.0116231
-2.57605	2.569	-4.25744	0.0012756	0.00923332	-1.33984	LMO4	0.411406	-4.13503	0.00169003	0.0116949
-0.634933	7.55424	-5.26343	0.000245643	0.00280264	0.36114	MAP4	6.65365	-4.13283	0.00169632	0.0117226
-1.64041	1.68507	-4.16348	0.00149799	0.0104324	-1.50481	SMC6	0.531338	-4.12952	0.00170581	0.0117722
0.536495	5.56265	4.75661	0.000553608	0.00502385	-0.479832	FBXO44	4.49561	4.12806	0.00171001	0.0117852
-0.788752	4.77559	-4.63274	0.000678907	0.00583883	-0.690474	UTP3	3.7318	-4.12656	0.00171432	0.011799
-0.508646	6.38914	-3.92158	0.00227669	0.0142467	-1.93332	POLR2E	5.76327	-4.1246	0.00171999	0.0118156
-2.02715	3.42624	-4.27701	0.00123379	0.00900187	-1.3056	RFC4	1.49067	-4.12413	0.00172137	0.0118156
1.10601	5.64293	4.10573	0.00165442	0.0111756	-1.60664	TMED3	4.39951	4.11572	0.00174594	0.0119681
-0.441033	7.94591	-4.77235	0.000539524	0.00492533	-0.453211	FADD	7.27098	-4.11108	0.00175967	0.0120461
0.680057	12.6867	5.31374	0.000227058	0.0026361	0.442703	PPIB	11.609	4.1102	0.00176226	0.0120476
-0.32668	8.01016	-3.46248	0.00512316	0.0263489	-2.75765	DHCR7	7.48436	-4.10848	0.00176739	0.0120665
-0.927559	6.72541	-4.06819	0.00176511	0.0116006	-1.67299	LUC7L2	5.7962	-4.10676	0.00177251	0.0120853
-0.889301	5.69867	-4.62356	0.00068931	0.00587082	-0.706163	HAT1	4.2559	-4.10331	0.00178287	0.0121397
0.397518	6.78629	3.66155	0.00359563	0.0203979	-2.3989	BCAP29	6.12597	4.0979	0.00179922	0.0122295
1.01326	4.0187	4.08734	0.00170772	0.0113306	-1.63914	RNASET2	2.76802	4.09717	0.00180146	0.0122295
-0.335012	9.64012	-3.48506	0.0049207	0.0256864	-2.71689	GATD3AL1	8.62306	-4.09658	0.00180325	0.0122295
-0.392992	6.31489	-4.09906	0.00167354	0.0112155	-1.61842	TJP1	5.50495	-4.09393	0.00181135	0.0122681
0.481721	6.72038	3.78591	0.00288727	0.0170824	-2.1757	TNS2	6.17589	4.09243	0.00181594	0.0122706
2.16088	1.90245	4.22901	0.001339	0.0095643	-1.38966	TGFBR2	0.352527	4.09168	0.00181822	0.0122706
-0.600775	6.14812	-5.61008	0.000143883	0.00193616	0.915991	DHX36	5.28825	-4.09145	0.00181894	0.0122706
-0.621794	5.65919	-5.62029	0.00014167	0.0019138	0.932077	BRD4	4.87199	-4.08958	0.00182469	0.0122932
0.948677	8.4514	4.05555	0.00180411	0.0118264	-1.69537	SLMAP	7.14094	4.08673	0.0018335	0.0123362
0.334141	6.57394	3.43768	0.00535542	0.0271498	-2.80244	COQ3	6.31621	4.08396	0.00184211	0.0123778
0.459678	8.28436	5.15984	0.000289174	0.00313118	0.192072	GCDH	7.74197	4.08316	0.0018446	0.0123782
-0.303678	7.99161	-3.35398	0.00622153	0.0303925	-2.95364	ARL3	7.37084	-4.08068	0.00185236	0.012414
-0.327321	9.67636	-3.56779	0.00424635	0.0231955	-2.56768	NPM3	9.0794	-4.07873	0.00185847	0.0124386
-1.08774	4.13598	-4.32808	0.00113123	0.00847176	-1.2164	SEPT12	0.985783	-4.07359	0.00187471	0.0125308
-0.825752	5.48081	-4.68567	0.000622068	0.00546049	-0.600234	ARFIP1	4.23901	-4.07239	0.00187852	0.0125399
-0.663013	5.94562	-4.51437	0.000826674	0.00667964	-0.893539	GTF2F2	5.26631	-4.06893	0.00188955	0.0125498
0.455096	10.4172	6.10027	6.95097e-05	0.00111388	1.67155	ARPC4	9.44734	4.06872	0.00189021	0.0125498
-0.604443	7.93833	-4.71738	0.00059043	0.00523443	-0.54634	FUBP3	7.25286	-4.06853	0.0018908	0.0125498
1.56896	2.15713	4.25751	0.00127544	0.00923332	-1.33971	EDEM2	0.716757	4.06823	0.00189176	0.0125498
-0.335054	8.10663	-3.46705	0.00508155	0.0262307	-2.74941	RPF2	7.73766	-4.06806	0.00189231	0.0125498
-1.98949	1.6646	-4.10751	0.00164934	0.0111709	-1.60349	RBL1	-0.0563748	-4.06267	0.00190967	0.0126485
0.674515	9.29317	5.21714	0.000264172	0.00296105	0.28577	RNH1	8.45924	4.06114	0.00191462	0.0126648
-2.33526	2.2718	-4.1098	0.00164285	0.0111709	-1.59945	KIF2C	0.249248	-4.05498	0.0019347	0.012781
-0.736595	5.64222	-4.63377	0.000677751	0.00583883	-0.688715	MAP7D3	4.901	-4.05396	0.00193802	0.0127864
-0.515929	6.31975	-3.82427	0.00269915	0.0162748	-2.10703	TRAPPC5	5.98532	-4.04843	0.00195628	0.0128902
0.768709	5.64774	3.99524	0.00200279	0.0128647	-1.8023	PELO	5.05424	4.04459	0.00196906	0.0129577
-0.311546	6.47711	-3.46913	0.00506273	0.02616	-2.74566	DIEXF	6.10669	-4.04	0.00198444	0.013042
-1.73249	5.89992	-4.06862	0.00176381	0.0116006	-1.67224	PLIN4	2.66914	-4.03083	0.00201555	0.0132234
-0.327483	7.50729	-3.39193	0.00581239	0.0288358	-2.88508	TIMM50	6.62071	-4.03034	0.00201722	0.0132234
-0.730301	5.34638	-3.93337	0.00223037	0.0140085	-1.91233	ENY2	3.89077	-4.02652	0.00203035	0.0132924
2.69478	3.10076	4.0767	0.00173935	0.0114905	-1.65793	CD81	0.349703	4.01931	0.00205534	0.0134388
0.76753	10.5143	3.93906	0.00220835	0.0139044	-1.90219	TXNDC5	9.5287	4.01694	0.00206362	0.0134756
-1.16592	5.19596	-4.01516	0.00193476	0.0125253	-1.76694	PURG	3.70326	-4.00785	0.00209575	0.0136669
0.595688	6.84222	5.48574	0.000173973	0.00221815	0.718918	KYAT3	5.51303	4.00714	0.00209827	0.0136669
1.09958	5.92333	3.99041	0.00201968	0.0129565	-1.81089	COPS7A	4.65721	3.99843	0.00212958	0.0138531
0.495501	5.27533	3.77388	0.00294901	0.0174035	-2.19725	C5H14ORF169	4.16447	3.99705	0.00213457	0.0138679
-0.55614	10.8307	-5.54966	0.00015775	0.00206289	0.820491	HNRNPAB	10.3144	-3.9921	0.00215262	0.0139674
0.283421	7.95525	3.23036	0.00776941	0.036319	-3.17699	LOC418170	7.23342	3.98796	0.00216783	0.0140482
0.633769	5.95953	5.12222	0.000306939	0.00325444	0.130312	MFGE8	5.12058	3.97025	0.00223422	0.01446
0.453931	5.91313	4.48977	0.000861408	0.00685364	-0.935948	FAM160B1	5.34605	3.96502	0.00225419	0.0145708
-0.31954	7.22702	-3.33629	0.00642211	0.0311634	-2.98559	FAM98B	6.69145	-3.95204	0.00230464	0.0148781
-0.703986	7.0145	-4.85919	0.00046829	0.00440198	-0.306863	SC5D	6.33436	-3.95024	0.00231173	0.0149021
-1.71359	3.96532	-3.98867	0.00202576	0.0129791	-1.81396	LOC407092	1.12471	-3.94961	0.00231421	0.0149021
-0.525226	9.68339	-4.47707	0.000879937	0.00694687	-0.957871	U2AF1	9.13743	-3.94606	0.00232828	0.0149738
3.25834	1.685	4.02666	0.00189659	0.0123173	-1.74655	ALK	0.106952	3.9429	0.00234088	0.0150359
-1.2048	4.312	-3.94449	0.00218757	0.0138347	-1.89252	SON	2.83817	-3.94053	0.00235036	0.0150778
0.828443	6.78718	3.8836	0.00243279	0.0150205	-2.00104	LAMTOR2	6.01403	3.93742	0.00236288	0.0151391
-0.858111	6.40374	-3.88292	0.00243568	0.0150205	-2.00225	SCD	5.50411	-3.93126	0.00238787	0.01528
-0.417724	6.44817	-3.62779	0.00381724	0.0213213	-2.45963	CWF19L1	5.71792	-3.92775	0.00240222	0.0153525
0.416147	4.635	3.56179	0.00429196	0.0233857	-2.57851	PCMT1L	3.06558	3.92504	0.00241339	0.0154046
-0.318967	9.00241	-3.30935	0.00674042	0.0324414	-3.03427	RNPS1	8.68769	-3.92066	0.00243152	0.0154947
0.53877	7.00364	3.71601	0.00326563	0.0189044	-2.30105	COPA	5.54964	3.92016	0.00243358	0.0154947
-1.54926	4.51121	-4.10805	0.0016478	0.0111709	-1.60253	LOC107050551	2.60652	-3.91144	0.00247017	0.0157081
0.940712	6.20421	4.31466	0.00115729	0.0085912	-1.23982	ADCY1	5.1697	3.90955	0.00247817	0.0157393
-0.487287	4.17436	-3.65507	0.0036371	0.0205418	-2.41055	MED12	3.18974	-3.90475	0.0024986	0.0158493
-0.441985	7.17862	-5.37093	0.000207721	0.00248947	0.535	SIN3A	6.59877	-3.90208	0.00251006	0.0158884
-0.390759	5.26242	-3.49794	0.00480897	0.0252552	-2.69366	MED1	4.37668	-3.90186	0.00251099	0.0158884
-0.99377	8.50348	-3.86595	0.00250904	0.0153615	-2.03254	ACTN2	7.40126	-3.88674	0.00257684	0.0162848
-1.9183	4.06803	-3.92983	0.00224415	0.0140604	-1.91862	USE1	1.02842	-3.88454	0.00258657	0.0163261
-0.381852	7.47177	-3.47919	0.0049726	0.0258251	-2.7275	MTA2	6.3583	-3.87777	0.00261677	0.0164963
0.234615	6.77361	3.07683	0.0102483	0.0446341	-3.45402	ACSL3	6.37354	3.87199	0.00264281	0.0166399
0.810946	3.86131	4.04289	0.00184404	0.0120263	-1.71779	VAT1L	2.92125	3.86102	0.00269305	0.0169353
0.619761	5.39194	3.7561	0.00304277	0.017796	-2.22912	LOC107051359	3.4384	3.85531	0.00271955	0.0170809
0.308838	8.86428	3.28419	0.00705229	0.0336767	-3.07975	DDTL	7.84609	3.85331	0.00272892	0.0171187
0.234335	8.44966	2.90566	0.013965	0.056124	-3.76155	IARS2	7.66932	3.85124	0.00273865	0.0171535
-3.0232	4.94503	-3.90801	0.00233124	0.0145346	-1.95751	MFAP1	1.16761	-3.85069	0.0027412	0.0171535
-0.751087	7.72165	-4.09794	0.00167678	0.0112155	-1.6204	TUBB3	6.75434	-3.84667	0.00276019	0.0172512
-1.81751	2.82676	-3.89661	0.00237809	0.0147726	-1.97783	ERCC6L	0.311786	-3.84382	0.00277374	0.017296
-0.495325	7.73063	-5.51597	0.00016609	0.00214858	0.767034	GSTO2	7.49242	-3.84374	0.00277415	0.017296
0.833687	5.36219	3.80461	0.00279393	0.0166346	-2.14221	CHID1	3.28584	3.84024	0.00279088	0.0173791
-1.66322	1.87086	-3.96003	0.00212917	0.0135396	-1.86487	TRIM24	0.473119	-3.8388	0.00279778	0.0173807
-0.243045	7.5196	-3.05099	0.010738	0.0464346	-3.50055	TCEA1	7.00656	-3.83847	0.00279939	0.0173807
-1.84984	2.9789	-3.88045	0.00244621	0.0150673	-2.00666	RPP40	1.06605	-3.83806	0.00280136	0.0173807
0.773905	6.25957	3.76818	0.00297873	0.0174816	-2.20746	SLC16A3	3.56719	3.83471	0.00281753	0.0174598
-2.65687	2.15183	-3.88901	0.00240986	0.0149202	-1.99138	IRF2BP2	0.103877	-3.82814	0.00284953	0.0176366
-2.02902	2.23318	-3.87391	0.00247434	0.0152221	-2.01833	TOPBP1	0.343405	-3.82113	0.0028841	0.017829
0.562704	6.83927	3.79713	0.00283086	0.0168072	-2.15559	KIF6	5.29343	3.81782	0.00290057	0.0179091
-0.303786	8.25999	-3.1902	0.00835227	0.0382375	-3.24951	TARDBP	7.84611	-3.81629	0.00290824	0.0179347
-0.351473	9.79743	-3.37767	0.00596278	0.0294387	-2.91083	BZW2	9.54677	-3.80823	0.00294886	0.0181633
0.272871	11.1318	3.11405	0.00958213	0.0425112	-3.38693	LOC107050492	9.63085	3.80598	0.0029603	0.0182118
-0.362146	7.23036	-3.74137	0.0031228	0.0181807	-2.25554	MRPS25	6.85363	-3.80446	0.00296806	0.0182375
-0.33228	7.95172	-3.27177	0.00721149	0.0341948	-3.10218	UBE2D2	7.70101	-3.80242	0.0029785	0.0182796
2.21143	3.37255	3.85369	0.0025635	0.0156086	-2.05445	FAH	0.866529	3.80077	0.00298699	0.0183097
0.222452	7.54609	2.9339	0.0132696	0.0540534	-3.71095	EMC1	7.06482	3.79579	0.00301271	0.0184452
-1.78519	4.63731	-3.91016	0.00232249	0.0144978	-1.95367	PCM1	2.18715	-3.79393	0.00302242	0.0184824
0.361159	7.49751	3.35183	0.00624551	0.0304805	-2.95751	COPZ1	7.00761	3.78476	0.00307057	0.0187544
-0.422171	4.26845	-3.48312	0.00493783	0.0257231	-2.72041	VAV2	3.65432	-3.78027	0.0030944	0.0188391
0.490877	10.1411	5.71296	0.000123165	0.0017308	1.07739	ARF4	9.49727	3.78	0.00309587	0.0188391
0.604922	6.22003	4.31618	0.00115432	0.00858166	-1.23718	ME3	5.35255	3.77943	0.00309892	0.0188391
-0.398638	7.79581	-3.44276	0.00530699	0.0270386	-2.79327	ADK	7.37992	-3.77937	0.00309922	0.0188391
0.72784	5.364	4.49097	0.000859674	0.00685053	-0.933872	YIPF5	4.77528	3.77489	0.00312329	0.0189424
0.406944	6.21302	3.48613	0.00491132	0.0256864	-2.71496	PLXNB2	5.58916	3.77482	0.00312364	0.0189424
-1.65281	1.59061	-3.81119	0.00276181	0.0166099	-2.13043	MAD2L1BP	0.151328	-3.77349	0.00313085	0.0189636
-1.00278	4.88231	-4.15492	0.00152017	0.0105053	-1.51988	CTNNA2	3.15522	-3.77208	0.00313846	0.0189871
0.488241	7.15395	3.53056	0.0045373	0.0243326	-2.63481	LIMS1	5.94215	3.77018	0.00314879	0.019027
0.378382	7.71872	3.48014	0.00496417	0.0258076	-2.72578	DNAJB11	6.94526	3.76924	0.00315387	0.0190352
-0.229401	11.7647	-3.04706	0.0108146	0.0466619	-3.50763	RPS25	11.5218	-3.76589	0.00317218	0.019123
0.734909	6.04371	3.69161	0.00340947	0.0195814	-2.34487	DSE	5.13026	3.76394	0.00318289	0.019165
-0.97165	5.39129	-4.09754	0.00167793	0.0112155	-1.6211	THOC7	4.1103	-3.75617	0.00322587	0.0194008
-0.312562	5.45315	-3.2403	0.00763159	0.0357731	-3.15903	TAOK1	5.24323	-3.75338	0.00324145	0.0194716
-2.84628	1.94698	-3.80488	0.00279258	0.0166346	-2.14172	MYOT	0.399753	-3.74981	0.00326148	0.0195689
-0.423113	5.88906	-3.48554	0.00491652	0.0256864	-2.71603	LEMD3	5.37173	-3.74879	0.00326726	0.0195791
1.26535	5.94939	3.7625	0.00300866	0.0176167	-2.21764	COL9A1	3.95727	3.74815	0.00327086	0.0195791
-0.655488	5.57197	-3.65841	0.00361564	0.0204432	-2.40454	RBP14L	4.55669	-3.74629	0.00328143	0.0196193
-0.218058	11.9123	-2.82407	0.0161853	0.0626767	-3.90735	RPS8	11.6197	-3.74495	0.00328902	0.0196417
0.292206	6.39462	3.13278	0.00926365	0.0414063	-3.35315	NMT2	5.19352	3.74161	0.00330807	0.0197323
-0.248718	8.04447	-2.97841	0.0122433	0.0509568	-3.63106	TIA1	7.64004	-3.73982	0.00331833	0.0197704
-0.623688	5.76876	-3.63839	0.00374615	0.0210357	-2.44055	DDX24	5.04877	-3.73619	0.0033392	0.0198509
-0.808387	3.61458	-3.73643	0.00315006	0.0182976	-2.26439	FADS1	1.08195	-3.73603	0.00334015	0.0198509
-0.705946	5.87756	-4.41606	0.000974937	0.00754503	-1.06344	EXOC8	5.21674	-3.73535	0.00334403	0.0198509
-0.604086	6.78969	-4.2935	0.00119965	0.00882856	-1.27677	CHMP1B	6.01062	-3.73477	0.00334741	0.0198509
-0.689981	5.54563	-3.64268	0.00371781	0.0209687	-2.43284	BICD2	4.9139	-3.73262	0.00335991	0.0199019
-2.27666	2.49647	-3.77266	0.00295533	0.0174044	-2.19943	RALBP1	0.542608	-3.72379	0.00341162	0.0201848
0.845779	4.98347	3.70173	0.003349	0.019343	-2.32668	CTBS	3.63488	3.72265	0.00341833	0.020201
3.14834	3.59507	3.80841	0.00277537	0.0166167	-2.13542	AFABP	0.152843	3.71884	0.00344095	0.0203112
0.913094	4.0861	3.69037	0.00341693	0.0196022	-2.3471	SIPA1L1	3.07065	3.71497	0.00346409	0.0204141
1.9246	2.00926	3.8166	0.0027357	0.0164724	-2.12075	NUP210	0.38984	3.71459	0.0034664	0.0204141
-0.482705	5.42012	-3.6373	0.00375343	0.0210357	-2.44252	ARID2	4.57013	-3.71197	0.00348214	0.0204832
0.44075	6.99669	3.42115	0.00551609	0.0276952	-2.83229	RAI14	6.34968	3.71056	0.00349063	0.0204841
-0.503987	6.37683	-3.54775	0.0044005	0.0238243	-2.60381	CLIP2	5.60053	-3.71045	0.00349132	0.0204841
-1.90156	3.88689	-3.8276	0.00268341	0.0162342	-2.10107	ELP4	0.97896	-3.70995	0.00349434	0.0204841
2.32456	2.80331	3.77079	0.00296509	0.0174417	-2.20279	HYKK	0.139977	3.70922	0.00349878	0.0204863
0.975095	5.38431	3.6922	0.00340588	0.0195814	-2.3438	CAMK1D	4.32537	3.70856	0.00350275	0.0204863
-0.668525	4.41661	-3.62216	0.00385556	0.0214431	-2.46977	TTC4	3.75171	-3.70645	0.00351561	0.0205379
0.611283	4.46282	3.58954	0.00408537	0.0224278	-2.5285	CASP9	3.68905	3.70437	0.00352828	0.0205884
-0.434813	12.093	-6.09866	6.96722e-05	0.00111388	1.66912	RPL34	11.8883	-3.70318	0.00353557	0.0206073
0.631533	5.4381	3.59986	0.00401116	0.0221156	-2.50991	SLC33A1	4.61888	3.70191	0.00354334	0.0206291
-0.487794	9.65286	-4.28371	0.00121979	0.00895096	-1.29388	HLAMP-1	8.98376	-3.69497	0.00358623	0.0208549
-5.11601	4.47579	-3.75279	0.00306055	0.0178795	-2.23505	SGO1	-0.0475666	-3.69145	0.00360817	0.0209586
0.574012	5.74724	4.54736	0.000782376	0.0064565	-0.836774	CRELD1	4.91611	3.69023	0.00361583	0.0209734
0.461013	5.12073	3.43466	0.00538441	0.0272324	-2.8079	PRKAG1	4.27596	3.68974	0.00361893	0.0209734
-0.553816	6.1896	-3.52193	0.00460757	0.0245801	-2.65037	YARS2	5.46263	-3.68867	0.00362563	0.0209883
-0.43847	8.73143	-3.53423	0.00450774	0.0242462	-2.62819	PDS5A	7.90615	-3.67889	0.0036877	0.0213234
-0.421759	6.28498	-3.40593	0.00566848	0.0282593	-2.85979	TRIP12	5.71904	-3.67719	0.00369854	0.0213619
-0.186308	7.82396	-2.63614	0.0227255	0.080823	-4.24034	CNOT1	7.20873	-3.6712	0.00373721	0.0215608
0.436696	8.02279	3.42814	0.00544758	0.0274261	-2.81967	SLC35B2	6.53807	3.6701	0.00374433	0.0215775
-0.396198	6.19035	-3.50338	0.00476246	0.0251402	-2.68383	MAP4K4	5.79336	-3.66855	0.00375447	0.0215877
0.648686	5.90039	3.56503	0.00426731	0.0232762	-2.57267	RLBP1	4.4611	3.66853	0.00375457	0.0215877
1.46628	5.67445	3.68969	0.003421	0.0196035	-2.34831	HNMT	1.34436	3.66098	0.00380414	0.0218481
0.4961	5.88588	3.47181	0.00503848	0.0260875	-2.74081	RIOK3	5.41445	3.65636	0.00383479	0.0219994
0.482646	6.25782	5.79784	0.000108459	0.0015839	1.20942	SEC23IP	5.85951	3.6546	0.00384653	0.0220419
-2.86946	3.2435	-3.74167	0.00312111	0.0181807	-2.25499	RPS19BP1	0.502272	-3.65311	0.00385651	0.0220743
0.344807	9.30387	3.30916	0.00674272	0.0324414	-3.03462	QDPR	8.33496	3.64869	0.0038862	0.0222193
-0.59553	11.5032	-4.51076	0.000831681	0.00667964	-0.899762	RPS3A	10.8947	-3.6464	0.00390171	0.022283
0.56351	8.35573	3.50288	0.00476678	0.0251402	-2.68475	COL1A1	7.07143	3.64514	0.00391028	0.0222873
-0.172941	10.4544	-2.60543	0.0240185	0.0841306	-4.29429	PA2G4	10.193	-3.64501	0.0039112	0.0222873
-3.58429	4.58115	-3.69943	0.00336267	0.0193781	-2.33082	CADM1	0.594884	-3.64181	0.00393297	0.0223863
0.912928	4.51477	3.61981	0.00387162	0.021509	-2.47399	BPHL	3.83959	3.63971	0.00394738	0.0224433
-1.86659	2.57736	-3.68099	0.00347408	0.0198408	-2.36396	ZNF423	0.510101	-3.63762	0.00396178	0.0225001
-0.450637	5.92383	-3.38434	0.00589192	0.0291453	-2.89878	NCOA5	4.93261	-3.63242	0.00399775	0.0226791
-0.592856	9.9966	-4.76022	0.000550347	0.00500315	-0.473729	G3BP1	9.4499	-3.63077	0.00400925	0.0227191
-0.297927	6.24612	-3.0887	0.0100309	0.0438742	-3.43262	TDP1	5.38766	-3.62791	0.00402921	0.0228069
0.930778	1.36384	3.61702	0.00389083	0.0215922	-2.47901	KLF12	-0.0528225	3.62497	0.00404993	0.0228987
0.418327	8.61256	3.32934	0.00650277	0.0314949	-2.99816	TXNDC12	8.03167	3.61577	0.00411531	0.0232426
-1.67168	1.94651	-3.70011	0.0033586	0.0193765	-2.32959	SE21Q1B	0.0305457	-3.60778	0.00417295	0.0235421
0.332354	7.09199	3.18866	0.00837548	0.0382647	-3.25229	DNAJB4	6.38623	3.60291	0.00420851	0.0237165
-0.361166	11.7768	-3.63321	0.00378074	0.0211655	-2.44988	RPS26	11.4993	-3.6019	0.00421594	0.0237321
3.83902	3.27468	3.65889	0.00361258	0.0204432	-2.40368	PRKCDBP	0.708056	3.60074	0.00422444	0.0237538
-2.00492	2.95844	-3.63931	0.00374004	0.0210357	-2.43889	SCAF8	0.896169	-3.58904	0.0043115	0.0242025
-1.24954	5.06434	-3.6067	0.00396273	0.0218959	-2.49759	VAMP3	3.04678	-3.58874	0.00431374	0.0242025
-0.711171	7.13317	-4.19374	0.00142227	0.0100326	-1.45159	LUC7L	6.50435	-3.58561	0.00433734	0.0243082
0.318703	9.26384	3.14259	0.00910107	0.0408455	-3.33545	CRAC1A	8.57878	3.5827	0.00435941	0.0243952
-0.46532	6.05914	-3.36796	0.00606746	0.0297953	-2.92837	TDRD3	5.52381	-3.58225	0.00436282	0.0243952
-0.560918	6.87925	-3.62223	0.00385506	0.0214431	-2.46964	PES1	6.11386	-3.58168	0.00436723	0.0243952
-1.48296	2.47944	-3.60958	0.00394253	0.0218458	-2.4924	NUSAP1	0.58956	-3.57918	0.00438627	0.0244748
-0.206457	6.65495	-2.63735	0.0226761	0.0807033	-4.23821	DECR2	6.38745	-3.5746	0.00442147	0.0246442
-0.283423	8.78782	-3.12385	0.00941409	0.0418952	-3.36925	XPO1	8.49087	-3.57091	0.00445006	0.0247765
-0.597062	6.39372	-3.46171	0.00513028	0.0263489	-2.75906	LOC107050474	5.16918	-3.56787	0.00447367	0.0248808
0.785934	5.30539	3.84629	0.00259695	0.0157672	-2.06767	SLC35E3	3.80161	3.56656	0.00448395	0.0249109
1.93714	2.98891	3.6086	0.00394939	0.0218458	-2.49417	NT5E	0.848987	3.56312	0.00451096	0.0250336
-0.271772	7.81232	-2.99584	0.0118635	0.0497972	-3.59975	DDX23	7.11745	-3.5605	0.00453162	0.0251209
-0.548182	5.44065	-3.50627	0.00473806	0.0250925	-2.67863	LOC107057625	4.51663	-3.55498	0.00457554	0.0253369
-0.190885	6.55643	-2.56354	0.0258992	0.0892628	-4.36762	CRNKL1	5.88026	-3.55393	0.00458393	0.0253558
-0.567378	6.19353	-3.42103	0.00551733	0.0276952	-2.83251	TFCP2	5.49338	-3.54912	0.00462264	0.0255422
0.298701	6.75505	3.17917	0.00852004	0.0387966	-3.26943	DHRS7B	5.88504	3.54739	0.00463664	0.0255918
-0.678562	6.24026	-4.08922	0.00170219	0.0113183	-1.63581	MAP1LC3B	5.62802	-3.54308	0.00467164	0.0257571
-4.5723	3.55929	-3.5926	0.00406324	0.0223303	-2.52299	ATF2	0.249306	-3.53415	0.00474518	0.0261344
0.707117	4.23131	4.11879	0.00161763	0.0110588	-1.58359	ERMP1	3.27968	3.53097	0.00477166	0.0262518
-3.61464	3.47502	-3.60894	0.00394702	0.0218458	-2.49356	C1H21ORF59	0.675903	-3.52971	0.00478218	0.0262776
-1.68009	7.0237	-3.67321	0.00352219	0.0200107	-2.37793	PTMA	5.61029	-3.52917	0.00478665	0.0262776
-0.424153	5.4262	-3.25849	0.00738579	0.0348428	-3.12617	XRCC4	4.89776	-3.5256	0.00481664	0.0264139
0.175425	7.55568	2.50477	0.0287831	0.0958811	-4.46998	EIF2A	6.90839	3.52098	0.00485573	0.0265996
0.82191	4.32313	3.49687	0.00481813	0.0252552	-2.69559	ABCC1	2.71802	3.51734	0.0048868	0.0267411
0.218467	8.45932	2.68543	0.0207925	0.0759068	-4.15345	HK1	7.58168	3.515	0.00490683	0.0268219
-0.425652	7.17208	-3.25802	0.00739214	0.0348428	-3.12703	PIN1	6.6983	-3.51127	0.00493895	0.0269233
0.127195	8.88454	2.0017	0.0699593	0.183064	-5.31185	IARS	8.61446	3.51107	0.00494071	0.0269233
-0.177552	6.09798	-2.42437	0.0332417	0.107028	-4.60894	MRPL1	5.64046	-3.51101	0.00494121	0.0269233
-0.271508	7.27544	-2.9399	0.0131264	0.053513	-3.70019	SLK	6.94053	-3.50843	0.0049636	0.0269949
-1.30115	2.96875	-3.6837	0.00345744	0.0197679	-2.35908	NSRP1	0.332381	-3.50783	0.0049688	0.0269949
0.254283	8.10461	2.87622	0.0147286	0.0582747	-3.81422	TM9SF4	7.19157	3.50767	0.00497023	0.0269949
0.474413	5.68957	4.99319	0.000377156	0.00377489	-0.082985	SORBS1	5.07326	3.50639	0.00498139	0.0270267
-0.459668	7.31419	-3.29033	0.00697483	0.033338	-3.06865	CROT	6.78291	-3.50288	0.00501203	0.0271641
0.322324	8.22292	3.07605	0.0102627	0.0446586	-3.45542	MYOF	7.81002	3.50193	0.00502043	0.0271807
-0.897195	5.7069	-3.48197	0.00494793	0.0257494	-2.72247	KLHL41	0.847247	-3.50002	0.00503724	0.0272428
-0.291098	8.98334	-3.10259	0.00978238	0.0431654	-3.40758	EIF3A	8.6759	-3.49859	0.00504989	0.0272764
-0.771185	5.14577	-3.97471	0.00207551	0.013248	-1.83877	UHRF2	4.3292	-3.4981	0.00505416	0.0272764
-0.441786	6.79384	-5.4197	0.000192606	0.00237041	0.613361	INTS8	5.98653	-3.48982	0.00512807	0.0276281
0.479135	8.09377	3.29143	0.00696101	0.0333032	-3.06666	P3H4	6.61186	3.48959	0.00513015	0.0276281
-0.301183	9.81364	-3.0461	0.0108334	0.0467036	-3.50936	DDX3X	9.4463	-3.48878	0.00513743	0.0276381
0.2609	10.4151	2.87193	0.0148434	0.0585703	-3.8219	GNA13	10.156	3.48505	0.00517108	0.0277643
-0.434884	8.27018	-5.53964	0.000160184	0.00208935	0.804606	EIF2B	7.7498	-3.48497	0.00517178	0.0277643
-1.61974	4.49945	-3.52814	0.00455687	0.0244046	-2.63917	AGFG1	1.73048	-3.48096	0.00520833	0.0279311
0.582035	5.17458	3.37511	0.0059902	0.0295169	-2.91546	CNEP1R1	4.38795	3.47711	0.00524354	0.0280904
-0.497551	6.20514	-4.28271	0.00122187	0.00895336	-1.29563	RNF20	5.45169	-3.47633	0.00525079	0.0280942
4.25196	2.20456	3.54609	0.00441352	0.0238695	-2.6068	KIAA1191	0.241804	3.47556	0.00525788	0.0280942
-0.934492	4.4996	-3.46553	0.00509534	0.0262753	-2.75215	HOXB13	0.708738	-3.47516	0.00526154	0.0280942
-2.37245	2.16903	-3.52336	0.00459585	0.0245506	-2.64779	KAZN	0.554313	-3.47464	0.00526629	0.0280942
-0.377106	6.15594	-3.17642	0.00856245	0.0388856	-3.2744	PAPOLB	5.06798	-3.47055	0.0053042	0.0282669
2.66579	3.1025	3.51955	0.00462717	0.0246332	-2.65467	PGM5	0.890978	3.46866	0.00532182	0.0283312
0.329943	8.01986	3.50463	0.00475192	0.0251138	-2.68159	NSFL1C	7.61699	3.4645	0.00536081	0.028509
0.50323	5.92777	3.32025	0.00660976	0.0319524	-3.01458	SFXN2	5.44289	3.46326	0.00537254	0.0285416
-0.531807	10.2764	-3.31821	0.00663409	0.0320397	-3.01828	CCT2	9.48503	-3.46123	0.00539165	0.0286133
-0.638827	6.06587	-4.11256	0.00163505	0.0111332	-1.59457	ARHGAP17	5.36727	-3.451	0.00548933	0.0291
-0.498094	6.12009	-3.32856	0.00651195	0.0315094	-2.99958	PARG	5.34286	-3.45044	0.00549476	0.0291
2.15159	4.75717	3.49748	0.0048129	0.0252552	-2.69449	TIMP3	0.804533	3.44907	0.005508	0.0291398
0.465406	5.85092	3.55805	0.00432061	0.0235167	-2.58525	CMAS	4.39429	3.44384	0.00555879	0.029378
-3.31807	5.89222	-3.51566	0.00465936	0.0247529	-2.66169	FAM103A1	0.345206	-3.44128	0.00558385	0.0294583
-0.426844	6.66385	-5.1361	0.000300255	0.00320401	0.153115	PKN2	6.26885	-3.44111	0.00558552	0.0294583
-2.75591	4.67462	-3.52319	0.00459723	0.0245506	-2.6481	LOC101748987	0.226503	-3.4394	0.0056023	0.0294901
-0.348246	6.28544	-3.09599	0.0098997	0.0434268	-3.41948	CYP20A1	5.5274	-3.43932	0.00560312	0.0294901
-0.390104	8.273	-3.17756	0.00854484	0.0388402	-3.27234	EIF3G	7.77213	-3.43804	0.0056157	0.0295258
-0.505901	5.13115	-4.72974	0.000578554	0.00517692	-0.525356	PAM	3.74367	-3.4358	0.00563781	0.0296109
0.845161	5.59622	3.79437	0.00284464	0.0168694	-2.16054	FNDC3B	3.66772	3.43499	0.00564585	0.0296109
0.957219	7.30237	3.4297	0.00543235	0.0273765	-2.81685	PDCD6IP	5.77653	3.43464	0.0056493	0.0296109
-2.42141	2.84848	-3.51879	0.00463342	0.0246407	-2.65603	ZMYM2	0.558451	-3.42691	0.0057266	0.0299853
-0.290037	7.69845	-3.0042	0.0116857	0.0492536	-3.58474	CKAP5	7.39541	-3.4217	0.00577926	0.0302147
0.440333	6.58551	3.27012	0.0072329	0.0342154	-3.10516	GMPPA	5.30562	3.4214	0.00578227	0.0302147
-0.695517	5.04606	-3.36719	0.00607591	0.0297953	-2.92978	ZDHHC20	3.91426	-3.41725	0.0058247	0.0304053
0.524687	4.73558	3.39939	0.00573525	0.0285085	-2.8716	ABHD17B	4.1723	3.41548	0.00584283	0.0304688
-0.790316	5.1744	-3.37691	0.00597091	0.0294503	-2.91221	FCF1	4.17212	-3.41274	0.005871	0.0305844
-0.505383	5.64278	-3.26966	0.00723892	0.0342154	-3.10599	MED17	4.91918	-3.40776	0.00592268	0.0308221
1.32757	1.58192	3.58655	0.00410716	0.0224989	-2.53389	BFAR	0.427231	3.40449	0.00595688	0.0309473
-0.252808	6.63156	-2.86825	0.0149425	0.0587561	-3.82847	PXDN	5.34567	-3.40429	0.00595887	0.0309473
-0.934288	5.74518	-3.45091	0.00523019	0.0267542	-2.77854	MATN4	3.76505	-3.40299	0.0059726	0.0309636
-0.272108	8.7582	-2.8597	0.0151753	0.0593058	-3.84375	AACS	7.47526	-3.40284	0.00597416	0.0309636
-2.94239	5.06391	-3.46025	0.00514362	0.0263908	-2.76168	CCDC173	0.810247	-3.40152	0.00598801	0.0309825
-0.577224	5.99249	-3.29752	0.0068853	0.0330029	-3.05566	LYRM4	5.40779	-3.40134	0.00598996	0.0309825
1.76017	2.80427	3.44307	0.00530401	0.0270386	-2.7927	TRPV2	0.599781	3.39946	0.00600982	0.0310538
0.307052	8.35127	2.98213	0.0121613	0.0506722	-3.62439	OSTF1	7.29154	3.39723	0.00603341	0.0311441
0.566652	7.40481	3.93398	0.002228	0.0140085	-1.91124	GALE	6.42898	3.39621	0.00604428	0.0311505
0.549552	5.65319	3.27428	0.00717907	0.0341119	-3.09765	NMNAT1	4.58579	3.39596	0.00604687	0.0311505
-0.234603	8.514	-2.70627	0.020025	0.073632	-4.11662	PITPNB	7.97032	-3.39444	0.00606307	0.0312025
1.97736	4.87189	3.43589	0.00537258	0.0272097	-2.80567	RRAD	0.978979	3.39202	0.00608902	0.0313044
-0.298506	6.43131	-2.93205	0.013314	0.0541478	-3.71426	MSI2	5.99606	-3.39019	0.00610861	0.0313735
-1.60723	2.10849	-3.43431	0.00538774	0.0272324	-2.80852	ZNF516	0.168027	-3.38837	0.0061282	0.0314425
0.428215	8.42206	3.16578	0.0087283	0.0394281	-3.29361	PTPA	8.00033	3.38768	0.00613571	0.0314494
-0.466766	5.27427	-3.2056	0.00812372	0.0374941	-3.22171	CMTR1	4.40604	-3.387	0.006143	0.0314551
-1.1786	4.62069	-3.40101	0.00571858	0.0284534	-2.86867	TRIP4	2.86351	-3.38178	0.00619977	0.0316904
2.25815	1.82245	3.43203	0.00540977	0.0272897	-2.81264	FAM26E	-0.211201	3.38163	0.00620138	0.0316904
0.488697	5.60605	3.21277	0.00801951	0.0371476	-3.20877	TBC1D22A	5.08544	3.37856	0.00623492	0.0318063
-0.402264	7.48354	-3.12428	0.00940689	0.0418952	-3.36848	MSMO1	6.97879	-3.37842	0.00623652	0.0318063
-0.362923	6.85255	-3.20121	0.00818819	0.0376893	-3.22963	THOC1	6.11027	-3.37703	0.00625183	0.0318525
-0.768427	1.59304	-3.36767	0.00607068	0.0297953	-2.92891	HMBOX1	0.587254	-3.37641	0.00625865	0.0318554
-2.96469	3.064	-3.45359	0.00520525	0.0266534	-2.77372	SNRNP27	0.038711	-3.37514	0.00627264	0.031882
-0.217757	9.0563	-2.61835	0.0234658	0.082592	-4.2716	USP5	8.81638	-3.3748	0.00627639	0.031882
-0.662296	6.26761	-3.30759	0.00676184	0.0325027	-3.03746	NOP14	5.23872	-3.37312	0.00629502	0.0319449
-2.31233	3.36973	-3.45857	0.00515914	0.0264438	-2.76472	LOC107056801	0.416457	-3.36706	0.00636254	0.0322554
-0.4335	6.0089	-3.1888	0.00837345	0.0382647	-3.25205	DDX47	5.52209	-3.36517	0.00638381	0.0323311
-0.797824	4.25388	-3.34725	0.00629709	0.030619	-2.9658	ITGA6	3.36552	-3.35588	0.00648917	0.0328321
-0.527878	7.6902	-3.22262	0.00787853	0.0367281	-3.19098	AKAP17A	6.94513	-3.35085	0.00654695	0.0330912
0.411774	6.69755	4.85868	0.000468681	0.00440198	-0.307726	CASP6	6.0743	3.35029	0.00655336	0.0330912
0.36839	6.79936	4.00865	0.00195672	0.012648	-1.77849	GNPDA1	6.2505	3.34844	0.00657483	0.0331535
0.319157	7.13785	2.9982	0.0118131	0.0497085	-3.59552	FUNDC2	6.4066	3.34788	0.00658126	0.0331535
-2.16117	3.03821	-3.4448	0.00528761	0.0269938	-2.78957	ERBIN	0.790847	-3.34754	0.00658519	0.0331535
0.595148	8.82337	3.96881	0.0020969	0.0133677	-1.84925	LOC107049545	8.18964	3.34484	0.00661671	0.0332614
1.95628	3.60803	3.44593	0.00527701	0.0269667	-2.78755	VSIG10L	0.445177	3.34458	0.00661967	0.0332614
0.229332	9.9765	2.71174	0.0198279	0.0730653	-4.10693	TPM3	9.27847	3.34277	0.0066409	0.0333352
-0.455085	9.11892	-5.00762	0.000368528	0.00372915	-0.0590313	H2AFY2	8.06607	-3.34068	0.00666539	0.0334253
-0.682619	5.89839	-3.33058	0.00648829	0.0314546	-2.99591	PPP6R3	4.81078	-3.33883	0.0066872	0.0335017
-2.10726	5.06777	-3.38357	0.00590004	0.0291572	-2.90017	CORO7	1.49661	-3.33738	0.00670424	0.0335541
2.57328	2.67348	3.4109	0.00561818	0.0280909	-2.85079	XYLT1	-0.205291	3.33404	0.00674385	0.0337193
-0.390141	6.74144	-3.08049	0.0101808	0.0444832	-3.44742	RAB3A	5.9764	-3.33325	0.00675328	0.0337333
-0.29013	6.56044	-2.86028	0.0151595	0.0592894	-3.84272	POLR2H	6.09212	-3.3306	0.006785	0.0338564
0.270311	7.75234	2.86694	0.014978	0.0587705	-3.83082	SLC16A1	6.94797	3.33008	0.0067912	0.0338564
0.260427	8.5118	2.88796	0.0144192	0.0574516	-3.79323	YKT6	7.5382	3.32295	0.00687715	0.0342289
0.424791	6.20491	4.55969	0.000766469	0.00635772	-0.815595	NT5DC3	5.45208	3.32277	0.00687933	0.0342289
-0.219332	8.11066	-2.66335	0.0216376	0.0782638	-4.19242	EIF5B	7.79181	-3.32161	0.0068934	0.0342654
-0.485455	5.50805	-4.26366	0.00126215	0.00916947	-1.32895	LARP7	5.14111	-3.31853	0.00693102	0.0344132
0.268577	8.55872	2.78783	0.0172815	0.0659698	-3.97191	CHPKCI	7.82915	3.31807	0.00693662	0.0344132
-1.68244	2.18378	-3.442	0.00531417	0.0270482	-2.79463	C2CD2L	0.74553	-3.31616	0.00696006	0.0344959
-0.289217	5.29077	-2.87068	0.0148771	0.0585793	-3.82414	PWP1	4.97909	-3.31107	0.00702291	0.0347736
-0.542001	5.09208	-4.12953	0.00158798	0.0108853	-1.56463	SMAP2	4.6869	-3.30764	0.0070655	0.0349506
0.463045	5.22304	3.2002	0.00820322	0.0377244	-3.23147	CRAT	4.01125	3.30411	0.00710968	0.0351129
0.558705	8.28131	3.2623	0.00733536	0.0346392	-3.11929	LOC395611	6.12367	3.30392	0.00711208	0.0351129
-0.681268	6.03361	-3.77335	0.00295176	0.0174035	-2.1982	IK	4.79923	-3.30329	0.0071201	0.0351185
-0.388221	6.61395	-4.27812	0.00123145	0.00900187	-1.30366	DNAJC2	6.21943	-3.30199	0.00713637	0.0351647
1.04128	4.78852	3.52072	0.00461755	0.0246076	-2.65256	CAST	2.70285	3.30056	0.00715443	0.0352197
-0.463744	4.59596	-3.13918	0.00915733	0.041003	-3.34161	XPO4	3.21438	-3.29761	0.00719179	0.0353694
0.461042	4.93042	4.34457	0.00110006	0.00829925	-1.18767	RPS6KA5	3.41118	3.2969	0.00720083	0.0353798
-0.595538	4.90284	-3.21582	0.00797555	0.0370449	-3.20325	APBB2	4.31099	-3.29052	0.00728251	0.0357467
0.243445	5.59155	2.71627	0.0196664	0.0725224	-4.09891	KIAA0196	4.63953	3.28995	0.00728987	0.0357484
0.458536	10.7087	3.11596	0.00954918	0.0424223	-3.38348	COX4I1	10.34	3.28397	0.00736718	0.0360455
-0.635297	3.58531	-3.27612	0.00715529	0.034041	-3.09432	EXD2	1.57547	-3.28372	0.00737053	0.0360455
0.432536	8.30757	5.33905	0.000218273	0.00257684	0.483617	PDIA5	7.59508	3.28363	0.00737165	0.0360455
0.336435	7.14213	3.28107	0.0070919	0.0338058	-3.08538	PCCB	6.75267	3.28034	0.00741471	0.0362213
-0.321921	6.6979	-2.95096	0.0128666	0.0528337	-3.68036	DDX18	6.12856	-3.2786	0.00743752	0.0362748
0.982144	9.24552	3.28102	0.00709258	0.0338058	-3.08548	LASP1	7.65278	3.27812	0.00744388	0.0362748
-0.414695	6.60846	-5.09604	0.00031998	0.00334405	0.087217	PDCD11	6.18317	-3.27788	0.007447	0.0362748
-0.361065	6.98115	-2.99728	0.0118327	0.0497501	-3.59717	G3BP2	6.34438	-3.27523	0.007482	0.0363967
1.74046	1.50623	3.38941	0.00583869	0.0289381	-2.88963	FMO3	-0.20082	3.2749	0.0074863	0.0363967
-0.500675	5.9249	-3.14228	0.00910615	0.0408455	-3.336	WBSCR22	5.04409	-3.27415	0.00749621	0.0364102
0.464154	6.65188	3.17075	0.00865041	0.0391916	-3.28463	PSMD12	6.34501	3.27345	0.00750551	0.0364207
-0.393682	6.85161	-3.02899	0.0111736	0.0478868	-3.54015	WDR37	6.43454	-3.27218	0.00752242	0.036468
0.243414	7.80889	2.6806	0.0209743	0.0762431	-4.16198	LOC424401	6.62179	3.26854	0.00757091	0.0366682
-0.255209	5.99085	-2.7419	0.0187768	0.0703096	-4.05349	TRMT10C	5.26038	-3.26783	0.00758045	0.0366796
-1.53623	2.07274	-3.40271	0.0057012	0.0283947	-2.8656	KIF4B	0.3917	-3.26647	0.00759875	0.0367333
-3.18349	3.32165	-3.31508	0.00667146	0.0321897	-3.02393	YLPM1	0.572393	-3.26398	0.00763223	0.036847
0.399281	7.83901	3.09485	0.00992005	0.0434268	-3.42153	PDLIM7	7.44025	3.26365	0.00763673	0.036847
-0.478588	6.01395	-3.10674	0.00970934	0.0429096	-3.4001	SMARCB1	4.76629	-3.26139	0.00766735	0.0369598
-1.70495	3.45553	-3.30349	0.00681182	0.0326813	-3.04487	CLMN	0.826112	-3.25971	0.00769005	0.037004
-1.26999	3.06181	-3.40714	0.00565617	0.0282255	-2.85759	CD44	0.71148	-3.25964	0.00769103	0.037004
-0.205993	8.10978	-2.51015	0.0285065	0.0953511	-4.46064	NUP93	7.77967	-3.25858	0.0077055	0.0370387
-0.618489	7.97042	-3.82415	0.0026997	0.0162748	-2.10724	RBMXL3	6.50185	-3.25692	0.00772822	0.0371129
0.233771	5.98861	2.62818	0.0230541	0.0815932	-4.25434	ATP13A1	5.71202	3.25569	0.00774497	0.037146
-0.434783	9.74133	-4.91582	0.000427228	0.00411389	-0.211961	CG-16	8.64077	-3.25535	0.00774968	0.037146
0.32404	6.95167	3.96439	0.00211309	0.0134541	-1.85712	TSTA3	6.10364	3.25421	0.00776533	0.0371859
-0.480214	6.73382	-4.17699	0.0014637	0.0102822	-1.48105	MAP2	6.21069	-3.25368	0.00777259	0.0371859
-0.399095	8.8835	-3.01581	0.011443	0.0487201	-3.56386	RANBP6	8.3005	-3.25271	0.00778598	0.0372151
-0.402955	5.70628	-3.02434	0.0112678	0.0481286	-3.5485	MRPL15	4.58761	-3.25205	0.00779505	0.0372235
0.546016	9.443	3.14597	0.00904573	0.0407177	-3.32935	NAP1L1	8.46579	3.2489	0.00783856	0.0373963
0.395949	5.07213	3.5959	0.00403949	0.0222238	-2.51705	CHPF	4.55087	3.24679	0.00786795	0.0375014
-0.547472	9.55747	-3.60503	0.00397454	0.0219374	-2.50061	SMC1B	8.79945	-3.24469	0.00789725	0.0375991
-2.81153	3.33853	-3.29387	0.00693062	0.0331889	-3.06226	VPS72	0.830594	-3.24386	0.00790878	0.0375991
0.507401	5.44676	4.13334	0.00157761	0.0108615	-1.55791	FLOT1	4.82155	3.24373	0.00791055	0.0375991
-0.210113	8.5352	-2.58555	0.0248937	0.0866016	-4.32913	PURH	8.26513	-3.24155	0.00794114	0.0377093
-0.211706	7.23652	-2.58877	0.0247499	0.0863671	-4.32349	CPSF3	6.55164	-3.22961	0.00811084	0.0384793
1.51265	5.10854	3.34919	0.00627527	0.0305964	-2.9623	ADH1C	0.988942	3.22512	0.00817549	0.03875
1.27666	4.90156	3.2537	0.00744984	0.0349854	-3.13484	HEXA	1.23252	3.22273	0.00821027	0.0388741
0.301723	7.73212	2.88463	0.0145065	0.0577542	-3.7992	HSPA12A	6.25317	3.22227	0.00821692	0.0388741
0.435058	7.7784	4.64817	0.000661803	0.00574393	-0.664144	MVP	6.62947	3.21568	0.00831337	0.039294
-0.495704	6.53141	-3.89814	0.00237176	0.0147512	-1.9751	THRAP3	5.9967	-3.21459	0.00832951	0.0393338
0.81551	7.48771	3.20146	0.00818453	0.0376893	-3.22918	ATP5D	6.06358	3.21381	0.00834094	0.0393514
-0.285981	6.81238	-2.86463	0.0150407	0.0589603	-3.83494	CSNK1A1	5.74694	-3.21168	0.0083725	0.0394436
-0.42999	7.99226	-5.07171	0.000332624	0.00342703	0.0470858	CERS2	7.38754	-3.21145	0.00837597	0.0394436
-0.35335	5.62791	-2.94262	0.0130619	0.0533352	-3.6953	DHX8	5.05136	-3.20799	0.00842744	0.0396494
-0.507971	5.78258	-3.07696	0.0102459	0.0446341	-3.45378	HECW2	4.95188	-3.20383	0.0084897	0.0399055
-0.404155	5.7893	-2.99012	0.0119868	0.0501497	-3.61003	TRIM7.2	5.20477	-3.20046	0.00854051	0.0401074
0.32866	6.6348	2.87335	0.0148053	0.0585326	-3.81936	PROSC	5.69421	3.19991	0.00854889	0.0401098
-1.18773	3.67499	-3.22583	0.00783309	0.0365831	-3.18518	SLC38A2	2.10996	-3.19818	0.00857516	0.0401961
0.477303	5.26278	4.24972	0.00129251	0.00931046	-1.35337	NMI	3.75602	3.19366	0.00864417	0.0404824
-0.618031	3.73844	-3.41515	0.0055756	0.0279328	-2.84312	PGM2L1	3.10481	-3.1924	0.00866345	0.0405354
0.563887	4.81671	3.10145	0.00980263	0.0432095	-3.40965	KIAA1468	3.70245	3.19157	0.00867622	0.040558
-1.59598	1.8458	-3.22477	0.00784799	0.0366192	-3.18709	ADGRL2	0.447751	-3.18865	0.0087213	0.0407145
-0.196604	9.56334	-2.49682	0.0291969	0.0967538	-4.48379	RAB11B	9.13095	-3.18836	0.00872568	0.0407145
0.198917	8.66604	2.51029	0.0284994	0.0953511	-4.4604	ARPC1A	8.07432	3.186	0.00876221	0.0408179
-0.419401	5.95249	-3.00041	0.0117659	0.0495511	-3.59154	DCLK1	4.56749	-3.1859	0.00876385	0.0408179
0.592304	7.71426	3.11195	0.00961855	0.0426191	-3.39071	RCN1	6.11404	3.18477	0.00878145	0.0408343
-1.97468	2.98701	-3.27762	0.00713607	0.0339813	-3.09162	SLC25A33	0.522684	-3.18464	0.00878337	0.0408343
-0.506386	8.52742	-3.08012	0.0101875	0.0444832	-3.44808	CHAPEX1	7.92844	-3.18036	0.00885031	0.041108
-2.15436	2.89804	-3.21985	0.00791781	0.0368438	-3.19597	EMILIN3	0.128222	-3.17524	0.00893107	0.0414445
0.527026	8.08865	3.68566	0.00344547	0.0197215	-2.35555	P4HA2	5.90241	3.17474	0.008939	0.0414445
0.681569	4.44121	3.1399	0.00914543	0.0409857	-3.34031	L2HGDH	3.505	3.17183	0.00898521	0.0415877
0.90837	3.94482	3.18782	0.00838823	0.0382647	-3.25381	STAT6	0.530741	3.17177	0.00898621	0.0415877
2.47454	3.68577	3.21435	0.00799669	0.0370849	-3.20591	ACBD7	0.320768	3.16734	0.00905712	0.0418779
-0.645037	4.93641	-3.1243	0.00940656	0.0418952	-3.36845	DCUN1D5	3.70198	-3.16628	0.00907403	0.0419181
2.00636	3.2964	3.25442	0.00744014	0.0349721	-3.13353	CA4	0.506634	3.16343	0.00912012	0.0420928
1.76279	4.21789	3.19312	0.00830853	0.0381057	-3.24425	TXNDC16	1.22089	3.15212	0.00930488	0.0429068
-0.420367	7.02516	-4.45886	0.000907233	0.00714026	-0.989336	USP10	6.24927	-3.15105	0.00932254	0.0429239
-1.83516	2.08114	-3.19039	0.00834954	0.0382375	-3.24918	PNKD	0.291694	-3.15024	0.00933609	0.0429239
1.34638	4.35452	3.17831	0.00853327	0.0388222	-3.27098	DYNLT3	1.16679	3.15008	0.00933873	0.0429239
0.502948	5.05526	3.11833	0.0095084	0.042278	-3.37921	FAAHL	3.97232	3.14986	0.00934226	0.0429239
0.317181	8.93781	3.01173	0.0115276	0.048911	-3.57119	SEC61A1	8.72248	3.14563	0.00941267	0.0432018
0.484714	5.2118	3.0214	0.0113278	0.0483448	-3.5538	TMEM164	4.76909	3.14441	0.0094331	0.0432018
-0.984029	4.58656	-3.35772	0.00617989	0.030218	-2.94687	RBM15	3.25165	-3.14439	0.00943344	0.0432018
-3.65758	3.23763	-3.19485	0.00828268	0.0380213	-3.24113	NOL12	0.258735	-3.1442	0.00943663	0.0432018
0.612019	5.99647	3.64221	0.00372092	0.0209687	-2.43368	PSMF1	5.64824	3.14264	0.0094628	0.0432827
0.29326	8.63878	2.76593	0.0179792	0.0678209	-4.01084	NMRAL1	6.79788	3.14103	0.00948986	0.0433676
0.409161	6.28891	3.00845	0.0115962	0.0490793	-3.57709	CLPTM1L	5.39401	3.14045	0.00949972	0.0433738
3.11974	3.5332	3.18806	0.00838464	0.0382647	-3.25338	ELMSAN1	0.645341	3.13874	0.00952857	0.0434666
0.300064	5.64951	2.76365	0.0180533	0.0679497	-4.01489	TRAPPC11	4.93633	3.1382	0.00953772	0.0434695
-1.48034	3.20617	-3.17002	0.00866182	0.0391972	-3.28595	CENPO	1.10715	-3.13676	0.00956199	0.0435412
-0.350427	8.24715	-2.87126	0.0148614	0.0585727	-3.8231	ZNF207	7.54975	-3.13564	0.00958111	0.0435893
0.286259	5.87914	2.81499	0.0164534	0.063378	-3.92355	WDR11	5.23602	3.1316	0.00965013	0.0438642
-0.207674	11.9269	-2.50887	0.0285723	0.0953511	-4.46287	RPL6	11.6963	-3.12952	0.00968575	0.0439779
1.83373	2.66716	3.17059	0.0086529	0.0391916	-3.28492	CYBRD1	0.535473	3.12913	0.00969239	0.0439779
-0.422016	6.49991	-4.72892	0.000579337	0.00517692	-0.526753	GLYR1	5.84534	-3.12582	0.00974962	0.0441983
-0.655119	5.69146	-3.54873	0.00439283	0.0238243	-2.60204	LIG1	4.03039	-3.12442	0.00977389	0.0442689
-0.628456	4.96752	-3.06794	0.0104142	0.0452789	-3.47003	DHX37	4.10398	-3.12096	0.00983416	0.0445024
-0.439083	7.08071	-4.42401	0.000961973	0.00747736	-1.04966	TOMM70	6.46766	-3.11905	0.00986753	0.0446134
-0.679826	5.08765	-3.54907	0.00439019	0.0238243	-2.60143	LOC107049501	3.94976	-3.11855	0.00987619	0.0446134
-2.16638	6.54555	-3.19753	0.00824266	0.0378717	-3.23628	BHMT2	0.297015	-3.11668	0.0099092	0.0446885
-1.33656	2.0377	-3.1621	0.00878643	0.0396205	-3.30025	RSBN1L	0.803357	-3.11661	0.00991032	0.0446885
0.42953	6.60382	2.98428	0.0121142	0.0505998	-3.62053	RHOT1	6.24462	3.11555	0.00992911	0.0447332
0.272472	6.38655	2.70542	0.0200555	0.0736911	-4.11811	SLC12A2	5.75249	3.11496	0.0099395	0.0447332
0.200629	8.15789	2.50339	0.0288545	0.0959935	-4.47238	CPNE1	7.09276	3.11428	0.00995153	0.0447332
-0.679862	5.00255	-3.07825	0.0102221	0.0445958	-3.45146	SPOUT1	4.33591	-3.11386	0.00995894	0.0447332
0.41792	5.10835	2.94477	0.0130112	0.0533352	-3.69145	FBLN2	3.59052	3.11329	0.0099689	0.0447332
-0.823109	4.22695	-3.41239	0.00560329	0.0280439	-2.84812	IL1RAP	3.38856	-3.11307	0.00997286	0.0447332
0.557286	7.03448	3.70969	0.00330228	0.0190948	-2.3124	PICALM	5.56348	3.11116	0.0100067	0.0448248
0.586101	6.49673	3.04147	0.0109243	0.0470555	-3.51768	LOC424109	5.70584	3.11093	0.0100109	0.0448248
-1.23884	2.06246	-3.1304	0.00930352	0.0415481	-3.35744	RAD54B	0.565722	-3.10672	0.010086	0.0451216
1.49809	1.51924	3.21421	0.0079987	0.0370849	-3.20616	NUP188	-0.152964	3.1058	0.0101024	0.0451555
-1.37136	2.47361	-3.13456	0.00923393	0.0413097	-3.34994	DAB2IP	0.66175	-3.10517	0.0101138	0.0451666
0.695306	9.78097	3.43275	0.00540283	0.0272816	-2.81134	CKAP4	8.15324	3.10376	0.0101392	0.0452405
0.236331	6.48665	2.65019	0.0221572	0.0796739	-4.21561	HMGCL	5.90609	3.09758	0.0102512	0.0456833
-0.298301	7.71734	-2.73818	0.0189034	0.0706799	-4.06009	BOP1	7.19953	-3.09729	0.0102564	0.0456833
-0.295774	6.20913	-2.77307	0.0177487	0.0672135	-3.99816	PPP4R3A	5.17098	-3.09578	0.0102839	0.0457661
0.389548	7.18318	4.13201	0.00158122	0.0108615	-1.56026	DLG1	6.66818	3.09305	0.0103339	0.0459482
-0.392768	6.61819	-2.91339	0.0137711	0.0554761	-3.74771	VPS4A	6.17353	-3.08854	0.010417	0.0462778
0.4253	6.95025	4.3962	0.00100813	0.00774315	-1.0979	GALNT2	6.21471	3.0879	0.0104289	0.0462902
0.400255	7.65436	4.78999	0.000524179	0.00481678	-0.423398	GMPPB	6.72705	3.08051	0.0105667	0.0468612
-0.464408	9.21148	-4.2228	0.00135328	0.00965279	-1.40055	DDX21	8.64065	-3.07848	0.0106049	0.0469896
-0.503355	5.97135	-3.82453	0.00269792	0.0162748	-2.10657	NAA40	4.74462	-3.07378	0.0106939	0.0473429
-0.50925	8.35078	-3.85274	0.00256776	0.0156086	-2.05614	TSN	7.83975	-3.06676	0.0108282	0.047896
0.271694	8.47909	2.85547	0.0152921	0.0596252	-3.85132	LMAN2L	7.78098	3.06345	0.0108921	0.0481367
-0.848263	5.15917	-3.05825	0.010598	0.0459607	-3.48747	MRPS7	3.46481	-3.06056	0.0109482	0.0483426
0.409005	8.11201	2.87925	0.0146483	0.0580468	-3.80882	CAND2	6.8877	3.0568	0.0110217	0.0486162
-1.31561	3.76864	-3.09542	0.00990986	0.0434268	-3.42051	UBL3	1.7317	-3.05624	0.0110327	0.0486162
0.584116	7.84823	3.55669	0.00433107	0.0235484	-2.5877	FAHD2A	7.44061	3.05593	0.0110387	0.0486162
-0.758035	5.28652	-3.37056	0.00603928	0.0297014	-2.92368	AKAP8L	4.01838	-3.05499	0.0110572	0.0486555
0.489743	4.39448	2.97459	0.0123282	0.0512003	-3.63793	ATG4B	3.72142	3.04876	0.0111804	0.0491552
-0.222671	9.21012	-2.50902	0.0285647	0.0953511	-4.46261	PSMC3	8.88965	-3.04785	0.0111985	0.0491924
0.715426	7.50852	3.44046	0.00532887	0.0270689	-2.79742	INSRR	6.74162	3.04697	0.0112161	0.0492274
0.618015	4.47224	2.99138	0.0119595	0.0500767	-3.60776	MTCH1	3.33493	3.04598	0.0112358	0.0492715
-0.692457	4.90496	-3.00723	0.0116217	0.0491056	-3.57927	KDM2A	4.02312	-3.03302	0.0114979	0.0503775
-0.338269	8.24388	-2.95498	0.0127732	0.0525655	-3.67313	BNAS1	7.97918	-3.02933	0.0115736	0.0506654
-0.483591	5.81617	-2.92056	0.0135937	0.0550222	-3.73486	SRC	5.15789	-3.02841	0.0115926	0.0506977
-2.88257	2.66959	-3.09819	0.00986039	0.0434266	-3.41551	HIC2	-0.16596	-3.02798	0.0116014	0.0506977
-0.71644	5.13968	-3.36396	0.00611111	0.0299332	-2.9356	ANKRD17	4.12946	-3.02753	0.0116108	0.0506977
-0.698988	6.1279	-3.1796	0.00851348	0.0387966	-3.26866	ASCC1	5.45043	-3.02435	0.0116766	0.0509414
-0.657273	5.90984	-2.99631	0.0118535	0.0497964	-3.59891	ALDH1A2	3.14905	-3.02281	0.0117087	0.0510378
0.577135	4.45719	2.97181	0.0123904	0.0513748	-3.64293	CDH15	4.00454	3.02187	0.0117282	0.0510791
0.226451	12.2669	2.52843	0.027586	0.0934952	-4.42885	ALDOC	10.8459	3.01928	0.0117825	0.0512647
0.655186	5.72366	2.98274	0.0121479	0.0506575	-3.62329	COX7A2	5.03911	3.01887	0.0117909	0.0512647
-2.40423	2.49843	-3.09524	0.00991314	0.0434268	-3.42084	FAM193B	0.132538	-3.01815	0.011806	0.0512868
-1.10859	3.04942	-3.03643	0.0110243	0.0474061	-3.52675	MCM2	0.100702	-3.01706	0.0118291	0.0513374
-0.557948	6.90692	-2.94353	0.0130405	0.0533352	-3.69368	RFC5	5.39767	-3.01664	0.0118378	0.0513374
-0.494506	5.56072	-3.93943	0.00220691	0.0139044	-1.90152	AHCTF1	5.09896	-3.01601	0.0118511	0.0513512
1.48686	1.69351	3.11049	0.00964392	0.0426916	-3.39335	TPCN3	0.127213	3.0133	0.0119084	0.0515083
-0.997382	4.96707	-3.02523	0.0112498	0.0481147	-3.54691	POLR1E	3.28223	-3.01324	0.0119097	0.0515083
-0.704861	6.55256	-2.98344	0.0121326	0.0506352	-3.62204	TAF15	5.4376	-3.01266	0.0119219	0.0515083
-0.219574	8.46672	-2.45862	0.0312656	0.102149	-4.5499	COTL1	8.02774	-3.0121	0.0119338	0.0515083
2.09965	2.57774	3.05517	0.0106573	0.0461785	-3.49303	RAP2C	0.4327	3.01191	0.0119378	0.0515083
0.31203	8.8596	2.73677	0.0189518	0.0707571	-4.0626	DLST	8.07892	3.00824	0.012016	0.051802
0.384411	8.94863	4.64596	0.00066422	0.00575132	-0.667907	FERMT2	7.87469	3.00707	0.0120412	0.0518666
0.41657	6.65631	2.85107	0.015414	0.0600296	-3.85916	GLIPR2	6.15607	3.00589	0.0120666	0.0518672
0.599281	4.91352	2.95212	0.0128396	0.0527653	-3.67827	GCHFR	0.420168	3.00527	0.0120799	0.0518672
0.461199	6.30702	3.84046	0.00262362	0.0159102	-2.07809	ACOT13	5.66533	3.00515	0.0120824	0.0518672
-0.453646	8.07239	-3.80562	0.00278898	0.0166346	-2.14041	CHTOP	7.58755	-3.00495	0.0120866	0.0518672
0.398297	6.81904	2.93088	0.0133422	0.0542193	-3.71636	COPS4	6.2539	3.00469	0.0120922	0.0518672
-0.34325	5.12302	-2.77664	0.0176344	0.0669501	-3.9918	TRRAP	3.93682	-3.00314	0.0121256	0.051967
0.560142	7.16881	3.43963	0.00533674	0.027082	-2.79891	COL1A2	5.39121	3.0021	0.0121481	0.0520194
-0.235009	8.12803	-2.58744	0.0248094	0.0863671	-4.32583	UBE2M	7.81531	-2.99783	0.0122407	0.0523722
2.47372	4.20862	3.06432	0.0104824	0.0455369	-3.47654	ITGA4	1.27267	2.99623	0.0122757	0.0524777
-2.11957	5.13848	-3.03666	0.0110196	0.0474061	-3.52634	NDUFAF2	0.858538	-2.99387	0.0123273	0.0526543
-0.800635	5.02603	-3.01573	0.0114444	0.0487201	-3.56399	CD276	4.18184	-2.99302	0.012346	0.05269
0.499258	6.49862	2.88905	0.0143908	0.0573831	-3.79127	ROCK2	5.60495	2.98817	0.0124531	0.0531026
0.962755	2.44907	3.15569	0.00888849	0.0400453	-3.3118	CHODL	0.427525	2.98694	0.0124803	0.0531396
2.08513	2.4917	3.02979	0.0111573	0.0478868	-3.5387	KANK1	0.295712	2.98684	0.0124826	0.0531396
-0.365202	12.2925	-4.20562	0.00139363	0.00987154	-1.43071	RPL27	11.9863	-2.98586	0.0125045	0.0531884
0.354417	8.79382	4.02614	0.00189831	0.0123173	-1.74748	SEC13	7.84109	2.98348	0.0125576	0.0533699
-0.456689	6.86468	-2.88387	0.0145263	0.0577626	-3.80054	DARS2	6.35261	-2.98203	0.01259	0.0534631
-1.48568	4.78398	-3.01387	0.0114831	0.0488032	-3.56734	MBD3	1.58501	-2.97996	0.0126364	0.0536155
-1.49757	2.13162	-3.01079	0.0115471	0.0489474	-3.57287	UBE2S	0.423813	-2.97638	0.0127172	0.0539133
1.94041	2.51767	3.02526	0.0112491	0.0481147	-3.54685	SMPDL3A	0.557095	2.97307	0.0127925	0.0541875
0.414647	6.93558	3.47306	0.00502727	0.026056	-2.73856	NHLRC2	6.36159	2.97233	0.0128092	0.0542052
0.371172	5.21686	2.79887	0.0169399	0.0649088	-3.95226	SDF2	4.65662	2.97195	0.0128179	0.0542052
0.328527	7.99669	2.71975	0.0195432	0.0722248	-4.09275	MRC2	6.90145	2.97056	0.0128497	0.0542945
2.68388	3.92709	3.0104	0.0115554	0.0489474	-3.57359	GGACT	-0.0682933	2.96471	0.0129842	0.0548173
0.830992	7.47924	2.95756	0.0127137	0.0524596	-3.6685	ECI2	6.50772	2.9628	0.0130285	0.054959
-0.697225	6.29803	-2.94264	0.0130615	0.0533352	-3.69528	SH3GL1	4.38918	-2.95897	0.0131177	0.0552896
0.468093	8.68596	3.58658	0.00410693	0.0224989	-2.53384	YARS	8.05343	2.95797	0.0131409	0.0553416
-0.610323	5.60675	-3.46426	0.00510689	0.0263082	-2.75444	ARBP	4.84364	-2.95595	0.0131883	0.0554954
-0.516918	7.92194	-3.57287	0.0042082	0.0230277	-2.55853	VAPA	6.96656	-2.95426	0.0132282	0.0555934
-1.16057	4.73448	-3.11383	0.00958586	0.0425112	-3.38731	MRPS14	3.29732	-2.95362	0.0132432	0.0555934
-0.633236	7.01895	-2.93267	0.0132993	0.0541312	-3.71316	LMCD1	6.11362	-2.9534	0.0132484	0.0555934
0.400765	5.08735	2.81958	0.0163173	0.0630257	-3.91535	SCFD2	4.33914	2.95311	0.0132552	0.0555934
0.606417	5.07681	2.90436	0.0139979	0.0562122	-3.76388	PARP3	4.05682	2.95263	0.0132665	0.055595
-2.0405	2.88965	-2.99291	0.0119266	0.050021	-3.60502	SHOX	0.772039	-2.951	0.0133051	0.0557111
-0.374507	6.16699	-4.14192	0.0015545	0.010728	-1.54278	NIP7	5.7496	-2.9436	0.0134816	0.0564037
0.866499	4.04662	3.16381	0.00875936	0.0395334	-3.29716	LAMTOR1	2.38696	2.936	0.0136654	0.0571259
-0.350094	7.82092	-2.72044	0.019519	0.0721876	-4.09153	LONP1	7.10567	-2.93355	0.0137252	0.0573288
1.66649	4.40937	3.02497	0.0112551	0.0481147	-3.54738	NDRG1	0.841881	2.93137	0.0137786	0.057505
-2.05677	4.49078	-2.99237	0.0119383	0.0500289	-3.606	MAP7D1	0.845314	-2.93044	0.0138015	0.0575533
-0.460729	9.37718	-2.85	0.0154439	0.0600792	-3.86108	KPNB1	8.66414	-2.92864	0.0138456	0.05769
0.284578	5.95497	2.64271	0.0224579	0.080263	-4.22877	GNAO1	5.02096	2.92408	0.0139586	0.0581135
-1.87048	3.99346	-3.00549	0.0116583	0.049179	-3.5824	ISCU	1.04074	-2.92018	0.0140559	0.0584709
1.05907	5.80466	3.09659	0.0098889	0.0434268	-3.41839	SNX8	3.12976	2.91963	0.0140698	0.0584808
-0.157779	7.0899	-2.09591	0.0594103	0.163075	-5.15994	CUL1	6.94663	-2.91911	0.0140826	0.0584866
0.265831	7.41318	2.57452	0.0253927	0.0879177	-4.34843	NCLN	6.83652	2.91715	0.014132	0.0586437
-2.27955	4.53061	-2.9585	0.0126923	0.0524135	-3.66683	PRRC2B	0.367439	-2.91537	0.0141769	0.0587825
-0.640312	5.78811	-2.88368	0.0145313	0.0577626	-3.80088	DCAF13	4.72337	-2.91379	0.0142169	0.0589001
-0.480203	6.25562	-2.89462	0.0142467	0.0569869	-3.78132	UBR7	5.48736	-2.91276	0.0142431	0.0589608
0.554086	4.81692	2.87171	0.0148493	0.0585703	-3.82229	CTSO	3.90277	2.91133	0.0142794	0.0590632
-0.173889	7.80803	-2.26619	0.0440457	0.131193	-4.878	EIF4G3	7.48261	-2.91046	0.0143016	0.0591069
0.598041	5.14049	2.87035	0.014886	0.0585793	-3.82473	ABCG2	4.29305	2.90972	0.0143204	0.0591367
-2.96453	2.57994	-2.95494	0.0127742	0.0525655	-3.67321	MYBPHL	-0.0472057	-2.90881	0.0143436	0.0591848
0.468197	7.07218	3.62235	0.0038542	0.0214431	-2.46941	GOLGA3	5.80281	2.90587	0.0144189	0.0594472
0.450804	6.53451	3.37385	0.00600373	0.0295551	-2.91773	MAT2B	5.72289	2.90448	0.0144546	0.0595463
0.244469	8.72363	2.50126	0.0289653	0.0961737	-4.47609	CISD2	7.99353	2.90357	0.014478	0.0595469
0.700215	4.14871	2.8812	0.0145967	0.0579322	-3.80532	APEH	3.44927	2.90357	0.0144781	0.0595469
0.23858	8.06087	2.81822	0.0163575	0.0631039	-3.91778	CAPN1	7.39691	2.90268	0.0145012	0.0595938
-0.257512	12.4254	-2.52385	0.0278143	0.0939124	-4.43683	TRAP1	12.1211	-2.90084	0.0145487	0.0597009
-0.797597	4.27661	-2.89795	0.014161	0.0567329	-3.77535	TP53BP1	0.399848	-2.90076	0.0145506	0.0597009
-0.34429	11.8089	-5.33634	0.000219195	0.00258174	0.479246	NCL	11.4165	-2.89993	0.0145723	0.0597417
-2.16857	1.62094	-2.94041	0.0131143	0.0535062	-3.69927	FAM96B	-0.0344336	-2.89785	0.0146265	0.0599157
0.210711	6.77617	2.86078	0.0151458	0.0592814	-3.84183	FNTA	6.09993	2.89488	0.014704	0.0601378
1.02819	4.88705	2.91233	0.0137975	0.0555307	-3.7496	LOC100858664	2.88986	2.89478	0.0147066	0.0601378
-0.280178	5.76723	-2.58774	0.0247959	0.0863671	-4.3253	PPIL4	5.5245	-2.89376	0.0147334	0.0601378
0.456685	5.64832	2.78075	0.0175038	0.0666688	-3.98449	COL4A3BP	4.08292	2.89371	0.0147346	0.0601378
0.608231	4.52082	3.30623	0.00677835	0.0325514	-3.03992	REM1	3.61622	2.89352	0.0147397	0.0601378
2.07163	3.50118	2.92758	0.0134222	0.0543713	-3.72228	KRT75L2	0.290096	2.88542	0.0149538	0.0609628
-0.531417	4.50541	-3.53828	0.00447531	0.0241015	-2.62088	SUGP2	1.13405	-2.88375	0.0149985	0.0610961
0.897877	4.07584	3.09521	0.00991364	0.0434268	-3.42089	ASL2	2.2747	2.88253	0.015031	0.0611798
-0.551656	4.43301	-2.82683	0.016105	0.0624128	-3.90244	PFKFB3	3.42979	-2.88137	0.0150623	0.0612566
-1.66163	2.80999	-2.91713	0.0136783	0.0551892	-3.74101	RAD54L2	0.835061	-2.88093	0.0150739	0.0612566
0.275128	6.91671	2.53609	0.0272093	0.0925115	-4.41551	SLC12A4	6.28295	2.87979	0.0151047	0.0613318
1.29014	5.11099	2.98763	0.0120409	0.0503347	-3.6145	GALC	1.10257	2.87912	0.0151228	0.0613318
-0.534292	6.03163	-3.39222	0.00580938	0.0288358	-2.88455	NOVA1	4.81558	-2.8789	0.0151285	0.0613318
-1.52152	1.57375	-2.97332	0.0123565	0.051276	-3.64021	CAMK2A	0.498321	-2.87751	0.0151663	0.061436
-1.74125	2.23087	-2.95637	0.0127411	0.05253	-3.67064	SNX33	0.37462	-2.87542	0.0152227	0.0616156
0.287103	7.15527	2.65896	0.0218094	0.07861	-4.20015	ACBD3	6.22909	2.8716	0.0153267	0.0619469
-0.237379	7.8785	-2.52228	0.0278927	0.0940825	-4.43956	TNPO1	7.426	-2.87152	0.0153288	0.0619469
-2.02308	4.28069	-2.91197	0.0138064	0.0555307	-3.75024	ELL	0.889931	-2.87008	0.0153683	0.0620416
1.48616	2.98874	2.90345	0.014021	0.0562606	-3.76551	CSGALNACT1	0.646916	2.86978	0.0153766	0.0620416
0.467252	5.34928	2.77149	0.0177993	0.0672918	-4.00096	TRAPPC2L	4.81879	2.86912	0.0153944	0.0620646
-0.578107	4.85459	-2.81758	0.0163766	0.0631296	-3.91893	USP16	4.04172	-2.86771	0.0154333	0.0621719
0.351522	9.40964	4.62236	0.000690685	0.00587082	-0.70822	CAPZB	9.12851	2.86446	0.0155228	0.0624756
0.403895	6.43872	4.09664	0.00168053	0.0112182	-1.62269	SVIL	5.43261	2.86409	0.0155332	0.0624756
-0.390649	7.64059	-3.73702	0.00314682	0.0182976	-2.26334	NMT1	7.29089	-2.86184	0.0155956	0.0626774
0.573307	5.60659	2.81402	0.0164823	0.063439	-3.92527	MRPL43	4.549	2.86023	0.0156403	0.062763
-0.434912	10.987	-2.77622	0.0176479	0.0669501	-3.99255	RPL31	10.3454	-2.86019	0.0156415	0.062763
1.51913	1.85342	2.89263	0.014298	0.0571097	-3.78487	POLE4	0.243109	2.85848	0.0156892	0.062905
0.293667	5.32032	2.56029	0.0260512	0.0895578	-4.37331	RBKS	4.51685	2.85681	0.0157359	0.0630426
-0.280433	7.27817	-2.5319	0.0274149	0.0930712	-4.42281	CREPT	6.95096	-2.85314	0.0158392	0.0634066
-0.415609	6.83571	-3.8102	0.00276664	0.0166167	-2.13221	CBX1	5.6623	-2.84955	0.0159408	0.0637632
0.487482	8.56152	3.47018	0.00505321	0.0261373	-2.74376	SDCBP	7.83681	2.84872	0.0159646	0.0638028
0.447732	7.42836	2.75346	0.0183887	0.0690084	-4.03298	PPP1R7	6.89758	2.84832	0.0159757	0.0638028
-1.31318	2.6096	-2.87814	0.0146777	0.0581182	-3.8108	METTL5	-0.162671	-2.84787	0.0159887	0.0638048
0.384023	6.86564	4.36615	0.00106061	0.0080733	-1.15011	RHEB	6.46996	2.84538	0.0160598	0.0640385
2.06734	2.47418	2.9195	0.0136198	0.0550403	-3.73676	LOC421792	0.446737	2.84425	0.0160921	0.0641171
-0.465854	5.89134	-3.497	0.00481697	0.0252552	-2.69534	RCL1	5.22175	-2.84353	0.0161126	0.0641486
0.562276	5.99788	3.38614	0.00587298	0.0290798	-2.89553	CAB39L	4.31671	2.84105	0.0161841	0.0643515
-0.381707	6.02796	-2.67946	0.0210177	0.0763463	-4.164	EZR	5.18174	-2.84089	0.0161888	0.0643515
-1.01567	4.59094	-3.01404	0.0114795	0.0488032	-3.56703	UTP14A	3.15178	-2.83986	0.0162184	0.0644188
0.330182	7.86684	4.10276	0.0016629	0.0112057	-1.61188	SRP9	7.13882	2.83829	0.0162639	0.0645491
-0.309154	7.09961	-2.64992	0.0221681	0.0796739	-4.21609	RAB4A	6.57307	-2.83658	0.0163135	0.0646721
-0.268017	5.39292	-2.51466	0.0282768	0.0950012	-4.45281	FUT11	4.95049	-2.83635	0.0163202	0.0646721
0.381419	8.35189	2.69572	0.0204099	0.0748316	-4.13527	KTN1	7.50936	2.83584	0.0163352	0.0646811
-1.34985	3.05672	-2.94263	0.0130618	0.0533352	-3.6953	TELO2	0.939515	-2.83401	0.0163883	0.0648414
0.206213	9.45508	2.38445	0.0356975	0.112869	-4.67741	CAP1	8.39669	2.83284	0.0164227	0.064927
-0.675022	4.98022	-2.81279	0.016519	0.063439	-3.92747	ERAL1	4.24532	-2.83234	0.0164374	0.0649348
-0.257127	11.5968	-2.50248	0.0289017	0.0960878	-4.47396	RPS23	11.2975	-2.83071	0.016485	0.0650723
0.43766	4.91021	3.54335	0.00443508	0.0239607	-2.61174	ARFGAP3	3.78884	2.82934	0.0165253	0.0651391
-2.2125	2.60045	-2.87256	0.0148265	0.0585703	-3.82077	MYLPF	0.812207	-2.82927	0.0165274	0.0651391
-0.350555	6.14815	-3.51296	0.00468183	0.0248464	-2.66655	ZPR1	5.78487	-2.82124	0.0167657	0.0660272
0.378369	7.67028	4.13159	0.00158237	0.0108615	-1.561	APRT	7.28658	2.81983	0.0168077	0.0661415
0.387554	8.93394	2.68631	0.0207594	0.0758403	-4.1519	PAPSS2	6.60762	2.81681	0.0168984	0.0664472
-0.383324	9.08348	-4.06194	0.00178429	0.0117115	-1.68406	P22	7.99055	-2.81152	0.0170585	0.0670251
0.243713	7.2724	2.43559	0.0325811	0.105234	-4.58962	PTPN2	6.69442	2.80922	0.0171284	0.0672256
0.350999	6.87045	2.61084	0.0237855	0.0835441	-4.28479	HDHD2	6.51779	2.80898	0.0171359	0.0672256
0.368846	8.42918	4.35492	0.00108095	0.00819343	-1.16965	ESYT2	7.61506	2.80773	0.017174	0.0673231
0.728223	4.30236	2.96317	0.0125854	0.0520564	-3.65843	GPR180	3.30521	2.80516	0.0172529	0.0675361
0.489276	5.76373	2.73273	0.0190904	0.0711704	-4.06975	PARVA	4.69027	2.8051	0.0172548	0.0675361
-0.653993	5.58096	-3.0507	0.0107437	0.0464346	-3.50108	PUM3	4.74348	-2.80346	0.0173052	0.0676674
-2.13273	2.97593	-2.857	0.0152497	0.0595509	-3.84858	FAM107B	0.810093	-2.80315	0.0173149	0.0676674
0.363076	8.83595	2.64483	0.0223723	0.0800691	-4.22504	ARL1	8.28513	2.80216	0.0173455	0.0677352
0.206233	5.98724	2.44301	0.0321519	0.104177	-4.57685	PTPN9	5.4978	2.80123	0.017374	0.0677945
0.46816	7.24869	2.7513	0.0184607	0.0692276	-4.03682	MARCKS	5.9861	2.79924	0.017436	0.0679844
-2.5918	3.65322	-2.86102	0.0151391	0.0592814	-3.84139	DMRT3	0.548826	-2.79763	0.017486	0.0681271
1.07738	4.58638	2.94386	0.0130327	0.0533352	-3.69308	GNAL	2.87681	2.79597	0.0175376	0.0682761
0.358578	5.24957	2.63095	0.0229391	0.0813131	-4.24947	PYCRL	4.67676	2.79403	0.0175984	0.0684605
-2.12813	8.08232	-2.856	0.0152773	0.0596132	-3.85037	MYH1D	4.93472	-2.79226	0.0176542	0.0686253
-0.926226	3.16603	-2.80195	0.0168457	0.0645963	-3.94676	PDGFRA	0.711093	-2.78577	0.0178592	0.0693695
0.394924	5.50915	3.36354	0.00611576	0.0299332	-2.93636	LOC107056280	4.97421	2.78507	0.0178815	0.0694031
0.624375	4.88821	2.76662	0.0179568	0.0677865	-4.00962	CHPF2	4.12764	2.78437	0.017904	0.0694374
0.431698	7.94731	3.05428	0.0106744	0.0462135	-3.49463	COL5A1	6.79986	2.7824	0.017967	0.0696288
-0.233418	11.8471	-2.84311	0.0156376	0.06074	-3.87338	RPS6	11.6175	-2.77886	0.0180805	0.0699595
0.912845	1.59827	2.79354	0.0171039	0.0654267	-3.96174	COIL	-0.153745	2.77851	0.018092	0.0699595
-0.453843	7.55331	-3.50142	0.00477915	0.0251794	-2.68737	IPO9	7.04176	-2.77846	0.0180935	0.0699595
0.259687	9.62678	2.44423	0.0320817	0.104082	-4.57474	NUTF2	8.92296	2.77729	0.0181314	0.070053
0.284426	7.56805	2.50859	0.0285866	0.0953511	-4.46335	VKORC1L1	7.05142	2.77571	0.0181824	0.0701852
0.509847	5.15613	3.27393	0.00718356	0.0341119	-3.09828	PDPR	4.58277	2.77526	0.0181971	0.0701852
-0.599681	11.3698	-3.21121	0.00804204	0.0371928	-3.21158	KRT8	10.3511	-2.77495	0.0182069	0.0701852
-0.490896	6.5329	-2.72719	0.0192826	0.0716251	-4.07958	BCLAF1	5.61105	-2.77282	0.0182763	0.0703473
-0.401003	7.0542	-2.64879	0.0222133	0.0796984	-4.21808	FNBP1L	6.52533	-2.77281	0.0182765	0.0703473
-0.462105	6.06651	-2.6866	0.0207485	0.0758403	-4.15138	POLR1C	5.17875	-2.77041	0.0183549	0.0705576
-0.261914	7.72264	-2.454	0.0315254	0.1028	-4.55789	MYEF2	6.81687	-2.77029	0.0183588	0.0705576
2.23248	2.56733	2.81288	0.0165164	0.063439	-3.92731	CRISPLD1	0.236793	2.76813	0.0184296	0.0707632
-0.384165	6.96866	-2.62393	0.0232312	0.0819926	-4.26181	KIF2A	6.23897	-2.76781	0.01844	0.0707632
-0.487817	4.53963	-2.73857	0.0188902	0.0706799	-4.0594	ZNF687	3.4199	-2.76699	0.0184672	0.070814
0.19343	7.72723	2.20849	0.0487704	0.140287	-4.97452	POGLUT1	7.34112	2.76484	0.0185379	0.0710318
-0.397267	6.33522	-3.6731	0.00352287	0.0200107	-2.37813	USP24	5.80558	-2.7605	0.0186816	0.0715288
1.16301	1.2851	2.78329	0.0174237	0.0664131	-3.97997	KNOP1	-0.247962	2.75886	0.0187363	0.0716326
0.24343	6.01705	2.40512	0.0344049	0.110217	-4.642	THBS4	4.67821	2.75848	0.018749	0.0716326
0.582933	5.61661	2.71904	0.0195682	0.0722511	-4.094	COMMD4	5.00838	2.75843	0.0187509	0.0716326
-0.245509	5.03613	-2.45595	0.0314155	0.102507	-4.55452	DDX10	4.56089	-2.75588	0.018836	0.0719038
-1.90827	5.54703	-2.82835	0.0160605	0.0622879	-3.89971	LOC112530285	1.45591	-2.75392	0.0189019	0.0721014
-0.352364	9.99042	-4.09937	0.00167264	0.0112155	-1.61787	RPL32	9.68178	-2.75348	0.018917	0.072105
-0.197425	6.9925	-2.24681	0.0455815	0.133909	-4.91052	OSBPL9	6.64957	-2.75056	0.0190155	0.0724265
0.502026	4.8125	3.02904	0.0111725	0.0478868	-3.54005	SMPD2	4.0206	2.75009	0.0190312	0.0724323
-0.733235	2.60659	-2.97506	0.0123179	0.0511989	-3.6371	BRD7	0.43255	-2.74707	0.019134	0.072654
2.21535	4.70272	2.78799	0.0172764	0.0659698	-3.97162	SCAMP4	0.374906	2.74689	0.01914	0.072654
0.716925	5.96291	2.91646	0.0136948	0.0552122	-3.7422	BPGM	5.15731	2.74684	0.0191419	0.072654
-0.346235	6.16104	-3.94408	0.00218914	0.0138347	-1.89326	XRCC6	5.57043	-2.74671	0.0191465	0.072654
0.302592	9.65638	2.51317	0.0283524	0.0951297	-4.45539	PAPSS1	9.03257	2.74554	0.0191864	0.0727512
0.331216	8.13721	2.63122	0.0229278	0.0813131	-4.24898	PGRMC2	7.70077	2.74485	0.01921	0.0727868
0.332995	6.47862	2.54799	0.0266337	0.0909182	-4.39477	MGAT2	6.13544	2.7441	0.0192357	0.0728299
0.308012	7.39509	2.5202	0.0279971	0.0943098	-4.44318	EFHD2	6.37973	2.74107	0.0193398	0.0731697
-1.06353	2.82015	-2.76022	0.0181655	0.0682714	-4.02098	AURKB	0.542811	-2.73918	0.0194049	0.0733618
0.691842	4.33871	2.72511	0.019355	0.0717895	-4.08326	TTC38L	3.42542	2.73617	0.0195093	0.0737018
-0.888921	6.65491	-2.92991	0.0133657	0.0542717	-3.7181	COBLL1	5.1646	-2.73162	0.0196677	0.074234
-0.560818	4.4637	-2.69147	0.0205669	0.0752987	-4.14278	SRSF5	3.30354	-2.73129	0.0196793	0.074234
-1.94921	2.41068	-2.77197	0.0177839	0.0672834	-4.00011	SBF1	0.0538712	-2.73041	0.0197104	0.0742965
-0.389765	5.50127	-2.58978	0.024705	0.0863226	-4.32172	PPP6R2	4.98878	-2.72913	0.0197552	0.0744103
0.365002	9.96987	4.25709	0.00127637	0.00923332	-1.34046	ARPC2	9.06116	2.72781	0.0198019	0.0745311
0.369063	6.23892	4.23813	0.00131833	0.00946967	-1.37368	RAB12	5.65055	2.72213	0.0200032	0.0752333
-0.481913	7.13008	-3.25732	0.00740143	0.0348544	-3.12829	BCAP31	6.22312	-2.71876	0.0201236	0.0756303
-0.359682	5.46315	-3.91485	0.00230357	0.0143973	-1.94531	SMCHD1	4.78683	-2.71807	0.0201481	0.0756666
0.252104	8.34147	2.38734	0.0355138	0.112637	-4.67246	SUCLA2	7.84037	2.71471	0.0202691	0.0760652
-0.895034	4.55295	-2.89213	0.014311	0.0571097	-3.78578	SMG8	3.62305	-2.71343	0.0203152	0.0761773
-0.498861	4.72807	-2.64858	0.0222218	0.0796984	-4.21845	SLC9A3R1	3.67061	-2.71306	0.0203289	0.0761773
0.415437	5.88001	2.60602	0.0239929	0.0840989	-4.29325	TOR1AIP1	4.97647	2.71114	0.0203982	0.0763477
-0.52549	5.19571	-2.68198	0.0209223	0.0761337	-4.15954	RNGTT	4.12587	-2.71098	0.0204043	0.0763477
-0.366251	5.73159	-2.5573	0.0261915	0.0898366	-4.37852	STAG1	4.78741	-2.7098	0.0204471	0.0764517
-2.38508	3.39973	-2.74721	0.0185975	0.0696895	-4.04407	RBM33	0.854213	-2.70558	0.0206013	0.0769719
1.56874	4.0004	2.73745	0.0189283	0.0707213	-4.06138	MATN1	1.03033	2.70234	0.0207206	0.0773608
-0.204521	9.69673	-2.32958	0.0393619	0.121443	-4.77092	EIF4E	9.34537	-2.69906	0.020842	0.0777572
0.32806	6.37751	2.60878	0.0238741	0.0837975	-4.28841	EMC3	5.8629	2.69734	0.0209056	0.0779375
1.20694	1.49815	2.73001	0.0191845	0.0714271	-4.07458	LOC107051192	-0.425665	2.69671	0.020929	0.077968
0.667517	4.53994	2.6818	0.0209293	0.0761337	-4.15987	CCZ1	3.42281	2.69585	0.0209613	0.0780109
-1.11785	3.16957	-2.71875	0.0195786	0.0722511	-4.09452	LOC100857850	0.623349	-2.69558	0.0209712	0.0780109
0.272512	6.5711	2.48017	0.0300815	0.0991057	-4.51264	GNPNAT1	4.98046	2.69474	0.0210026	0.078071
-0.304388	7.89846	-2.46594	0.0308587	0.101019	-4.53727	TMBIM6	7.20607	-2.68595	0.0213337	0.079244
-0.364936	7.43187	-3.69381	0.00339621	0.0195493	-2.34091	DHCR24	6.9852	-2.68512	0.0213655	0.0793044
-3.75077	5.37868	-2.7283	0.019244	0.071534	-4.07762	HMG20A	1.09943	-2.68403	0.0214071	0.0794007
-0.443599	7.31105	-3.2356	0.00769643	0.0360439	-3.16752	MRPL55	6.84914	-2.68319	0.0214391	0.0794617
-1.89369	3.03451	-2.72062	0.0195125	0.0721876	-4.09121	ACHE	-0.0208255	-2.68262	0.0214605	0.0794835
1.20169	3.93367	2.70873	0.0199362	0.0734115	-4.11227	COG8	2.20453	2.68176	0.0214936	0.0795397
0.414038	8.26615	3.53314	0.00451645	0.0242462	-2.63015	APOA1BP	6.54066	2.68141	0.0215069	0.0795397
-0.51378	5.18504	-3.14315	0.00909182	0.0408455	-3.33443	FNBP1	4.74923	-2.6773	0.0216648	0.0800657
0.251426	6.28335	2.36981	0.0366417	0.11514	-4.70243	COPS8	5.92797	2.67627	0.0217045	0.0801541
0.550832	5.35181	2.63805	0.0226474	0.0806795	-4.23698	ATG5	4.78318	2.67429	0.0217813	0.0803796
0.360776	7.16589	3.67716	0.00349764	0.0199307	-2.37083	TMEM87B	6.66136	2.66878	0.021996	0.0811132
0.28528	6.32153	2.44893	0.0318127	0.103604	-4.56663	TBL2	5.60978	2.6682	0.0220187	0.0811381
-0.329919	6.81477	-4.31961	0.0011476	0.00856921	-1.23118	PITRM1	6.56424	-2.66387	0.0221889	0.0817065
-0.435014	8.11815	-3.41718	0.0055554	0.0278589	-2.83945	RCC2	6.69836	-2.66285	0.022229	0.081795
-0.52087	7.05729	-2.63282	0.0228622	0.0812523	-4.24619	MRPS5	6.34978	-2.66103	0.0223013	0.0820013
-0.383642	6.08509	-2.53452	0.0272862	0.0927111	-4.41825	EXOSC1	5.5524	-2.66063	0.0223172	0.0820013
-2.68968	4.54823	-2.70766	0.0199748	0.0735004	-4.11416	SFSWAP	0.357062	-2.65898	0.0223828	0.0821832
-0.181598	8.62127	-2.16064	0.0530508	0.149894	-5.05382	GNAI2	8.32305	-2.65608	0.0224984	0.0824756
-0.474001	5.35585	-2.60614	0.0239878	0.0840989	-4.29304	SRSF7	4.81707	-2.65585	0.0225076	0.0824756
-0.193479	9.50645	-2.20162	0.0493638	0.141436	-4.98594	CTH	8.84147	-2.65577	0.022511	0.0824756
0.505859	5.89523	2.62445	0.0232095	0.0819726	-4.26089	EPB41L1	5.26358	2.65531	0.0225294	0.0824839
-0.442845	6.38119	-2.58234	0.0250381	0.0869852	-4.33475	LOC112531384	5.66702	-2.65299	0.0226226	0.0827655
1.82894	5.04474	2.69429	0.0204627	0.0749711	-4.1378	SERPINB2	0.803206	2.65238	0.022647	0.0827954
-1.23795	4.17746	-2.67564	0.0211631	0.0767503	-4.17074	BID	1.73038	-2.64641	0.0228889	0.0836199
-0.575802	5.19862	-3.01768	0.0114043	0.0486302	-3.56049	PDE12	4.59377	-2.64422	0.0229781	0.0838858
1.49045	1.7586	2.72993	0.0191873	0.0714271	-4.07472	CDK12	-0.0611077	2.64317	0.0230212	0.0839829
0.392974	5.86853	3.48404	0.00492968	0.0257069	-2.71874	AMDHD2	5.28494	2.6413	0.0230978	0.0841823
1.68429	3.02188	2.70206	0.0201775	0.0740858	-4.12405	RBMS2	0.342571	2.64103	0.0231089	0.0841823
0.144575	6.48856	1.88323	0.0856985	0.211039	-5.49807	GNB4	6.05551	2.63643	0.0232987	0.0847793
-0.457111	5.58339	-3.17189	0.00863254	0.039169	-3.28256	NOL11	5.05765	-2.63625	0.023306	0.0847793
0.269491	6.6254	2.40624	0.0343363	0.110066	-4.64009	TOLLIP	5.19094	2.63533	0.0233442	0.0848576
-0.427498	5.9373	-2.56344	0.0259037	0.0892628	-4.36779	CA8	4.71933	-2.63361	0.0234158	0.0850574
0.186482	9.64418	2.15027	0.0540243	0.151971	-5.07091	RAB10	8.78444	2.6309	0.0235288	0.0854071
-0.338695	7.10051	-3.93952	0.00220657	0.0139044	-1.90136	AQR	6.35253	-2.62964	0.0235818	0.0855386
0.458569	4.74414	2.55936	0.0260946	0.0896178	-4.37492	RMND1	4.07071	2.62778	0.0236596	0.0857599
-2.14592	4.63202	-2.66603	0.021533	0.0779406	-4.18769	MRPL34	1.16839	-2.62526	0.023766	0.0860315
-0.266764	10.6037	-2.36441	0.036996	0.115968	-4.71165	ALYREF	10.1352	-2.62514	0.0237711	0.0860315
0.409953	8.62088	3.34718	0.00629792	0.030619	-2.96593	HYOU1	7.83101	2.62481	0.0237852	0.0860315
0.499663	5.12186	2.56734	0.0257227	0.0889014	-4.36098	CSGALNACT2	3.48364	2.61941	0.0240144	0.0866311
-2.53523	3.45397	-2.66108	0.0217265	0.0785187	-4.19643	AGBL4	0.467476	-2.6194	0.024015	0.0866311
-2.22932	2.50613	-2.65894	0.0218104	0.07861	-4.2002	BRAT1	0.0782721	-2.61932	0.0240182	0.0866311
-0.387779	5.47364	-2.50173	0.0289409	0.0961556	-4.47527	NCBP3	4.88726	-2.61931	0.0240189	0.0866311
0.652543	4.96933	2.61127	0.023767	0.0835366	-4.28403	FLOT2	3.92935	2.61758	0.0240927	0.0868358
-0.927807	4.79155	-2.73292	0.0190841	0.0711704	-4.06943	SLC4A7	3.88604	-2.61599	0.0241607	0.0870195
2.77897	3.08862	2.65465	0.0219798	0.0791647	-4.20776	ARHGAP11B	0.0437231	2.61297	0.0242911	0.0874276
-0.377828	6.15446	-3.21013	0.00805768	0.037223	-3.21353	GABPA	5.80976	-2.60567	0.0246083	0.0884632
0.270641	7.00258	2.40081	0.0346707	0.11079	-4.6494	PURA	6.16646	2.60554	0.0246136	0.0884632
2.45284	2.51806	2.64434	0.022392	0.0800835	-4.2259	GBGT1	0.326963	2.60359	0.024699	0.0887078
0.321867	7.12652	2.4659	0.0308605	0.101019	-4.53732	OXSR1	6.53426	2.60193	0.0247722	0.0889081
0.388647	6.0726	2.48761	0.0296828	0.098109	-4.49975	NT5C1B	5.30154	2.60081	0.0248216	0.0890055
1.38002	4.28347	2.6379	0.0226535	0.0806795	-4.23724	TRAF3	0.916099	2.60052	0.0248343	0.0890055
0.723902	2.39284	2.59223	0.0245962	0.0860361	-4.31743	S100A14	0.290928	2.59466	0.0250944	0.0898617
1.4181	1.98277	2.62615	0.0231384	0.0817781	-4.2579	PNAT3	0.501178	2.59434	0.0251084	0.0898617
-1.90107	2.1546	-2.63013	0.0229732	0.0813634	-4.25091	BOD1L1	0.727552	-2.59228	0.0252007	0.0901287
0.363986	6.24022	2.47786	0.0302062	0.0993242	-4.51664	SCFD1	5.50114	2.59101	0.0252573	0.090268
-0.701915	5.4122	-2.58962	0.024712	0.0863226	-4.322	PYM1	4.31318	-2.5884	0.0253747	0.0906241
-2.43083	3.63178	-2.64584	0.0223317	0.0799802	-4.22327	MRPL54	0.761745	-2.58728	0.0254253	0.0907003
2.23654	3.20772	2.62655	0.023122	0.0817768	-4.25721	FNDC1	0.18725	2.58714	0.0254317	0.0907003
-0.688136	5.1597	-2.58506	0.0249158	0.0866195	-4.32999	BCAS2	3.64943	-2.58517	0.0255208	0.090932
1.91522	3.84402	2.6231	0.0232659	0.0820435	-4.26326	PLA2G15	0.361669	2.58492	0.0255323	0.090932
-0.314978	5.0379	-2.89462	0.0142467	0.0569869	-3.78132	FECH	4.56246	-2.58181	0.0256737	0.0913719
-0.457916	4.901	-2.50667	0.0286853	0.0956177	-4.46669	ZNF622	4.25456	-2.57678	0.0259038	0.0921264
-0.357205	7.07391	-3.54128	0.00445151	0.0239986	-2.61548	GSK3A	6.35275	-2.5754	0.0259674	0.0922884
0.749142	5.76334	2.79741	0.0169846	0.065031	-3.95485	SORBS2	4.59742	2.57452	0.026008	0.0923684
0.44114	4.92537	2.50047	0.0290061	0.0962359	-4.47745	TMEM120A	3.66805	2.57348	0.0260563	0.0924694
0.258957	9.69021	3.01192	0.0115236	0.048911	-3.57084	AARS	8.9587	2.57312	0.0260727	0.0924694
-0.157403	7.55916	-1.9425	0.0774559	0.197118	-5.40561	RANBP3	6.9456	-2.57248	0.0261027	0.0925112
-0.85357	4.71861	-2.65898	0.0218088	0.07861	-4.20013	CWC25	3.56573	-2.56917	0.0262561	0.0929573
0.245395	6.56016	2.26822	0.0438878	0.130817	-4.87458	SIGMAR1	5.56569	2.56898	0.026265	0.0929573
-1.39161	1.85389	-2.59421	0.0245086	0.0857887	-4.31396	MEAF6	-0.24036	-2.56055	0.0266614	0.0942949
0.462148	5.5892	3.12437	0.00940527	0.0418952	-3.36831	WDR4	4.95693	2.55754	0.0268042	0.0947169
-1.30148	2.76739	-2.58759	0.0248025	0.0863671	-4.32556	NDUFAF5	0.450619	-2.55725	0.0268179	0.0947169
-1.85637	2.12259	-2.58845	0.0247642	0.0863671	-4.32405	KLHL31	0.35035	-2.55175	0.027081	0.0955718
0.509394	9.83868	3.00612	0.011645	0.0491637	-3.58127	COX6C	9.3758	2.55141	0.0270974	0.0955718
0.365188	6.65821	2.41972	0.0335192	0.107785	-4.61694	SLC1A4	5.52907	2.5495	0.0271893	0.0957703
-0.285841	9.20202	-2.34789	0.0381006	0.118551	-4.7398	PSMC5	8.66442	-2.54942	0.0271931	0.0957703
-0.465972	7.98406	-3.04858	0.0107849	0.0465733	-3.50489	EIF5	6.76003	-2.54881	0.0272227	0.0957703
-0.61653	4.48347	-2.54238	0.0269036	0.0916557	-4.40456	ZMAT2	3.48586	-2.54868	0.0272288	0.0957703
-0.267561	6.30286	-3.27103	0.00722114	0.0341948	-3.10352	UBTF	5.63143	-2.54809	0.0272571	0.0958039
0.151941	11.4261	1.90996	0.0818859	0.205521	-5.45655	FKBP12	10.3045	2.54733	0.0272939	0.0958191
0.365264	7.58375	2.84861	0.015483	0.0601854	-3.86357	CLTC	7.06085	2.54723	0.0272991	0.0958191
-0.206422	10.7772	-2.15749	0.0533445	0.150557	-5.05901	LOC107051050	10.4888	-2.54633	0.0273426	0.095906
-0.493292	5.5813	-2.49612	0.0292332	0.0968113	-4.48499	PPP4R1	4.59738	-2.543	0.0275047	0.0963594
0.365043	7.1486	2.42701	0.0330851	0.106659	-4.6044	ENOPH1	6.48762	2.54289	0.0275097	0.0963594
-0.473761	4.89222	-2.81932	0.0163249	0.0630257	-3.91581	SLC7A3	4.00716	-2.54214	0.0275463	0.0964214
-0.612469	6.83615	-2.63797	0.0226508	0.0806795	-4.23712	MRPS28	5.90534	-2.54165	0.0275706	0.0964404
-0.318289	6.04853	-2.53639	0.0271944	0.0925115	-4.41498	PCID2	5.44834	-2.54001	0.0276509	0.096655
-0.126431	9.54794	-1.82511	0.0945578	0.225913	-5.5873	ILF2	8.73771	-2.53126	0.0280831	0.0980984
0.138055	7.88506	1.84279	0.0917784	0.221478	-5.56032	PPCS	7.14994	2.52768	0.0282621	0.0986561
0.25364	6.30543	2.28	0.0429819	0.128946	-4.85476	VAC14	5.94458	2.52672	0.0283101	0.098756
-2.58026	4.04692	-2.56642	0.0257652	0.0889127	-4.36258	KDM5B	1.1291	-2.52497	0.0283983	0.0989962
-0.239189	7.9392	-2.54504	0.0267753	0.0912795	-4.39992	DNAJA2	7.65584	-2.52325	0.028485	0.0992305
0.432317	6.71698	2.76049	0.0181566	0.0682714	-4.0205	GCLC	5.70761	2.52084	0.0286067	0.0995866
0.585034	4.42258	2.57042	0.0255808	0.088509	-4.3556	CLYBL	3.40745	2.51963	0.0286682	0.099707
-0.59352	6.97422	-2.78377	0.0174087	0.0664055	-3.97913	FKBP4	5.95605	-2.51939	0.0286804	0.099707
2.23754	4.30089	2.55726	0.0261935	0.0898366	-4.3786	GAS6	0.642456	2.51877	0.0287119	0.0997365
-0.964797	4.78733	-2.62202	0.0233112	0.0821043	-4.26516	MGMT	2.68088	-2.51846	0.028728	0.0997365
-0.713719	3.82901	-2.51561	0.0282285	0.0949014	-4.45115	DUS3L	1.39368	-2.51766	0.0287684	0.0997741
0.311233	7.81911	2.39378	0.0351084	0.111559	-4.66144	IMPA2	6.00227	2.51747	0.028778	0.0997741
-1.77474	3.39991	-2.55242	0.0264225	0.0903786	-4.38704	LOC420992	0.90521	-2.51662	0.0288218	0.0998407
-0.370649	7.28191	-2.79323	0.0171136	0.0654267	-3.9623	SRSF7L	6.7066	-2.51633	0.0288363	0.0998407
1.8481	2.45692	2.5498	0.026547	0.0906831	-4.39161	GOLGA1	0.184362	2.51359	0.028977	0.100259
2.64262	2.913	2.55448	0.0263246	0.090165	-4.38344	ATRNL1	0.557279	2.5126	0.0290276	0.100367
0.287952	5.6024	2.39642	0.0349433	0.111243	-4.65692	DIP2B	5.01112	2.51216	0.0290504	0.100377
-0.26401	7.37773	-2.2808	0.0429212	0.128839	-4.85342	BCAR3	6.33201	-2.51036	0.029143	0.100629
-0.580099	3.34531	-2.48268	0.0299466	0.098725	-4.5083	CDK5RAP3	2.27427	-2.50865	0.0292317	0.10081
0.349524	6.7065	2.94751	0.0129469	0.0531209	-3.68654	GNPDA2	6.0276	2.50859	0.0292348	0.10081
1.72544	3.75088	2.58055	0.0251185	0.0871459	-4.33787	HSPG	0.948057	2.50818	0.0292559	0.100814
-0.353934	5.27821	-3.46198	0.00512776	0.0263489	-2.75856	IPO13	4.63938	-2.50708	0.029313	0.100907
-1.92197	2.22774	-2.56042	0.0260448	0.0895578	-4.37307	PCDH11X	0.155171	-2.5069	0.0293223	0.100907
0.434869	5.60266	2.50912	0.0285595	0.0953511	-4.46243	TMEM38B	4.22207	2.50584	0.0293776	0.101029
-3.34663	4.27549	-2.55271	0.0264084	0.0903786	-4.38653	RIC8B	0.747998	-2.5044	0.0294524	0.1012
-0.72402	4.00926	-2.69008	0.0206188	0.0754345	-4.14524	EBF3	0.318439	-2.50412	0.0294672	0.1012
0.42063	6.80984	2.92863	0.0133966	0.054349	-3.72039	PCBD2	6.34223	2.50353	0.0294982	0.101239
0.223436	7.75279	2.16642	0.0525152	0.148793	-5.04427	HM13	6.96696	2.5022	0.0295674	0.101408
2.05316	3.45611	2.56011	0.0260596	0.0895578	-4.37362	CCPG1	0.060604	2.49973	0.0296972	0.101785
-0.568903	6.07984	-2.82036	0.0162944	0.0630033	-3.91397	BCCIP	5.27383	-2.49906	0.0297322	0.101836
0.253824	5.8959	2.24202	0.0459689	0.134509	-4.91854	MCCC2	5.41832	2.49786	0.0297957	0.101985
-0.377931	10.1721	-2.3982	0.0348327	0.111099	-4.65387	RPL23A	9.18942	-2.49626	0.0298804	0.102207
-0.398847	6.07386	-3.25647	0.00741269	0.0348752	-3.12982	STX7	5.0467	-2.49516	0.0299386	0.102337
1.60891	2.737	2.52544	0.027735	0.093751	-4.43406	TBC1D8B	0.925287	2.49178	0.030118	0.102881
-1.48138	2.45681	-2.52083	0.0279656	0.094266	-4.44209	NFYC	0.473816	-2.48852	0.0302926	0.103369
-0.307791	5.77918	-2.31336	0.0405125	0.123425	-4.79842	HMOX2	5.15817	-2.48802	0.0303194	0.103369
2.12764	2.03556	2.5264	0.0276872	0.0936991	-4.43239	FAM63A	-0.140208	2.48772	0.0303357	0.103369
0.293082	5.45654	2.38654	0.0355649	0.112685	-4.67384	REL	4.42287	2.4876	0.0303419	0.103369
-2.14186	5.20828	-2.5461	0.0267241	0.0911658	-4.39806	OPA3	0.801631	-2.4849	0.0304876	0.103788
-0.238174	8.49239	-3.34783	0.00629055	0.030619	-2.96475	DNAJA4	8.09498	-2.48457	0.0305054	0.103788
1.60612	5.59897	2.51774	0.028121	0.0946649	-4.44746	GSTT1L	1.08424	2.48353	0.0305616	0.103866
-0.834375	2.97427	-2.65003	0.0221634	0.0796739	-4.21588	NKIRAS1	0.314599	-2.48339	0.0305693	0.103866
0.581818	5.98836	2.75701	0.0182712	0.068618	-4.02668	LTBP1	5.07498	2.48248	0.0306183	0.103939
-0.375017	6.42098	-2.38641	0.0355733	0.112685	-4.67406	SRI	5.29287	-2.48224	0.0306316	0.103939
0.698085	4.72606	2.47743	0.0302294	0.0993364	-4.51738	LOC107049895	3.5346	2.48159	0.0306665	0.103989
0.53214	8.79331	2.44453	0.0320642	0.104082	-4.57422	COX7B	8.35056	2.47862	0.0308284	0.104468
0.382618	6.95735	2.86716	0.014972	0.0587705	-3.83043	HIBADH	6.08417	2.47691	0.0309218	0.104715
-0.161462	11.0289	-1.97601	0.0731246	0.189211	-5.35269	SEPT2	10.562	-2.47604	0.0309693	0.104807
0.283446	5.27701	2.27264	0.0435461	0.130105	-4.86716	GLB1L2	4.91375	2.47432	0.0310635	0.105056
-0.279336	5.9043	-2.2688	0.0438428	0.130759	-4.87361	NOC3L	5.38597	-2.47138	0.0312255	0.105464
-2.17321	2.85916	-2.50927	0.028552	0.0953511	-4.46218	RPAP2	-0.344868	-2.47138	0.0312257	0.105464
-0.28911	9.40134	-2.27004	0.0437465	0.130548	-4.87152	LRRC59	8.58464	-2.46978	0.0313142	0.105693
0.460911	6.19518	2.41409	0.0338581	0.108807	-4.62661	METTL7A	4.782	2.46755	0.0314382	0.106042
-1.89122	2.72519	-2.50358	0.0288449	0.0959935	-4.47206	CCNB1	0.0216968	-2.46666	0.0314874	0.106137
-0.321342	7.02105	-2.31175	0.0406282	0.123483	-4.80114	SOAT1	5.87227	-2.46466	0.0315991	0.106443
-1.71565	1.72794	-2.50017	0.0290217	0.0962359	-4.47797	ZBTB26	0.153627	-2.46412	0.0316297	0.106476
0.48694	7.22032	2.91974	0.0136138	0.0550403	-3.73632	PCYT1A	6.61433	2.46186	0.0317558	0.10676
0.232819	8.98414	2.17113	0.0520829	0.147732	-5.03649	TFG	8.33554	2.46186	0.0317559	0.10676
-0.428329	6.48541	-2.40195	0.0345999	0.110636	-4.64743	DNAJC9	5.64174	-2.46088	0.031811	0.106875
0.190417	6.97698	2.12847	0.056126	0.156246	-5.10672	RAB3GAP2	6.33888	2.46037	0.0318397	0.106888
0.795968	1.31269	2.47915	0.0301364	0.09918	-4.5144	LOC418927	0.396818	2.46007	0.031857	0.106888
-0.267713	7.07469	-2.24848	0.0454475	0.133746	-4.90773	TUBG1	6.59729	-2.45881	0.0319281	0.107057
-1.486	4.12746	-2.52645	0.0276848	0.0936991	-4.43231	UHRF1	1.25874	-2.45771	0.0319898	0.107193
1.312	2.93134	2.52835	0.0275903	0.0934952	-4.42899	SGK3	0.815426	2.44632	0.0326408	0.109303
0.28252	6.22002	2.25808	0.0446821	0.13264	-4.89162	PLEKHF1	5.5399	2.44496	0.0327194	0.109494
-0.328454	5.87358	-2.29671	0.0417275	0.126147	-4.82658	DYNLT1	4.81173	-2.43973	0.0330232	0.110438
-0.165711	7.65324	-1.98474	0.0720347	0.187533	-5.33885	U2SURP	6.97417	-2.43901	0.033065	0.110506
0.333011	10.9097	3.63755	0.00375176	0.0210357	-2.44207	ACTN4	9.80277	2.43624	0.0332272	0.110975
-0.357761	8.21179	-2.34856	0.0380548	0.118486	-4.73865	MGST1	7.69542	-2.43566	0.0332616	0.111017
-0.413545	6.4269	-3.06236	0.0105196	0.0456596	-3.48007	KLC2	5.85873	-2.43145	0.0335099	0.111773
-0.285828	6.90506	-2.2591	0.0446018	0.132481	-4.88991	CSNK2B	6.46901	-2.43058	0.0335612	0.111871
0.125439	6.60295	1.69675	0.117135	0.263282	-5.77884	MAN2A1	6.09255	2.42876	0.0336696	0.112159
-1.75868	2.20996	-2.46005	0.0311856	0.101953	-4.54744	RACGAP1	0.046358	-2.42537	0.0338713	0.112757
-0.326706	8.22624	-3.21594	0.00797376	0.0370449	-3.20303	GRSF1	7.78043	-2.4248	0.0339054	0.112797
0.230885	6.25466	2.16336	0.0527978	0.149262	-5.04932	NAPRT	5.49875	2.42305	0.0340104	0.113072
-0.154083	6.30127	-1.86753	0.088014	0.215389	-5.52232	CSTF3	5.71277	-2.42165	0.0340947	0.113279
-0.293357	7.28001	-2.26034	0.0445041	0.132267	-4.88783	EDF1	6.7852	-2.41939	0.0342309	0.113657
2.44948	2.34773	2.47089	0.0305862	0.100315	-4.52871	TMEM201	0.264519	2.41809	0.0343096	0.1138
-2.79727	2.38374	-2.45736	0.0313366	0.102315	-4.55209	ODC1	0.405415	-2.41794	0.0343186	0.1138
0.307597	6.84288	2.25765	0.0447162	0.13264	-4.89234	CPNE3	5.40364	2.41736	0.0343537	0.113843
0.373124	5.33177	2.31283	0.040551	0.123447	-4.79932	LANCL2	4.3032	2.41557	0.0344624	0.114129
-2.10835	4.36403	-2.45333	0.031563	0.102857	-4.55903	ARG2	1.17712	-2.41392	0.0345631	0.114388
1.38621	3.5346	2.4469	0.0319289	0.103735	-4.57014	YIPF6	1.22032	2.41312	0.0346118	0.11444
-0.353426	4.90646	-2.31259	0.040568	0.123447	-4.79972	RPAP1	4.05006	-2.41293	0.0346236	0.11444
-0.438753	7.32168	-2.97813	0.0122496	0.0509568	-3.63158	SPCS1	6.31716	-2.4115	0.0347109	0.114654
-2.97938	3.41724	-2.44681	0.031934	0.103735	-4.5703	RSL24D1	0.305842	-2.40762	0.0349496	0.115368
-0.303733	5.10043	-2.35547	0.0375897	0.117468	-4.72689	RRAGC	4.80686	-2.40715	0.0349783	0.115388
2.01342	3.53514	2.44355	0.0321205	0.104142	-4.57591	ENPEP	0.415793	2.40628	0.0350323	0.115491
-0.315143	6.11207	-3.24878	0.00751601	0.0352637	-3.14372	ISOC1	5.56485	-2.40492	0.0351166	0.115678
-0.385157	5.99869	-2.32213	0.0398865	0.122385	-4.78356	HSD17B7	4.95797	-2.40435	0.0351517	0.115678
-0.553964	6.40359	-2.38067	0.0359394	0.113352	-4.68388	CMC1	5.66959	-2.40426	0.0351571	0.115678
-0.299842	11.1214	-3.21108	0.00804386	0.0371928	-3.21181	RBM3	10.515	-2.40386	0.0351823	0.115687
0.276718	6.04004	2.21014	0.0486291	0.14019	-4.97178	PRKCA	4.46789	2.40328	0.0352184	0.115727
-0.510012	6.88963	-2.7259	0.0193273	0.071739	-4.08185	HGS	6.38819	-2.40284	0.0352458	0.115727
0.469568	6.06428	2.82087	0.0162795	0.0629934	-3.91307	CRHOB	5.53544	2.40256	0.0352626	0.115727
-1.66343	2.64709	-2.43602	0.0325562	0.10522	-4.58888	CGNL1	0.472543	-2.40108	0.0353551	0.115917
0.181014	6.81369	1.97764	0.0729198	0.188969	-5.35011	TMX2	6.13469	2.4009	0.035366	0.115917
-1.46025	2.25073	-2.4335	0.0327033	0.105561	-4.59322	POM121C	0.434643	-2.40023	0.0354079	0.11598
-0.472172	5.71922	-2.80593	0.0167251	0.0641821	-3.93968	LPCAT1	5.1793	-2.39977	0.0354368	0.116
-0.555198	5.49133	-2.38161	0.0358788	0.113301	-4.68226	YPEL5	4.60963	-2.39848	0.0355174	0.116189
-0.383913	5.42693	-2.32335	0.0397998	0.12235	-4.78149	PXMP4	4.79654	-2.39761	0.0355719	0.116293
0.321452	7.3766	3.44049	0.0053285	0.0270689	-2.79735	SRP54	7.01068	2.39541	0.0357104	0.116671
0.521596	4.92428	2.36779	0.0367735	0.115483	-4.70587	OGFOD3	4.02468	2.3922	0.0359132	0.117234
0.228265	7.93848	2.11485	0.0574782	0.158883	-5.12903	DCPS	7.29003	2.39195	0.0359287	0.117234
-0.161472	5.7672	-1.94558	0.0770474	0.196569	-5.40076	LAMC1	4.9914	-2.39137	0.0359657	0.117279
0.673308	1.47757	2.58001	0.0251432	0.0871723	-4.33883	TAF8	0.501822	2.3844	0.0364102	0.118584
-1.08641	3.44784	-2.40861	0.0341912	0.10967	-4.63602	PAWR	0.653117	-2.38437	0.0364122	0.118584
-0.450033	5.79103	-2.32785	0.0394831	0.12167	-4.77386	AAMP	5.05408	-2.38388	0.0364436	0.11861
1.15042	4.69481	2.47612	0.0303007	0.0995065	-4.51965	HMGN1	2.96875	2.38336	0.0364769	0.118643
-1.18285	2.81267	-2.41027	0.0340897	0.109482	-4.63316	SMARCD3	0.574649	-2.3826	0.0365263	0.118728
-0.265354	6.24027	-2.39769	0.0348639	0.111129	-4.65473	SMARCD2	5.30427	-2.3798	0.0367066	0.119238
0.435506	6.78979	2.35217	0.0378109	0.118015	-4.7325	CD47	5.06117	2.37928	0.0367402	0.119271
0.388145	7.96659	3.03169	0.0111191	0.0477738	-3.53528	RCC1	7.46461	2.37813	0.0368151	0.119392
0.656533	4.84738	2.55556	0.0262736	0.0900507	-4.38156	EI24	3.96035	2.37798	0.0368242	0.119392
-0.390956	5.45888	-2.33056	0.0392931	0.121443	-4.76925	INTS13	4.78781	-2.3755	0.0369856	0.119687
0.209886	8.60653	3.00778	0.0116103	0.0490982	-3.5783	DLAT	8.01698	2.37528	0.0370001	0.119687
-0.530181	4.52925	-2.64934	0.0221913	0.0796984	-4.21711	RBM19	3.74274	-2.37527	0.0370005	0.119687
0.207852	6.97573	2.06321	0.0628896	0.169702	-5.21302	PDE6D	6.17633	2.37514	0.0370092	0.119687
0.790137	3.63903	2.48583	0.029778	0.0983601	-4.50284	LOC772080	0.086745	2.37437	0.0370596	0.119774
0.391207	5.76705	2.29402	0.0419268	0.126525	-4.83111	COMTD1	5.19297	2.37181	0.0372271	0.12024
0.40158	6.24021	2.3149	0.0404021	0.12331	-4.79582	SEPTIN8	5.55648	2.3707	0.0372998	0.120398
-0.798839	3.70279	-2.3801	0.0359758	0.113397	-4.68485	TAOK3	2.31368	-2.36969	0.0373663	0.120537
0.291485	6.80971	2.23107	0.0468663	0.13627	-4.93685	BABAM1	6.26417	2.3686	0.0374377	0.12069
-0.370319	5.04443	-2.30106	0.0414064	0.125478	-4.81922	ANKHD1	4.21517	-2.36794	0.0374817	0.120756
0.218738	7.00485	2.07861	0.0612282	0.166363	-5.18807	RAB43	5.849	2.36752	0.0375092	0.12076
-0.467959	4.67541	-2.33309	0.0391165	0.120979	-4.76495	SPATA5	4.10353	-2.3672	0.0375303	0.12076
0.570311	5.59959	2.35048	0.0379253	0.118212	-4.73539	CLAPS2	4.85853	2.36656	0.0375728	0.12082
-0.190475	7.61763	-2.09206	0.0598102	0.16382	-5.16621	LOC776067	7.42333	-2.36445	0.0377125	0.121193
0.646071	4.8785	2.47903	0.0301429	0.09918	-4.51461	MAT1A	1.08971	2.36327	0.0377907	0.121315
-1.41658	1.91744	-2.43925	0.0323684	0.104687	-4.58331	TRANK1	0.107675	-2.36317	0.0377979	0.121315
0.409736	5.84521	2.77296	0.0177523	0.0672135	-3.99835	TTC38	4.92346	2.36144	0.0379126	0.121606
-0.265715	6.9657	-2.2052	0.0490539	0.140785	-4.98	IGF2BP2	6.38451	-2.35964	0.0380328	0.121915
-0.342183	6.91893	-3.14281	0.00909749	0.0408455	-3.33505	PUS1	6.40409	-2.35914	0.0380668	0.121948
0.192574	7.9692	2.005	0.0695616	0.182398	-5.30658	SDHC	7.43229	2.35841	0.0381156	0.122027
1.69019	3.48313	2.39145	0.0352544	0.111884	-4.66542	EOGT	0.248316	2.35692	0.0382157	0.122271
1.04218	5.51193	2.44732	0.0319048	0.103735	-4.56942	KDELR3	2.73871	2.35499	0.0383459	0.122611
-0.325741	7.68046	-3.56758	0.00424797	0.0231955	-2.56807	MVK	6.93899	-2.35155	0.0385783	0.12312
1.3476	3.69538	2.38518	0.0356513	0.112793	-4.67617	C2H18ORF8	1.04619	2.35143	0.0385866	0.12312
-0.390015	5.3417	-2.77996	0.0175291	0.0667151	-3.98591	EDC3	4.58278	-2.35139	0.0385894	0.12312
0.157729	7.79014	1.84781	0.0910021	0.22048	-5.55262	UFD1L	6.92675	2.35121	0.0386017	0.12312
1.83628	2.75081	2.37858	0.0360731	0.113506	-4.68744	HEATR5A	0.075713	2.3441	0.0390873	0.124591
0.52553	5.95308	2.32606	0.0396085	0.121983	-4.77689	ZC3HC1	5.32221	2.34368	0.0391165	0.124606
-1.67137	2.17884	-2.37852	0.0360771	0.113506	-4.68755	ITPR2	0.415872	-2.34238	0.0392056	0.124733
-1.72133	3.42627	-2.37906	0.0360427	0.113506	-4.68663	SDC1	0.98159	-2.34224	0.0392153	0.124733
0.80492	3.70333	2.35345	0.0377249	0.117818	-4.73032	TXNDC15	2.53139	2.34178	0.0392473	0.124733
0.813693	5.41418	2.49466	0.0293103	0.0970036	-4.48754	BICC1	4.30537	2.34168	0.0392541	0.124733
0.910382	4.15827	2.4087	0.0341853	0.10967	-4.63585	PTX3	2.95627	2.34083	0.0393129	0.124842
1.27672	2.19338	2.37086	0.0365733	0.114996	-4.70064	AKT1	0.407821	2.34041	0.0393418	0.124852
0.308275	6.56629	2.31557	0.040354	0.123237	-4.79468	VPS11	6.19694	2.34007	0.0393651	0.124852
-1.7492	3.45452	-2.40194	0.0346009	0.110636	-4.64746	ETNK1	0.802485	-2.33864	0.0394645	0.125089
1.46336	3.36488	2.36653	0.0368562	0.11561	-4.70802	ACP6	1.16191	2.33491	0.0397237	0.125833
-0.703565	4.11584	-2.33761	0.0388036	0.120449	-4.75728	MTA3	0.990935	-2.33455	0.0397488	0.125834
-1.05598	2.67505	-2.35553	0.0375857	0.117468	-4.72679	PIAS2	0.718168	-2.33075	0.0400153	0.126599
-0.40119	7.19583	-2.85088	0.0154194	0.0600296	-3.85951	PIN4	6.85472	-2.32936	0.0401133	0.126831
-0.369775	5.84247	-2.23813	0.0462858	0.134813	-4.92505	TMEM126A	5.42575	-2.32663	0.0403063	0.127362
-1.72405	3.82301	-2.38567	0.0356198	0.112763	-4.67532	BRG1	0.61911	-2.32251	0.0405986	0.128206
-0.550936	4.46539	-2.61203	0.0237348	0.0834811	-4.28271	CLK4	3.65901	-2.31921	0.040835	0.128873
-0.864198	3.2181	-2.32983	0.0393439	0.121443	-4.77049	KIF1A	0.427309	-2.31259	0.0413121	0.130228
-1.87878	2.68721	-2.34757	0.0381222	0.118551	-4.74034	PHF20L1	0.3734	-2.31209	0.0413484	0.130228
-3.7639	3.05015	-2.35021	0.0379437	0.118212	-4.73585	WDR90	0.384499	-2.31161	0.0413833	0.130228
-0.536745	4.6277	-2.29572	0.0418007	0.126294	-4.82825	VPS45	4.07645	-2.31156	0.0413867	0.130228
-0.203093	8.569	-1.98808	0.0716215	0.186552	-5.33354	ALDH4A1	8.01259	-2.31149	0.0413921	0.130228
0.392455	5.84428	2.24545	0.0456917	0.134078	-4.91281	ERLEC1	4.52878	2.30967	0.0415247	0.130565
-1.57293	2.28481	-2.34301	0.0384327	0.119444	-4.7481	TBX3	0.22033	-2.30901	0.0415725	0.130589
0.57252	1.62234	2.29848	0.041597	0.125902	-4.82359	ZC4H2	0.204532	2.30886	0.0415837	0.130589
0.123757	8.67897	1.63638	0.129333	0.283333	-5.86608	VAT1	7.56375	2.30565	0.0418185	0.131246
-1.10572	1.76148	-2.32975	0.0393497	0.121443	-4.77063	MND1	0.0278857	-2.30452	0.0419012	0.131424
-2.18052	2.35041	-2.33842	0.0387479	0.12035	-4.75591	TFB2M	0.0665445	-2.30252	0.0420485	0.131805
1.42787	3.2549	2.33357	0.0390833	0.120979	-4.76414	RFX3	0.565742	2.3018	0.0421015	0.131806
0.325613	5.50501	2.19042	0.0503463	0.143599	-5.00454	LOC107057318	4.85569	2.3018	0.0421018	0.131806
-1.87186	3.71495	-2.35826	0.0374037	0.11703	-4.72214	DCTD	0.164272	-2.30147	0.0421263	0.131806
0.738193	0.959555	2.30984	0.0407668	0.12383	-4.80439	EPHA3	0.179117	2.30026	0.0422154	0.132004
-1.45176	2.74758	-2.36109	0.0372154	0.116584	-4.71731	SLC39A10	-0.0905275	-2.29838	0.0423549	0.132287
0.16476	7.15894	1.87328	0.0871603	0.214071	-5.51346	CPT2	6.58203	2.29834	0.0423579	0.132287
-0.486712	5.06941	-2.56083	0.0260258	0.0895578	-4.37236	PARD3B	4.36207	-2.29767	0.0424077	0.132362
-0.689891	4.98562	-2.30063	0.0414382	0.125496	-4.81995	SFN	3.5296	-2.29727	0.0424377	0.132375
0.298819	8.95279	3.53318	0.00451614	0.0242462	-2.63008	CDC42	8.15561	2.29571	0.0425539	0.132588
-1.14831	5.64395	-2.32184	0.0399072	0.122385	-4.78406	NCAM1	1.38304	-2.29553	0.0425673	0.132588
-1.43219	2.38956	-2.35895	0.0373572	0.116956	-4.72095	DHX40	0.277027	-2.2953	0.0425842	0.132588
0.226895	5.92074	2.06465	0.0627326	0.169548	-5.21069	SEC16A	5.66606	2.29414	0.042671	0.132777
-1.14835	1.92832	-2.3219	0.0399024	0.122385	-4.78394	ANGEL1	0.721119	-2.29368	0.0427057	0.132804
0.116894	6.93494	1.60995	0.135017	0.291528	-5.90367	UBA3	6.76409	2.29164	0.0428588	0.133199
-0.565074	3.30039	-2.48999	0.0295565	0.097755	-4.49563	TLE1	0.542123	-2.29006	0.0429771	0.133486
-0.433046	6.19531	-2.77599	0.0176553	0.0669501	-3.99296	MRPS23	5.52632	-2.288	0.0431331	0.133888
-0.436317	5.24642	-2.23991	0.0461408	0.134763	-4.92208	DHX38	4.26004	-2.28746	0.043174	0.133934
0.594201	5.2819	2.53162	0.0274286	0.0930712	-4.4233	KDELC2	4.36712	2.28539	0.0433306	0.134338
-0.902587	5.97047	-2.39867	0.034803	0.111073	-4.65305	NDUFA7	4.67475	-2.28465	0.0433867	0.13443
0.327933	7.79421	2.77842	0.0175777	0.0668503	-3.98863	ASNA1	7.48146	2.27821	0.0438786	0.135744
1.61014	3.17992	2.3134	0.0405095	0.123425	-4.79835	NRIP2	0.485406	2.27783	0.0439085	0.135744
-1.81221	2.3816	-2.33451	0.0390182	0.120968	-4.76255	DDA1	0.478132	-2.27777	0.043913	0.135744
-0.120301	6.89508	-1.63821	0.128946	0.282607	-5.86346	NUP98	6.52369	-2.27771	0.0439171	0.135744
4.2534	4.37556	2.31819	0.0401664	0.122737	-4.79023	MTHFR	-0.128403	2.27589	0.0440579	0.136096
-1.78833	2.6023	-2.33385	0.0390638	0.120979	-4.76366	SENP7	0.318738	-2.27514	0.0441154	0.136192
-0.316444	6.69047	-2.15593	0.0534909	0.150887	-5.06159	LOC107056305	5.77542	-2.27312	0.0442721	0.136593
-0.427626	5.06709	-2.23924	0.0461954	0.134763	-4.9232	RPAP3	4.19666	-2.27268	0.0443062	0.136615
0.373519	4.99151	2.95466	0.0127806	0.0525655	-3.67371	C2CD5	4.58723	2.27192	0.0443652	0.136681
-0.366485	5.40661	-2.1902	0.0503662	0.143599	-5.00491	COL15A1	3.86103	-2.27152	0.0443958	0.136681
-0.146713	6.76344	-1.77596	0.102691	0.238817	-5.66157	NGLY1	6.39916	-2.27137	0.0444079	0.136681
-0.132945	7.69192	-1.70205	0.116114	0.261565	-5.77109	PRPF39	7.20055	-2.27065	0.0444639	0.136771
0.844936	9.01845	2.28389	0.0426871	0.128363	-4.84822	ATP5H	7.10704	2.26907	0.0445866	0.137065
-0.3645	5.27511	-2.76398	0.0180426	0.0679497	-4.01431	RAPGEF1	4.6746	-2.26811	0.0446618	0.137102
-0.58059	4.88062	-2.2718	0.0436107	0.130219	-4.86857	FBXW11	4.2663	-2.26801	0.0446696	0.137102
-1.67168	3.24098	-2.30186	0.0413483	0.125447	-4.81788	BRD1	0.396204	-2.26789	0.044679	0.137102
0.446801	3.90033	2.22383	0.047469	0.137492	-4.94895	CYFIP2	3.39309	2.26584	0.0448393	0.137511
-0.279708	7.35413	-3.54204	0.00444543	0.0239912	-2.6141	THOC2	6.72791	-2.26084	0.0452339	0.138638
-0.472546	5.42057	-2.22376	0.0474752	0.137492	-4.94907	WDR3	4.57875	-2.26037	0.0452711	0.138668
0.514145	5.35611	2.2474	0.0455339	0.133846	-4.90953	LOC396380	3.84397	2.25947	0.0453418	0.138801
-0.305624	9.02122	-2.16463	0.0526811	0.149092	-5.04724	CSE1L	8.3845	-2.25691	0.0455458	0.139342
-0.69785	5.20545	-2.27286	0.0435292	0.130105	-4.86679	KRT18	4.01388	-2.25604	0.0456151	0.139471
1.70158	2.00817	2.31224	0.0405934	0.12345	-4.80032	SLC2A10	0.674028	2.25452	0.045736	0.139757
-0.411035	4.90064	-2.33323	0.0391072	0.120979	-4.76473	SYNJ2BP	4.40021	-2.25348	0.0458194	0.139927
0.143704	7.0534	1.73831	0.109344	0.25052	-5.7177	EMC2	6.41076	2.25215	0.0459259	0.14015
0.365404	6.17073	2.82994	0.0160146	0.0621571	-3.89689	WDR70	5.47982	2.25173	0.0459599	0.14015
-1.19957	4.37316	-2.28237	0.0428019	0.128633	-4.85077	DAPK3	1.556	-2.25155	0.0459746	0.14015
0.606555	6.05167	2.44166	0.0322292	0.104361	-4.57916	ALG9	5.23946	2.25117	0.0460049	0.140158
-1.3817	2.64977	-2.31341	0.040509	0.123425	-4.79834	EPB41L5	0.501583	-2.24853	0.0462176	0.140722
0.888697	1.34796	2.26544	0.0441042	0.131232	-4.87926	TIMM9	-0.154676	2.24713	0.0463311	0.140984
-2.60258	2.53941	-2.28147	0.0428704	0.128763	-4.85229	HOXA10	0.235878	-2.24524	0.0464839	0.141364
-1.58559	1.78954	-2.27691	0.0432178	0.129349	-4.85997	TNFAIP8L1	0.0996909	-2.24373	0.0466073	0.141655
-1.14467	2.71687	-2.32114	0.0399568	0.122464	-4.78524	ADGRL3	0.587851	-2.24326	0.0466452	0.141678
0.227689	7.30678	2.00965	0.0690053	0.181312	-5.29915	UAP1L1	5.91416	2.24295	0.0466703	0.141678
0.218235	5.57088	1.98007	0.072616	0.188469	-5.34626	RAF1	5.27653	2.24101	0.0468287	0.142031
-0.660933	4.77694	-2.38113	0.0359095	0.113328	-4.68308	RBM27	3.57785	-2.24085	0.0468423	0.142031
-1.31008	1.70988	-2.26426	0.044197	0.131431	-4.88125	MLXIP	-0.0879845	-2.23469	0.0473491	0.143482
0.628583	3.55033	2.2298	0.0469716	0.136499	-4.93898	PNPLA7	3.08624	2.23345	0.0474511	0.143659
-1.00098	2.00074	-2.25666	0.0447949	0.132738	-4.89401	XPA	0.642175	-2.2333	0.0474639	0.143659
-1.12318	2.65244	-2.31844	0.0401488	0.122737	-4.78982	MAGI1	0.45437	-2.23296	0.0474923	0.14366
0.301976	5.26441	2.15561	0.0535206	0.150887	-5.06211	WASHC4	4.11059	2.22928	0.0477985	0.144501
0.204404	8.25513	1.98339	0.0722021	0.187714	-5.34099	C1H11ORF54	7.14957	2.22881	0.047837	0.144531
-0.350096	6.23107	-2.51174	0.0284257	0.0953129	-4.45789	TP53RK	5.91607	-2.22752	0.0479454	0.144773
-0.231381	6.36201	-2.05511	0.0637813	0.171183	-5.22612	UBE2D1	5.85569	-2.22383	0.0482545	0.145587
-0.14326	7.83555	-1.78869	0.100527	0.236116	-5.64245	FXR1	7.49322	-2.22362	0.0482722	0.145587
1.63919	5.5101	2.25444	0.0449709	0.132957	-4.89773	LOC107056877	1.42515	2.22233	0.0483814	0.145806
-0.443685	5.36789	-2.63863	0.0226239	0.0806795	-4.23596	PHIP	4.23322	-2.22206	0.048404	0.145806
1.19292	2.01724	2.24879	0.0454229	0.133746	-4.90721	TNFAIP8L3	0.567639	2.22141	0.0484587	0.145806
-0.878659	1.68468	-2.24068	0.046078	0.134746	-4.92079	MEF2A	0.430803	-2.22141	0.048459	0.145806
-0.544415	5.32366	-2.21891	0.0478829	0.138437	-4.95716	STX5	4.18261	-2.21877	0.0486827	0.146393
0.465382	5.5047	2.18601	0.0507387	0.144401	-5.01186	LOC422151	4.86996	2.21725	0.0488114	0.146693
1.77854	2.20779	2.27263	0.043547	0.130105	-4.86718	ARMC9	0.318822	2.21621	0.0489003	0.146874
-0.16522	7.22068	-1.86422	0.0885097	0.216499	-5.52743	SF3A1	6.70093	-2.21552	0.0489596	0.146965
0.600427	8.50755	2.21214	0.0484579	0.139861	-4.96845	MYL6	6.96725	2.21488	0.0490142	0.146993
-0.422349	6.21184	-2.42489	0.0332107	0.106996	-4.60804	LIG3	5.11217	-2.21473	0.0490266	0.146993
0.458787	4.53551	2.17736	0.051516	0.146287	-5.02619	DIP2C	3.09365	2.21299	0.0491759	0.147354
0.55759	5.16304	2.20382	0.0491732	0.141048	-4.98229	NFIB	3.25438	2.21122	0.0493276	0.147722
-0.558622	9.6911	-2.4604	0.0311664	0.101953	-4.54684	PALD1	8.26186	-2.21013	0.0494214	0.147916
-0.349184	5.70561	-2.89838	0.01415	0.0567329	-3.77458	INTS1	4.75535	-2.20836	0.0495741	0.148286
-0.381353	5.89489	-2.14094	0.0549144	0.153712	-5.08625	PPP2R5C	4.83661	-2.20783	0.0496197	0.148336
-0.315834	5.85361	-2.09401	0.0596072	0.163527	-5.16303	NUP50	5.2947	-2.20729	0.049667	0.14839
0.278614	5.52623	2.07788	0.0613056	0.166485	-5.18925	ACAD11	4.95782	2.20477	0.0498857	0.148956
-0.433205	4.50988	-2.39392	0.0350996	0.111559	-4.6612	TFB1M	3.72397	-2.20308	0.0500322	0.149306
0.743722	3.96682	2.32224	0.0398782	0.122385	-4.78337	LLGL2	3.14708	2.20234	0.0500966	0.149411
-2.08077	2.78221	-2.25246	0.0451285	0.133269	-4.90105	PEX1	0.586815	-2.20199	0.0501276	0.149416
-0.143966	7.75321	-1.9205	0.0804254	0.202898	-5.44009	MYO1B	7.24349	-2.20161	0.0501604	0.149427
-0.272663	6.94693	-2.39252	0.0351873	0.11174	-4.6636	GHITM	6.46268	-2.201	0.0502143	0.1495
-2.08883	2.78624	-2.25081	0.0452609	0.133505	-4.90383	DLGAP4	0.951787	-2.1997	0.050328	0.149751
0.224671	7.44477	1.96635	0.0743492	0.191506	-5.36799	CCDC58	7.00283	2.19866	0.0504194	0.149935
0.212143	7.59606	2.02196	0.0675527	0.178507	-5.27945	PM5	6.82711	2.19764	0.0505087	0.150033
-1.25029	2.81723	-2.25584	0.0448599	0.132738	-4.89538	LOC770392	0.945834	-2.19761	0.050511	0.150033
0.847134	4.00211	2.29714	0.0416957	0.126126	-4.82585	PXDC1	1.4482	2.19633	0.0506244	0.15027
0.213192	6.67048	1.94256	0.0774479	0.197118	-5.40552	TNS1	6.26686	2.19583	0.0506681	0.15027
-1.08947	2.77197	-2.24766	0.0455133	0.133846	-4.9091	DNAJB14	0.739044	-2.1957	0.0506792	0.15027
-0.691359	4.91496	-2.19982	0.0495206	0.141805	-4.98894	ACSBG2	3.81988	-2.19487	0.0507529	0.150401
0.826823	3.905	2.2097	0.0486664	0.14019	-4.9725	ASRGL1	2.9221	2.19382	0.0508458	0.150589
0.368441	7.96735	2.67535	0.0211741	0.0767503	-4.17125	UCH-L1	7.11531	2.19317	0.0509028	0.15067
0.4366	5.54477	2.27834	0.0431083	0.129249	-4.85755	NLRX1	4.01442	2.19105	0.0510909	0.151085
-0.820975	1.83269	-2.30104	0.0414078	0.125478	-4.81925	C3H1ORF131	0.547024	-2.19093	0.0511024	0.151085
0.396383	9.72401	2.63086	0.022943	0.0813131	-4.24963	P4HA1	7.64808	2.18934	0.0512437	0.151415
0.933409	5.10269	2.2106	0.0485898	0.140163	-4.97101	DNAJC25	3.71409	2.18775	0.0513851	0.151716
0.593979	5.31987	2.18727	0.0506267	0.144223	-5.00978	TMEM115	4.57459	2.18753	0.051405	0.151716
0.463968	6.48159	2.48535	0.0298037	0.0983811	-4.50368	NAPA	5.5458	2.18506	0.051627	0.152283
-2.21372	2.6429	-2.21936	0.0478449	0.138406	-4.95641	LOC107049953	0.0899012	-2.18441	0.0516852	0.152367
1.24595	2.28167	2.20813	0.048801	0.140296	-4.97511	KDM6A	0.599653	2.18026	0.0520597	0.153323
-1.29622	2.09787	-2.23923	0.0461963	0.134763	-4.92322	TP53I11	-0.348949	-2.18014	0.0520698	0.153323
1.43178	2.03631	2.20932	0.0486993	0.14019	-4.97314	DLGAP5	-0.0806412	2.17795	0.0522689	0.153821
1.27205	2.21989	2.23953	0.0461717	0.134763	-4.92271	ISLR	0.110003	2.177	0.0523549	0.153985
-2.43366	3.3535	-2.2092	0.048709	0.14019	-4.97333	KANK4	0.0861537	-2.17389	0.0526389	0.154731
-0.349521	5.09224	-2.09215	0.0598014	0.16382	-5.16607	TRIO	4.65128	-2.17339	0.0526847	0.154776
-0.134083	7.26303	-1.68605	0.119219	0.266532	-5.79443	WDR12	7.0567	-2.17297	0.0527234	0.154801
-1.31738	1.90802	-2.22325	0.0475177	0.137537	-4.94992	RRP8	0.496994	-2.17244	0.0527717	0.154854
2.34375	3.10204	2.20706	0.0488933	0.140403	-4.9769	NAT8	0.403226	2.17199	0.0528135	0.154887
0.313854	5.7944	2.08996	0.0600295	0.164244	-5.16963	SPRYD7	4.6571	2.17093	0.0529107	0.155083
0.435947	5.50265	2.13481	0.0555069	0.154861	-5.09632	RAB22A	4.40022	2.16937	0.053054	0.155414
0.374612	6.12717	2.13824	0.0551749	0.154187	-5.0907	SFXN4	5.6795	2.16855	0.0531299	0.155547
-0.352283	5.50232	-2.66076	0.0217389	0.0785187	-4.19699	LOC107050300	4.87272	-2.16764	0.0532135	0.155702
-0.399767	7.09907	-2.63904	0.0226073	0.0806795	-4.23525	TAX1BP3	6.48004	-2.16511	0.0534484	0.156267
-1.4978	3.40407	-2.2244	0.0474217	0.137492	-4.94801	HELLS	0.47927	-2.1649	0.0534677	0.156267
0.487705	6.5406	2.14783	0.0542559	0.15245	-5.07493	ATP6V1C1	5.44209	2.16453	0.0535015	0.156276
-1.34399	2.78901	-2.19365	0.0500613	0.143112	-4.99918	CIZ1	0.629627	-2.16283	0.0536604	0.15665
-0.256579	6.04545	-2.02913	0.0667199	0.176909	-5.26795	TLN2	5.13102	-2.16154	0.0537805	0.156911
-0.538904	5.40233	-2.14753	0.0542841	0.15245	-5.07542	PEF1	4.58242	-2.16034	0.0538925	0.157148
1.65383	3.22361	2.1966	0.0498018	0.142451	-4.99428	CDC123	0.511952	2.15941	0.0539798	0.157159
-0.280708	11.4018	-3.33843	0.00639757	0.0310739	-2.98174	RPS7	11.1711	-2.15939	0.0539811	0.157159
-0.197324	7.63591	-1.91492	0.0811964	0.204192	-5.44882	SRRM1	7.30505	-2.15931	0.0539887	0.157159
-0.161908	6.51221	-1.78032	0.101946	0.237516	-5.65503	NAA25	5.98237	-2.15839	0.0540757	0.157286
0.422832	5.55583	2.51643	0.0281872	0.0948251	-4.44973	UBXN4	5.13814	2.15818	0.0540949	0.157286
-0.463036	5.59259	-2.1329	0.0556936	0.155212	-5.09947	EXOSC9	4.93089	-2.15786	0.0541249	0.157286
-0.756489	4.3425	-2.28643	0.0424947	0.127936	-4.84392	CDK17	3.47449	-2.15708	0.0541981	0.157409
1.86478	3.73439	2.20272	0.0492687	0.141242	-4.98412	TXNDC11	-0.0770158	2.1565	0.0542532	0.157479
-0.319285	5.50986	-2.05859	0.0633967	0.170529	-5.22049	NKTR	5.02684	-2.15428	0.0544621	0.157996
-1.85641	2.65425	-2.18478	0.0508485	0.144486	-5.0139	WDR55	-0.300737	-2.1516	0.0547159	0.158586
-0.129605	10.1626	-1.68949	0.118544	0.265282	-5.78942	RPS24	9.81678	-2.15148	0.0547276	0.158586
-0.725262	4.35862	-2.25744	0.0447335	0.13264	-4.89271	UBP1	2.86942	-2.14683	0.0551702	0.159732
-0.341094	5.62061	-2.06162	0.0630642	0.169983	-5.2156	ZC3H11B	4.9113	-2.14667	0.055186	0.159732
-0.846881	1.88594	-2.2557	0.0448708	0.132738	-4.89561	MIER1	0.729263	-2.14487	0.0553588	0.160142
-0.457662	4.10608	-2.2941	0.0419212	0.126525	-4.83099	HELZ	3.20388	-2.14454	0.0553903	0.160142
0.291053	6.85279	2.05711	0.0635596	0.170787	-5.22288	NAE1	6.51627	2.14305	0.0555335	0.160446
-0.870995	3.86862	-2.23219	0.0467743	0.13608	-4.93499	MPP5	2.61145	-2.14279	0.0555585	0.160446
-0.615793	4.47464	-2.14192	0.0548202	0.153543	-5.08464	PI4K2A	3.15668	-2.13926	0.0558994	0.161339
-0.478015	4.66982	-2.1139	0.0575742	0.158969	-5.13059	MED16	3.31334	-2.13854	0.0559692	0.16145
-1.17548	2.88754	-2.16696	0.0524659	0.148736	-5.04339	KIFC1	-0.080208	-2.13787	0.0560342	0.161474
-0.973909	4.14266	-2.22766	0.0471494	0.136859	-4.94256	ZFHX4	0.787625	-2.13753	0.0560667	0.161474
-0.32934	6.03359	-2.07979	0.0611023	0.166266	-5.18615	TTC27	5.52867	-2.13747	0.0560726	0.161474
0.358874	6.47935	2.06634	0.0625484	0.169139	-5.20795	PGP	4.99109	2.13618	0.0561988	0.161746
0.226726	6.88975	1.97616	0.0731058	0.189211	-5.35246	RUVBL1	6.35488	2.13533	0.0562816	0.161893
-0.859626	1.75314	-2.14837	0.0542045	0.152394	-5.07404	CEP78	0.60506	-2.13049	0.0567552	0.163075
-0.396143	7.14311	-2.58063	0.0251149	0.0871459	-4.33773	STXBP1	6.16813	-2.13047	0.0567566	0.163075
1.11682	6.34225	2.16433	0.0527083	0.149092	-5.04773	TMEM106B	1.70577	2.13	0.0568029	0.163116
-0.398451	4.83941	-2.08547	0.0605017	0.165086	-5.17694	SMARCA1	3.41932	-2.1292	0.0568817	0.163251
0.17074	7.31784	1.8001	0.0986204	0.232746	-5.62523	SRPRB	6.95629	2.1287	0.0569306	0.163276
0.109669	9.06129	1.51768	0.156613	0.321548	-6.03183	IQGAP3	8.07911	2.12846	0.0569546	0.163276
-0.164972	6.02737	-1.82865	0.0939946	0.225057	-5.5819	CPT1A	5.83859	-2.12723	0.0570758	0.163443
-0.400815	7.18086	-2.08909	0.0601208	0.164405	-5.17104	MRPL23	6.49246	-2.12718	0.0570815	0.163443
0.212155	9.72103	3.11005	0.00965164	0.0426916	-3.39414	AP2M1	8.96189	2.12684	0.057115	0.163443
1.19306	2.7143	2.18703	0.0506476	0.144223	-5.01017	SPAG1	0.645388	2.12656	0.0571425	0.163443
-0.226596	5.44613	-1.96044	0.0751085	0.192877	-5.37734	CNP	5.04474	-2.12625	0.0571729	0.163443
-1.96995	2.80919	-2.15787	0.0533088	0.15054	-5.05838	POLE	0.150388	-2.12481	0.0573152	0.163758
0.241998	8.91277	1.96386	0.0746683	0.192036	-5.37193	TXNDC17	8.01781	2.12415	0.0573816	0.163793
0.671009	4.16604	2.14437	0.0545862	0.153193	-5.08063	TMEM45A	0.886999	2.12404	0.0573919	0.163793
-1.63429	1.85348	-2.15477	0.0535998	0.151026	-5.0635	CENPK	-0.402556	-2.1232	0.0574751	0.163939
0.57836	4.2187	2.12319	0.0566469	0.157272	-5.11538	FBP1	3.31697	2.12138	0.0576567	0.164365
0.584107	8.17899	2.12054	0.0569098	0.157911	-5.11972	MYL3	6.67326	2.12058	0.0577369	0.164502
-0.31815	10.6773	-2.88196	0.0145766	0.0578976	-3.80396	CCT8	10.1746	-2.11954	0.0578404	0.164705
-0.388712	8.53771	-2.51419	0.0283007	0.0950189	-4.45362	PHF5A	7.98302	-2.11901	0.0578939	0.164765
-0.874453	3.72934	-2.1353	0.0554598	0.154861	-5.09553	FAM49A	1.69108	-2.11711	0.0580839	0.165093
-0.241693	5.8877	-1.98329	0.0722146	0.187714	-5.34115	ABAT	5.44065	-2.1171	0.0580851	0.165093
0.434304	5.40176	2.10226	0.0587562	0.161714	-5.1496	TPMT	4.55641	2.11654	0.058141	0.165093
-0.160704	7.96748	-1.75593	0.106184	0.244789	-5.69151	MICU1	7.57704	-2.11642	0.0581538	0.165093
-0.237778	5.70787	-1.93025	0.0790964	0.200393	-5.42483	KIF13B	5.0206	-2.11625	0.058171	0.165093
-1.17713	3.26407	-2.14212	0.054801	0.153543	-5.08431	WNT5A	-0.404282	-2.11561	0.058235	0.165172
-0.807235	1.57732	-2.16594	0.0525593	0.148835	-5.04506	CAMKK2	0.0634721	-2.11525	0.0582712	0.165172
-0.379526	4.86528	-2.23867	0.0462422	0.134763	-4.92416	EXOC2	4.35274	-2.115	0.058296	0.165172
-1.186	3.67129	-2.14027	0.0549788	0.153727	-5.08735	TSNAX	1.25127	-2.11413	0.0583842	0.16533
0.332759	6.34027	2.77054	0.0178299	0.0673574	-4.00265	TBC1D23	5.43937	2.11198	0.0586013	0.165853
0.361514	4.65958	2.04718	0.0646648	0.172665	-5.23891	RGN	4.00913	2.11092	0.0587088	0.166065
-1.18167	4.21718	-2.13497	0.0554913	0.154861	-5.09606	NCAPG	0.237814	-2.10888	0.0589161	0.166559
-1.90555	5.26956	-2.14189	0.0548239	0.153543	-5.08471	TNNI2	1.54914	-2.10851	0.058954	0.166574
-0.392078	6.25595	-2.05487	0.0638076	0.171183	-5.2265	DDX54	5.30424	-2.10642	0.0591672	0.167083
0.333182	7.25507	2.69691	0.0203661	0.0747246	-4.13317	TMEM167B	6.70418	2.10478	0.0593348	0.167464
0.253712	5.85644	1.97479	0.0732786	0.189513	-5.35463	SCRN3	4.71419	2.1039	0.0594253	0.167607
1.04388	1.14387	2.13145	0.0558349	0.15552	-5.10185	NMRK1	0.467638	2.10365	0.0594513	0.167607
0.653454	1.68538	2.10638	0.0583353	0.160729	-5.14287	ZFP36L1	0.139908	2.10151	0.0596716	0.168136
0.897937	1.09079	2.17593	0.0516458	0.146574	-5.02856	SDK1	-0.0312522	2.10111	0.0597127	0.168158
-0.244406	6.59307	-1.95897	0.0752979	0.193169	-5.37966	INTS3	5.73904	-2.10059	0.0597658	0.168212
-0.540468	5.54486	-2.08845	0.0601875	0.164431	-5.17208	RABGGTA	4.43435	-2.10028	0.0597987	0.168212
0.495569	5.82157	2.07945	0.0611386	0.166266	-5.18671	GYG1	5.09203	2.09996	0.0598308	0.168212
0.8056	6.68553	2.11362	0.0576028	0.158969	-5.13105	ACTA1	5.33653	2.09859	0.0599732	0.16852
0.470016	4.90439	2.3354	0.0389562	0.12085	-4.76103	TXNRD2	4.3672	2.09813	0.0600206	0.16856
0.141421	9.68848	1.70272	0.115985	0.261389	-5.7701	RAB2A	9.18351	2.09693	0.0601447	0.168816
-0.55101	5.9258	-2.08755	0.0602826	0.164583	-5.17355	CA9	4.53429	-2.09577	0.060266	0.168978
-0.451056	4.88937	-2.10151	0.0588327	0.16172	-5.15081	SAP130	3.82747	-2.09574	0.0602689	0.168978
1.52527	2.27257	2.12592	0.0563772	0.156774	-5.11091	MAOA	0.445624	2.09499	0.060347	0.169104
0.503094	4.6988	2.35182	0.0378347	0.118017	-4.7331	HS1BP3	3.64267	2.09291	0.0605638	0.169555
-3.14656	3.89434	-2.13297	0.0556861	0.155212	-5.09935	FAM192A	0.272399	-2.09281	0.0605745	0.169555
-0.26984	7.85994	-2.9175	0.013669	0.0551892	-3.74033	KIF5B	7.55038	-2.09075	0.0607894	0.170016
-1.99115	2.71636	-2.12317	0.0566488	0.157272	-5.11541	ALCAM	0.393917	-2.0906	0.0608059	0.170016
0.857456	1.4463	2.10276	0.0587051	0.161661	-5.14878	SRGAP3	0.25742	2.08486	0.0614105	0.171541
0.404467	4.88092	2.04306	0.0651283	0.173812	-5.24554	ACBD6	3.74152	2.08478	0.0614194	0.171541
-1.55526	3.21454	-2.11591	0.0573728	0.158678	-5.12731	EVPL	0.127036	-2.08447	0.0614521	0.171541
0.279145	6.95973	1.98878	0.0715346	0.186421	-5.33242	FAM120C	6.61692	2.08183	0.0617322	0.172229
-0.298392	6.55904	-2.02788	0.0668639	0.177054	-5.26995	ARHGAP35	5.16799	-2.07978	0.0619502	0.172653
0.452782	5.54111	2.11796	0.0571669	0.15828	-5.12394	RNF214	4.82893	2.07977	0.0619519	0.172653
0.438312	6.47468	2.04792	0.064582	0.172534	-5.23772	STRN	5.67794	2.07838	0.0620999	0.172961
0.642985	4.41963	2.242	0.0459705	0.134509	-4.91857	LGALS8	3.40896	2.0781	0.0621302	0.172961
-0.205272	8.51953	-1.85936	0.0892406	0.217764	-5.53489	JMY	8.16145	-2.07716	0.062231	0.173147
1.13158	3.26956	2.10143	0.0588415	0.16172	-5.15095	VWA1	0.587638	2.07634	0.0623188	0.173244
-1.76938	2.46044	-2.10812	0.0581582	0.160328	-5.14003	ARFIP2	0.38459	-2.0762	0.0623339	0.173244
0.512526	5.78086	2.06212	0.0630087	0.169934	-5.21478	SAFB	4.48198	2.07491	0.0624723	0.173534
1.17948	5.6481	2.10131	0.0588534	0.16172	-5.15114	CLN5	1.72099	2.07417	0.0625519	0.173661
0.439939	6.64426	2.2925	0.0420399	0.126791	-4.83368	PPIG	5.96363	2.07257	0.0627247	0.174046
-0.23413	6.24797	-2.67687	0.021116	0.076649	-4.16856	UBE3A	5.62308	-2.07138	0.0628536	0.174234
-0.344661	6.95244	-2.00889	0.0690956	0.181456	-5.30036	METTL16	6.58847	-2.07131	0.0628608	0.174234
-0.521823	12.4771	-2.27765	0.0431613	0.129332	-4.85872	TUBB4B	11.3331	-2.06886	0.0631268	0.174876
-0.647372	4.31608	-2.19247	0.0501651	0.143288	-5.00114	EPHB2	2.23951	-2.06654	0.0633789	0.175479
-0.641246	4.96875	-2.07023	0.0621277	0.168269	-5.20167	YJU2	4.18481	-2.06591	0.0634485	0.175576
0.813522	3.15237	2.08054	0.0610227	0.166159	-5.18494	TGFBRAP1	1.80949	2.06454	0.0635981	0.175833
-0.339411	9.20027	-2.68359	0.0208618	0.0760509	-4.15671	LRPPRC	8.73098	-2.06429	0.0636255	0.175833
0.160782	6.98404	1.81306	0.0964965	0.229325	-5.60562	NPLOC4	6.20149	2.06411	0.0636445	0.175833
0.239284	7.69455	1.91828	0.0807316	0.203425	-5.44357	LEMD2	7.04371	2.06096	0.0639904	0.176693
0.256176	11.0106	3.41032	0.00562402	0.0280926	-2.85184	MYH9	10.185	2.05853	0.064259	0.177338
-0.722769	1.72733	-2.06792	0.0623779	0.168857	-5.20541	GTF2E1	-0.18572	-2.05488	0.0646628	0.178356
0.429236	5.85316	2.03666	0.0658548	0.175201	-5.25584	ALDH6	4.53143	2.05376	0.0647881	0.178605
-0.483327	4.58585	-2.04836	0.0645327	0.172493	-5.23701	IPO8	3.34039	-2.05267	0.0649088	0.178841
1.73042	2.89097	2.08356	0.0607031	0.165465	-5.18004	COL4A1	0.635163	2.05232	0.0649479	0.178852
-0.272223	6.3477	-1.93375	0.0786241	0.199395	-5.41935	UTP4	5.77802	-2.05001	0.0652069	0.179469
-0.349631	7.39161	-2.39685	0.0349164	0.111227	-4.65618	OTUB1	6.66612	-2.04763	0.0654742	0.180029
0.23438	6.49294	1.88543	0.0853795	0.210566	-5.49467	MTIF2	6.10145	2.04756	0.0654811	0.180029
-0.300877	5.01814	-2.72895	0.0192211	0.071501	-4.07645	NMD3	4.73371	-2.04528	0.0657389	0.18064
-0.0851106	11.8304	-1.27211	0.228933	0.41803	-6.3474	FSCN1	10.8013	-2.04319	0.0659746	0.18119
-0.0929847	8.56684	-1.35076	0.203249	0.384127	-6.25065	PDHA2	8.31275	-2.04265	0.066036	0.181261
-0.185726	5.34355	-1.79489	0.0994865	0.23414	-5.6331	ELP2	4.92019	-2.03965	0.0663768	0.182099
0.853855	4.66423	2.1199	0.0569734	0.158001	-5.12077	ITGA3	2.92682	2.03882	0.066472	0.182262
0.12818	7.37268	1.60027	0.137154	0.293654	-5.91734	GNAS	6.92144	2.03813	0.0665504	0.182379
0.522573	5.49728	2.02611	0.0670696	0.177506	-5.2728	GOSR2	4.49619	2.03718	0.0666587	0.182562
0.331714	6.71909	1.96785	0.0741584	0.191207	-5.36562	FMNL2	5.993	2.03692	0.0666887	0.182562
-0.498423	5.32477	-2.02865	0.0667746	0.176909	-5.26871	SPTLC2	4.36903	-2.03651	0.0667359	0.182593
-0.484593	5.91472	-2.07721	0.061377	0.16659	-5.19034	ARPC5L	5.19857	-2.03557	0.0668428	0.182787
-0.24232	5.68907	-1.89808	0.0835608	0.207478	-5.47504	USP15	5.4219	-2.03525	0.0668803	0.182792
-0.189835	6.58501	-1.78124	0.101788	0.237516	-5.65364	RARS2	5.89924	-2.03445	0.066972	0.182944
-0.541881	6.0981	-2.21626	0.0481071	0.139006	-4.96158	CLTA	4.85158	-2.03369	0.0670588	0.183084
-0.222427	6.53351	-2.18473	0.0508533	0.144486	-5.01399	PPP2R5E	6.2305	-2.03331	0.0671024	0.183104
-2.45787	3.31928	-2.07373	0.0617501	0.167424	-5.19599	PWWP2A	-0.00347508	-2.03294	0.0671451	0.183123
-0.51922	5.38997	-2.24294	0.0458945	0.134441	-4.91701	MAP1LC3A	4.68704	-2.03107	0.0673613	0.183532
-0.692815	4.48942	-2.05073	0.0642678	0.171965	-5.23318	CCDC59	3.06232	-2.03102	0.0673672	0.183532
-0.575103	4.84056	-2.03103	0.0664999	0.17664	-5.26489	KIRREL	3.07413	-2.03024	0.0674565	0.183654
4.0711	4.99606	2.06432	0.0627685	0.169555	-5.21122	WNT16	0.390303	2.03001	0.067484	0.183654
0.485858	5.78367	2.01244	0.0686736	0.180627	-5.29469	ATP5A1W	5.12456	2.02847	0.0676616	0.183819
0.273716	5.96748	2.21393	0.0483052	0.1395	-4.96546	STAT1	5.55138	2.02835	0.067676	0.183819
-0.220774	8.98591	-1.85771	0.0894916	0.217765	-5.53744	PSMB2	8.62305	-2.0283	0.0676816	0.183819
-0.623532	3.73365	-2.03672	0.0658486	0.175201	-5.25576	PRKDC	1.26006	-2.02824	0.0676886	0.183819
2.53124	3.00894	2.05945	0.0633017	0.170363	-5.2191	BCL2L13	0.362097	2.02609	0.0679391	0.184401
0.174041	10.1568	1.78045	0.101923	0.237516	-5.65483	YWHAG	8.9371	2.02529	0.0680323	0.184556
0.62417	4.49838	2.02887	0.0667499	0.176909	-5.26837	NUDT2	3.71852	2.02375	0.0682119	0.184944
0.271062	10.6204	2.96218	0.0126079	0.0521074	-3.66021	AKR1B1	9.3612	2.02312	0.0682857	0.185046
0.387597	8.23837	1.98401	0.0721257	0.187674	-5.34001	ACSL4	7.81022	2.02165	0.0684579	0.185338
-1.63057	2.08824	-2.0726	0.0618715	0.167665	-5.19782	MRPS36	0.313894	-2.02148	0.0684777	0.185338
0.471011	5.89339	2.25212	0.0451559	0.133273	-4.90162	SLC31A1	5.3065	2.02106	0.0685265	0.185338
-0.480124	4.89757	-2.24592	0.0456538	0.134044	-4.91202	CETN1	4.16972	-2.02096	0.0685385	0.185338
2.15333	5.18117	2.0604	0.0631982	0.170175	-5.21757	HPS3	-0.105192	2.01833	0.0688476	0.186075
1.90721	2.59049	2.04891	0.0644709	0.172418	-5.23612	ITGA2	0.528049	2.01746	0.0689501	0.186236
0.425956	4.74067	1.99377	0.0709226	0.185016	-5.32448	LOC420562	4.02325	2.017	0.0690053	0.186236
-0.480081	5.54694	-2.23584	0.0464738	0.135283	-4.92889	RBP5	3.819	-2.0169	0.069017	0.186236
-0.59053	4.8427	-2.01834	0.0679761	0.17944	-5.28524	MCOLN1	3.75465	-2.01577	0.0691506	0.186498
-0.0935901	8.74784	-1.36312	0.199436	0.379099	-6.23505	DKC1	8.59064	-2.01428	0.0693273	0.186876
0.465589	3.68802	1.9951	0.0707603	0.184687	-5.32237	PROS1	2.57809	2.01383	0.0693806	0.186921
-0.262861	7.59382	-1.90634	0.0823935	0.206488	-5.4622	FAM162A	7.14035	-2.01268	0.0695169	0.187189
0.586048	4.57075	2.01547	0.0683151	0.180055	-5.28985	IDS	2.74399	2.01211	0.0695848	0.187273
-0.944333	1.60687	-2.09076	0.0599462	0.164104	-5.16833	RIN3	-0.0268621	-2.01115	0.0696996	0.187371
0.32076	5.22336	1.94298	0.0773918	0.197118	-5.40485	CDC42BPA	4.48978	2.01062	0.0697624	0.187371
-1.55465	2.64735	-2.06135	0.0630938	0.169983	-5.21604	ANKRD46	-0.0332467	-2.01057	0.0697688	0.187371
-0.293071	5.49345	-1.93399	0.078592	0.199395	-5.41897	MTHFD2	4.9143	-2.01025	0.069806	0.187371
-0.252533	6.92218	-1.87141	0.0874375	0.214287	-5.51635	WDR26	6.46848	-2.01006	0.0698287	0.187371
-1.50552	4.01985	-2.03924	0.0655617	0.174821	-5.2517	PBK	0.817864	-2.00976	0.0698646	0.187371
0.538667	6.76033	2.00548	0.0695039	0.18234	-5.30581	COX5A	6.20301	2.00951	0.0698952	0.187371
-1.5315	3.72798	-2.03882	0.0656093	0.174821	-5.25238	LOC107051263	0.757418	-2.00934	0.0699152	0.187371
-1.72033	4.45437	-2.05598	0.0636843	0.171032	-5.2247	TLK2	0.696244	-2.00808	0.0700656	0.187627
-0.354485	4.50451	-2.42764	0.0330476	0.106605	-4.60331	CEP170	3.91191	-2.00793	0.0700841	0.187627
0.247172	8.30098	2.92824	0.0134061	0.054349	-3.72109	MAPRE2	7.68829	2.00597	0.0703192	0.188063
0.201307	13.4279	1.89629	0.0838162	0.207937	-5.47783	XPNPEP3	12.8837	2.0055	0.070376	0.188063
0.2193	7.28604	1.82633	0.0943644	0.225731	-5.58545	SNX32	6.61406	2.00546	0.0703813	0.188063
-0.275583	5.34592	-1.95643	0.0756274	0.193708	-5.38367	GGA1	4.72754	-2.00527	0.0704036	0.188063
-0.307539	6.80465	-2.36649	0.0368592	0.11561	-4.7081	MAP2K4	6.4222	-2.00504	0.0704313	0.188063
-0.763164	1.66821	-2.02461	0.067244	0.177876	-5.27521	CNOT8	-0.362386	-2.0047	0.070473	0.188075
0.193274	8.542	1.8092	0.0971246	0.230496	-5.61147	SAR1A	8.06245	2.00374	0.0705877	0.188283
1.21419	1.49161	2.02995	0.0666249	0.17688	-5.26663	SH3GL3	-0.275214	2.00215	0.0707806	0.188699
0.252467	6.01871	2.89239	0.0143043	0.0571097	-3.78531	CHDH	5.47115	2.00141	0.0708694	0.188745
-0.197273	7.16601	-1.80697	0.0974886	0.23093	-5.61484	POLR2C	6.31072	-2.00139	0.0708719	0.188745
0.76976	1.65912	2.01441	0.0684399	0.180198	-5.29154	ATF1	0.0320102	1.99996	0.071046	0.18911
-0.359816	5.1705	-1.94349	0.0773235	0.197076	-5.40404	LARP4B	4.51847	-1.99924	0.0711331	0.189243
-0.624201	5.12905	-2.00318	0.06978	0.182783	-5.30948	MED24	3.86771	-1.99735	0.0713629	0.189755
0.406998	6.60498	2.24859	0.0454382	0.133746	-4.90753	MPI	6.00378	1.99635	0.0714849	0.189981
-0.348868	5.74047	-2.11827	0.0571358	0.15828	-5.12343	AARSD1	5.30368	-1.99536	0.0716065	0.190205
0.395738	6.58288	1.95692	0.0755637	0.193656	-5.3829	PTRH2	5.70187	1.99413	0.0717563	0.190503
-0.268496	11.5266	-2.32067	0.0399896	0.122491	-4.78603	RPS12	11.2599	-1.99278	0.0719228	0.190846
0.262324	9.69089	3.22103	0.00790102	0.0367993	-3.19384	PFKP	8.4639	1.99167	0.0720585	0.191082
-0.428571	5.82203	-2.2527	0.0451099	0.133269	-4.90066	PTK2	4.78201	-1.99138	0.0720939	0.191082
-0.496162	5.06149	-2.06323	0.0628878	0.169702	-5.21299	ZFX	3.63978	-1.99101	0.0721395	0.191082
0.422166	6.28588	2.25606	0.0448427	0.132738	-4.89502	STK26	5.30118	1.99084	0.0721615	0.191082
-0.27299	7.58961	-2.96571	0.0125279	0.0518604	-3.65388	GFPT1	7.13478	-1.99028	0.0722306	0.191139
[truncated: 3,173 more rows]

## Sheet: D10_D6
logFC	AveExpr	t	P.Value	adj.P.Val	B	gene	count	sca.t	sca.P.Value	sca.adj.pval
[truncated: 5,100 more rows]

## Sheet: D15_D10
logFC	AveExpr	t	P.Value	adj.P.Val	B	gene	count	sca.t	sca.P.Value	sca.adj.pval
[truncated: 5,100 more rows]

[truncated: 1 more sheets: D15_D1]
