# Supplementary material for: Podocalyxin and ciliary neurotrophic factor receptor are novel components of the surfaceome of chondrogenic cells
Source: Cell Commun Signal. 2025 Dec 2;24:8. doi: 10.1186/s12964-025-02552-x (PMC12777226; doi:10.1186/s12964-025-02552-x)
Supplement: Supplementary file 1 — Additional file 1 contains Supplementary Figures S1–S8 and Supplementary Tables S1–S3, providing additional data supporting the main findings. Additional files 2–5 include: differential expression analysis and clustering results for total lysate proteomes (files 2–3) and surfaceome proteomes (files 4–5). Collectively, these materials offer expanded experimental details, data visualizations, and full quantitative proteomic datasets underlying the study. [file 12964_2025_2552_MOESM1_ESM.zip › Additional-file-3_clusters-total-lysate.xlsx]

## Sheet: Custers-total-lysate
1	2	3	4	5
AAGAB	AACS	ACVR1	AADAC	ACHE
ABI1	AADAT	AFAP1	ACAN	ADA
ABI2	ACTN2	AGBL4	ACBD7	ADAT1
ACAT1	ACY1	AGFG1	ACP2	ADGRL3
ACBD6	ADGRG2	AHNAK2	ACTN1	ADNP
ACOX2	AHCYL2	AIP	ACTR3B	ALDH1A2
ACTA1	AKR1D1	AK6	ADH1C	ALPL
ACTR8	AKR1E2	ALG5	ADPRH	ANAPC4
ADGRA3	ALDH3B2	ARBP	ADSSL1	ANAPC5
ADGRL2	ALDH6	ARFIP1	AFABP	ANAPC7
AEN	ALDH6A1	ARIH1	AGA	ANK2
AKT1	ALK	ASPH	AGPAT4	ANKRD13A
AMOT	ANKMY2	ATF2	AKR1B1	ANTXR1
ANGPTL1	APOA1BP	ATP5PB	ALDOC	APPBP2
ANKLE2	APOBEC2	ATP6V1D	ANO10	ARF5
ANKRD11	ARFGAP3	ATP6V1G1	ANXA1	ARFGEF1
ANKRD49	AS3MT	ATPIF1	ANXA2	ARHGAP10
APC	ATRNL1	BAG3	ANXA4	ARHGAP11B
ARHGAP40	BBOX1	BCAP31	ANXA8L1	ARHGAP18
ARHGEF12	BFAR	BCAR3	AOC3	ARHGAP24
ARID1B	BMP1	BCL10	AOX1	ARHGAP28
ARID3A	C1H11ORF54	BCL2L1	AQP1	ARID1A
ARID3B	CACNA2D1	BNIP1	AQP3	ARL14EP
ARMC9	CACNA2D2	CAMK1	ARHGAP21	ARNT
ASMTL	CALB2	CANT1	ARHGDIA	ARVCF
ATAD3B	CAMK2G	CASP8	ARPC1B	ASPG
ATF1	CAPN7	CAST	ARSB	ATP1B1
ATF7	CASQ2	CBX8	ASL2	AURKB
ATP5B	CCDC80	CCDC134	ATP6AP1	BBS4
ATP5D	CDCP1	CCDC173	BAIAP2L1	BBS9
ATP5H	CES1L2	CCNL2	BCAT1	BHMT2
ATXN2L	CG-16	CCT3	BDH2	BRD1
B9D2	CHODL	CD99	BF1	BRD7
BANP	CKMT2	CDK5RAP3	C1QTNF3	BROX
BAP1	CNDP2	CEP131	CA4	C1H21ORF59
BAZ2B	CNOT6L	CEP76	CAB39L	C2CD2L
BCAS2	COL12A1	CHCHD3	CAMK2B	CA8
BCL11B	COL14A1	CHCHD6	CAMK2D	CA9
BCL2L13	COL15A1	CHEK2	CAPG	CADM1
BCL9	COL1A1	CHMP1B	CAPN2	CAPN15
BCL9L	COL5A1	CKAP4	CAV1	CASP2
BCLAF1	COL5A2	CLIC2	CCDC88B	CBX5
BDH1A	COX18	CLIP2	CD151	CBX6
BICC1	CPNE1	CLK1	CD47	CCNB3
BID	CPNE2	CLK4	CD63	CCNT2
BIN3	CPPED1	CLTA	CD81	CD44
BIRC5	CRABP-I	CNN2	CD9	CDC45
BNC2	CRYAB	COG1	CHD1L	CDK1
BOD1	CRYM	COQ7	CHID1	CDK19
BOLA3	CTSK	CORO7	CLU	CDK2
BRD2	CTSO	CTNNBL1	CMAS	CDKAL1
BSDC1	DAB2	CTTN	COL22A1	CENPO
BACT	DJ-1	CYP20A1	COL2A1	CGGBP1
C1D	DPP8	DCN	COL4A3BP	CHST6
C1H12ORF45	DPYS	DSP	COL6A1	CHTF8
C1H2ORF49	ECH1	EBNA1BP2	COL6A3	CIZ1
C26H6ORF125	EEF1A2	EIF4B	COL8A1	CLMN
C3H1ORF131	EFEMP1	EIF5	COL8A2	CLMP
C5H14ORF169	EHBP1	ELP4	COL9A1	CMSS1
C7H2ORF69	EML5	EMC6	COL9A3	CNOT11
CAAP1	ENTPD2	ETFDH	COLGALT1	COL1A2
CABIN1	FAM26E	FAM103A1	COMP	COL4A2
CAMKK2	FAT3	FAM114A1	COPA	COLEC12
CAMLG	FBN1	FAT1	CPQ	COX15
CAMSAP1	FERMT2	FAU	CRH	CRABP2
CAPRIN1	FHL1	FKBP51	CRISPLD2	CREBBP
CASC3	FKBP12	FUBP1	CSGALNACT2	CTBP2
CCDC12	FKBP12.6	GOLGA2	CST3	CTCF
CCDC51	FMO3	GOLGA5	CSTA	CTDSPL2
CCDC85A	FNDC1	GOLPH3	CSTB	CTNNA2
CCDC90B	FRZB	GORAB	CTSA	CUX1
CCDC97	GMDS	GOSR1	CTSB	CYGB
CCNA2	GOT1	GRIPAP1	CTSC	CYP1B1
CCT2	GULP1	HDDC2	CTSH	CYP27C1
CDC34	H-RAS	HMGA1	CTSV	CYTL1
CDC42EP1	HEBP1	HMGCR	CYB5D2	DAB2IP
CDC42EP4	HECW2	HMGI-C	CYBRD1	DCLK1
CDH3	HSDL1	HSPB1	CYP4V2	DCX
CDK12	HSPA12A	HSP25	DAG1	DDX59
CDK13	HYI	IGBP1	DDAH1	DESI1
CDV3	IFT172	IKBIP	DDO	DICER1
CELF2	KCNAB2	ISCU	DHDH	DNMT1
CENPE	KCTD12	ISY1	DPP7	DNMT3B
CENPQ	KIAA1191	ITM2B	DYNLT3	DPYD
CENPU	KIF6	KAZN	EDIL3	DTWD1
CEP78	KYAT3	KIAA1468	EFHD1	DUS3L
CFDP1	L3HYPDH	KRT14	EMP2	EBF2
CHAF1A	LDB3	KRT24	ENDOD1	EBF3
CHCHD2P9	LHPP	KRT8	ENO1	ECSIT
CHCHD4	LIMS1	LOC101748987	ENO2	EDEM2
CHD1Z	LOC107049496	LOC107050177	ENPP3	EGFR
CHD7	LOC107050456	LOC107050551	ENPP6	ELMO2
CHMP2B	LOC107050492	LOC107051217	ENTPD5	ELMO3
CHMP5	LOC424401	LOC107056801	EPDR1	ENDOG
CHN1	LSAMP	LOC112530285	EPHX2	ENG
CIAPIN1	MAN2A2	LOC407092	ERO1A	EP300
CKAP2	MAN2C1	LRRC47	ERO1B	EPB41L5
CKS1B	MAOA	LRRFIP1	EVPL	EPHA4
CLNS1A	MCOLN2	LUZP1	EXFABP	EPHB2
CLPX	MPPED2	MAPRE3	F13A1	ERCC6L
CNKSR2	MPST	MECR	FABP4	EXD2
CNN1	MRC2	MFAP1	FAH	EZH2
CNN3	MVK	MGMT	FAM129B	FADS1
CNOT8	MYH15	MINPP1	FAP	FADS2
COG8	MYH7	MMGT1	FKBP10	FAIM
COIL	MYO7L2	MRPL17	FKBP14	FAM171A1
COMMD5	MYOM1	MRPL30	FKBP7	FBLN2
COPS4	MYOT	MRPL53	FNDC3B	FBN2
COPS7A	N101	MRPL58	FOXP4L	FBN3
COX6A1	NAT8B	MRPS14	FSBP	FBXO30
COX7A2L	NFATC1	MRPS21	GAAGSD	FGGY
CREB1	NFATC3	MRPS31	GALC	FRMD6
CRISPLD1	NFIB	MRPS33	GALE	FSTL1
CRKL	NFIX	MRPS6	GAPDH	GALNT10
CRMP1A	NIT1	MRPS7	GARS	GAS2
CRMP1B	NIT2	MYL3	GATD3AL1	GATSL2
CRTC1	NPEPL1	MYL6	GATD3AL2	GFOD2
CSE1L	NRBP2	MYO1A	GCHFR	GGCT
CTNNB1	NRIP2	NAPG	GCLC	GLDC
CTNND1	NUP188	NCBP2	GFPT1	GPC2
CWC15	P4HA3	NDUFA1	GFPT2	GPM6B
CXXC5	PCDH17	NDUFAF2	GGACT	GPN1
CYP26B1	PDE3A	NDUFAF5	GLA	GTF3C4
CZH18ORF25	PFKFB3	NDUFS4	GLB1	GXYLT1
DACT1	PHEX	NOP16	GLO1	GXYLT2
DCLK2	PICALM	NRDE2	GLRX	H6PD
DCP1B	PITHD1	NSRP1	GLT8D2	HERC1
DCTN2	PLEKHO2	NTMT1	GMPPA	HIC2
DCTN3	PNPO	NUP153	GNPNAT1	HMGB2
DDI2	PODXL	NUP160	GNS	HMGCS1
DDRGK1	PPM1E	PAWR	GORASP2	HMGN2
DDX21	PPM1H	PCYT2	GSN	HOXC12
DDX24	PRPH	PDCD6IP	GSTT1L	HYKK
DDX5	PTGR2	PEX5	HAGH	IDI2
DDX55	PUSL1	PI4K2A	HEXA	IFT122
DFFA	PXDC1	PLIN4	HNMT	IGFBP7
DLGAP5	QDPR	PNN	HOXB13	INTS6L
DLX2	RAB11FIP2	PPME1	HPCAL1	ISYNA1
DMAP1	RAB22A	PRRC2B	HPRT1	ITGA11
DNAJC9	RPL35	PRRX2	HSD11B1A	ITPRIP
DNMT3A	RPS6KC1	PTBP3	HTRA1	KATNB1
DPH2	SELENBP1	PURG	HTRA3	KCTD15
DSTN	SEPSECS	PYC	IDH1	KIF15
DTNA	SH3BGRL	RBM33	IDS	KIF1A
DUT	SLC30A6	RCN1	IDUA	KIFC1
DYNC1I2	SLC35B4	RNF113B	IFI35	KIRREL
DYNLRB1	SMYD1	RPAP3	IMPA1	KLHL40
E2F4	SOD1	RPL13	IMPA2	KLHL41
EBF1	SULT1E1	RPP40	ITGA4	KRT17
ECT2	SVIL	RPS10	ITPKC	L3MBTL2
EDA2R	TECPR2	RPS14	KDELR3	LAMA4
EEPD1	TGFBR2	RPS19	KRT10	LAMB1
EI24	THBS2	RPS20	KRT13	LAS1L
EIF2AK1	THBS4	RPS27	KRT5	LDB2
EIF2D	TLR2B	RPS28	KRT75L2	LECT1
EIF3K	TMEM106B	RPS29	LAMTOR3	LENG8
EIF4ENIF1	TMEM38A	RRP15	LCP1	LIG1
EIF4G2	TMEM45A	RRS1	LDHA	LMO4
EIF4H	TNFAIP8L3	RWDD4	LMINA	LMX1A
ELF2	TPCN3	SCAMP3	LMOD1	LOC100857850
ELMSAN1	TPPP3	SDC1	LMOD3	LOC101749352
EMILIN2	TRADD	SEC61B	LOC100857659	LOC107053190
EMILIN3	TSPAN6	SEC61G	LOC100859645	LOC107057310
ENY2	TST	SEMA4D	LOC107049501	LOC112532921
EPC2	TTC38L	SETD7	LOC107050955	LOC421792
EPS15	UBB	SH3GL1	LOC107050990	LOC776992
EPS15L1	UCH-L1	SH3GLB1	LOC107051359	MAD2L1BP
ERBIN	UROD	SH3GLB2	LOC107053353	MAGI1
EXOSC2	VAT1	SHC1	LOC112529929	MAP2K6
EXOSC8	VILL	SLC25A33	LOC395611	MAP3K7
FAM126A	VPS13C	SLC38A2	LOC396224	MAPK8
FAM168A	VWA1	SLC4A7	LOC772080	MARS2
FAM193B	PFK	SMN	LOXL3	MATN4
FAM213A		SNRNP27	LPCAT3	MBD3
FAM32A		SNRPA1	LRRC59	MCAM
FAM63A		SNW1	M6PR	MCM2
FAM96A		SNX2	MAN2B2	MCM3
FGFR1OP		SNX32	MAT1A	MCM4
FH		SON	MATN1	MCM5
FIGN		SPAST	MB21D2	MECOM
FIGNL1		SPATS2	ME1	METTL5
FIP1L1		SPCS1	MFGE8	MGARP
FLCN		SPECC1L	MXRA8	MGRN1
FMC1		SRSF5A	MYLK	MITD1
FN1		ST13P5	MYO1C	MOB3A
FOXP1		STX12	MYO1D	MPP1
FRMD1		STX16	MYO6	MRPL35
FTSJ3		STX7	NAGA	MSH6
FUBP3		SYF2	NAGLU	MTA3
FUS		TAOK3	NAGPA	MTMR14
GABPB1		TFRC	NDRG1	MTMR8
GABPB2		TNC	NHLRC3	MTRF1L
GADD45B		TOMM20	NLRX1	MYBPHL
GATAD2A		TOMM34	NMI	MYH1D
GDAP2		TOR1AIP1	NMRAL1	MLX
GINS3		TRIM71	NMT2	NAA35
GIPC1		TRIP4	NOV	NCAM1
GIT1		TXLNA	NPNT	NCAPD2
GLCCI1		UBL3	NQO2	NCAPG
GLI2		UCHL5	NR2C2AP	NCAPH
GLI3		UCK2	NT5E	NCS1
GLMP		USE1	NUP210	NDST1
GMPS		VAMP3	OLFM3	NDUFB1
GNL3		VPS25	P37NB	NDUFB4
GOSR2		VTI1B	P3H4	NEMP1
GPC4		WASF2	P4HA1	NEO1
GPKOW		WBP2	P4HA2	NID2
GPN3		WWC3	PAICS	NKIRAS1
GPRIN1		YBX3	PAM	NOVA1
GPX1		ZDHHC20	PAPSS2	NUDT1
GRPEL2		ZYX	PCMT1L	OPHN1
GSE1			PDLIM1	OSBPL10
GSTZ1			PDXK	OSBPL1A
GTF2A1			PEAK1	PARS2
GTF2B			PEF1	PATL1
GTF2E1			PFKP	PAXIP1
GTF2E2			PGM1	PCBD1
H2A-VII			PGM5	PDCD4
H2AFX			PGP	PDF
HADH			PGPEP1	PDGFRA
HAND2			PHYKPL	PDGFRB
HAPLN3			PLBD1	PDP2
HAUS1			PLBD2	PFKFB4L
HAUS2			PLOD1	PHAX
HAUS3			PLOD2	PHF12
HBE			PLPP1	PLA2R1
HEATR5A			PLSCR1	PLEKHG1
HEMK1			PMVK	PLPP3
HIST1H101			PNAT3	PNKD
HIST1H111R			POSTN	PNKP
HMBOX1			PPA2	POLD3
HMGN1			PPEF1	PP1M
HMOX1			PPFIBP1	PRDM11
HMOX2			PPIC	PRIM1
HNRNPH2			PRKCA	PRKCB
HNRNPH3			PRKG1	PRKCE
HNRNPM			PRRC1	PRKDC
HOXA13			PRTFDC1	PSMD10
HOXD10			PSAP	PTGFRN
HPS3			PSPH	PTGR1
HSPG			PTGES	PTMA
HSPG2			PTP4A1	RABEPK
HSPH1			PTX3	RALY
HYPK			PYCR1	RBFOX2
HOXA11			RAB31	RBM15B
IDH3B			RAP2C	RBMS2
IFT57			RBP7	RBPJ
IGF2BP1			RLBP1	RECK
IGF2BP3			RNASET2	RFC4
IK			RPS6KA5	RFLNA
INCENP			RRAD	RFLNB
ING3			RRBP1	RFX3
INTS12			S100A14	RNF170
INTS5			SCARB2	RNF2
IPO4			SCIN	ROBO1
IRF2BP2			SDC2	RPRD2
ISLR			SEC11C	RSBN1L
JMJD1C			SEC61A2	SCAF8
KANK1			SERINC5	SCAI
KANSL2			SERPINB2	SCD5
KATNA1			SERPINE2	SCRN1
KCMF1			SFN	SE21Q1B
KDM4B			SFXN3	SEPT12
KDM6A			SGCB	SERF2
KHDRBS1			SGO1	SERHL
KHDRBS3			SGSH	SERPINI1
KIAA1210			SH3PXD2B	SETD2
KIAA1524			SIL1	SLC14A2
KIF13A			SLC16A3	SLC25A30
KIF2C			SLC2A14	SLC35C1
KIF4B			SLC35B2	SLC35E1
KLF12			SLC38A10	SLIT3
KNOP1			SLC38A3	SMARCA1
KPNB1			SLC44A1	SMARCAD1
KRT18			SMIM7	SMARCB1
LAMTOR1			SMPDL3A	SMARCC1
LASP1			SMPDL3B	SMARCD1
LDLR			SNX11	SMARCD3
LIMA1			SNX3	SMC2
LIMD1			SNX8	SMC4
LIN28B			SOAT1	SMC5
LMCD1			SQSTM1	SMC6
LOC101750690			SRI	SMUG1
LOC101751687			SRPX	SMYD3
LOC107049046			SRPX2	SNTA1
LOC107049542			STAT6	SPRYD3
LOC107049913			STK26	SQLE
LOC107050018			SWAP70	ST3GAL1
LOC107050235			TDRD7	STAT2
LOC107050371			TGM2	STMN1
LOC107050463			THBS1	SUGP2
LOC107050717			THSD4	TAF6L
LOC107051192			THY1	TBX18
LOC107056600			TIMP2	TBX4
LOC112530289			TIMP3	TCEA2
LOC112531692			TMED3	TELO2
LOC418927			TMPRSS6	TERF2
LOC423693			TNFRSF21	TIMM21
LOC424998			TOLLIP	TLE1
LOC426023			TPD52	TLK1
LPL			TPM2	TMA16
LRRC1			TPP1	TNNI1
LSM14B			TRAF3	TNNI2
LSP1P1			TRIM25	TNNT1
LTBP1			TRPV2	TNNT2
LTV1			TXNDC16	TNNT3
LYAR			TXNRD1	TNS3
LYPLA1			UAP1L1	TOP2A
LYPLA2			UGP2	TOPBP1
LYRM7			UGT2A1	TOX3
MAP1B			UXS1	TP53BP1
MAP2K2			VDAC1	TRIM24
MARCKS			VSIG10L	TRPS1
MARCKSL1			WIPI1	TSPAN9
MATR3			XYLT1	TTN
MBD2			YIPF1	TUBAL3
MBIP			AKR	UBE3C
MBNL1			BFGF	UBL5
MCRIP1			CRHOA	UBN2
MEAF6				UNC45B
MED15				UNK
MED19				USP36
MED27				VASN
MED30				VCAN
MED8				VPS72
MEF2A				VRK3
MEIS1				VSTM2L
MEOX2				WDR76
METAP2				WNT5A
MFF				XPA
MIA3				YEATS2
MIER1				YLPM1
MKL1				ZC3H14
MKRN2				ZC3H7B
MMP15				ZFHX4
MRGBP				ZFX
MRI1				ZMYM2
MRPL12				ZMYM4
MRPL15				ZMYND11
MRPL37				ZNF362
MRPL38				ZNF423
MRPS30				ZNF521
MRPS36				ZNF853
MRPS9				ALDOLASE
MTDH				BRG1
MTF2				RAD9
MTFR1L
MTIF3
MTPAP
MTSS1L
MZT2B
NACA
NAP1L1
NAPA
NASP
NAT10
NCDN
NCOA2
NCOA6
NDUFA13
NDUFA4
NDUFA7
NDUFB8
NDUFS6
NDUFS8
NDUFV3
NECAP2
NFYC
NGFR
NHP2
NHSL1
NIFK
NKAPL
NKD1
NNT
NOB1
NOL12
NOLC1
NOP14
NOP58
NOTCH1
NOTCH2
NR2C2
NR2F2
NSFL1C
NUBP1
NUCB2
NUDCD2
NUF2
NUFIP2
NUMB
NUP107
NUP42
NUP58
NUP62
NUS1
NUSAP1
NVL
OGT
ORC2
OXSR1
PABPC1
PALM
PARD6B
PATZ1
PCDH18
PCDHGA2
PCM1
PDLIM4
PDLIM5
PDSS2
PENK
PEX14
PEX16
PHC3
PHF21A
PHTF1
PIAS1
PINX1
PITX1
POLDIP3
POLE4
POLR2I
POLR3D
POM121C
POU2F1
PPM1G
PPP1R12C
PPP1R2
PPP1R8
PRCC
PRDM16
PRELP
PRKAB1
PRKAR1A
PRKCDBP
PRKCI
PRORSD1P
PRRC2C
PSMD4
PSME3
PTPRG
QARS
RAB3IP
RACGAP1
RAD54B
RALBP1
RANBP1
RBL1
RBM14
RBM19
RBM26
RBM6
RBMS1
RBMXL1
RBPMS
RC3H1
RCC1
RDH10
REXO4
RIF1
RIN3
RMDN3
RNF219
RNF220
ROBO2
RPL22L1
RPS19BP1
RSRC2
RSU1
RTF1
RTFDC1
RUFY3
RWDD1
RYBP
SAFB
SALL4
SAMD11
SAMD4A
SAMD4B
SARNP
SCAF11
SCFD1
SCFD2
SCPEP1
SDK1
SELENOK
SEPT7
SERBP1
SF2
SF3A2
SF3A3
SFPQ
SH3GL3
SHOX
SIVA1
SIX5
SLC39A6
SLC9A3R1
SLU7
SMARCA2
SMNDC1
SMTN
SNRPC
SOGA1
SOX5
SOX8
SP1
SP3
SPAG5
SPPL2C
SRFBP1
SRGAP3
SRP68
SRSF3
SRSF6
STAM
STAM2
STAU2
STK24
STK3
SUCLG2
SUMO1
SYAP1
SYNGAP1
TACC3
TADA1
TAF4
TAF7
TAF8
TBC1D25
TBX2
TCF12
TCF7L1
TCF7L2
TDG
TEAD4
TERF2IP
TFDP3
TGFBI
THOC7
TIE1
TIMM8A
TIMM9
TINAGL1
TJP2
TMEM199
TMEM57
TMOD3
TMPO
TNFRSF14
TNRC6B
TOMM70
TP53I11
TPRG1L
TPRKB
TPX2
TRAPPC3
TSC22D1
TSFM
TSHZ1
TSNARE1
TSTD1
TTK
TUBA3E
TUBB2A
TUBB3
TUBB4B
TUBGCP6
TXNDC15
TYW1
UBAC1
UBAP2L
UBE2E2
UBE2J2
UBE2K
UBE2S
UBE2U
UBL7
UBQLN4
UBXN7
UQCRB
UQCRQ
USO1
USP33
UTP11
UTP14A
VAMP4
VEGFD
VEZF1
WAC
WASF1
WBP4
WDR18
WDR20
WHSC1L1
WIPF2
WTAP
XPR1
YRDC
YTHDC1
YTHDF1
ZC3H11B
ZC3H13
ZC3H18
ZC3HC1
ZC4H2
ZCCHC8
ZDHHC5
ZEB1
ZFAND3
ZIC2
ZNF292
ZNF346
ZNF516
ZNF532
ZNF593
ZNF609
ZNF644
ZNF740
ZZZ3
ZFP36L1
CYTOSTRUCTURAL
FANCD2
MU-ARP1
