# Supplementary material for: Podocalyxin and ciliary neurotrophic factor receptor are novel components of the surfaceome of chondrogenic cells
Source: Cell Commun Signal. 2025 Dec 2;24:8. doi: 10.1186/s12964-025-02552-x (PMC12777226; doi:10.1186/s12964-025-02552-x)
Supplement: Supplementary file 1 — Additional file 1 contains Supplementary Figures S1–S8 and Supplementary Tables S1–S3, providing additional data supporting the main findings. Additional files 2–5 include: differential expression analysis and clustering results for total lysate proteomes (files 2–3) and surfaceome proteomes (files 4–5). Collectively, these materials offer expanded experimental details, data visualizations, and full quantitative proteomic datasets underlying the study. [file 12964_2025_2552_MOESM1_ESM.zip › Additional-file-5_clusters-surfaceome.xlsx]

## Sheet: clusters-AOB
1	2	3	4
PACN2	RECK	NDK	NLS1
HBAD	TM237	RASH	SMO
HBA	FARP1	RASN	TENP
CO1A1	EPHA7	LMNA	EPHA7
MYH1B	EPHB2	MYH9	EPHA4
LAMP1	AMPN	FGFR3	EPHA7
PDIA1	SRC	GTR3	FZD1
MYH11	CO1A2	GTR1	FZD1
FINC	AT1A1	RLA0	FZD7
SERPH	AT1A2	PP2AA	FZD1
CO6A3	CNTN1	MTR1C	FZD2
P4HA1	FGFR2	CALM	FZD7
ANXA5	CADH4	H32	FZD7
ANXA2	RL7A	H33	FZD2
PLOD1	GPC1	BMR1B	FZD7
PRIO	ENTP2	IF5A2	PODXL
PGS2	VIGLN	MRP1	IOVO
SPCS3	LAMB1	SC31A	HBA
MOT4	IF5A1	RAP1B	CADH1
ERP29	IF5A2	SPT5H	CADH1
NGCA	EPHB1	EM55	CADHK
ACE	EPHB3	PGRC1	TBB3
LRC59	IF5A1	IF4A3	YES
KISHA	ASIC1	CHP1	CADH2
RAB10	1433G	FGRL1	ACAC
RAB14	1433B	TGFR2	FAS
PRDX6	1433G	TIRR	CALD1
CEPT1	LIN7C	HMGB1	EGFR
CLP1L	RB33B	ENTP8	NCAM1
LMF2	DX39B	GELS	FGFR2
WLS	RL7	CO1A1	FGFR3
P3H1	1433B	CO2A1	FGFR1
PDIA3	1433T	ACTN1	FGFR2
BIP	1433Z	ACTN4	FGFR3
NEO1	RAB14	DMD	FGFR1
SFRP3	F133	TGFB2	FGFR3
RADI	PGAM1	TSP2	TNR16
NEGR1	IF2B3	SPRC	FGFR1
SDHA	1433B	VLDLR	RL5
TRPV4	SRRM1	PRPS2	EPHB2
CO2A1	AP2M1	NMRL1	EPHB1
CO1A2	1433E	YIPF4	EPHB2
CO2A1	API5	NCLN	EPHA3
ACTN1	RFTN1	MIC27	EPHA3
LEG4	DPYL2	GXLT1	EPHA5
TENA	LSAMP	P3H2	EPHA3
CO9A1	RAB5C	ANXA1	EPHA4
CO9A2	NRX1A	S10A6	EPHA5
CO6A2	CDK1	SAP	CADHK
CO6A1	CDK9	CYT	CD166
CISY	TAGL	CAH2	PAX6
COEA1	LEG6	FRIH	CNTFR
CAD13	MLRN	EXFAB	PP1B
CATD	AL1A1	OSTP	EFTU
SIA4A	MYP0	TIMP3	HS90B
F234B	CSRP2	ARF6	EPHB1
ABD12	SSRP1	CATB	EPHA4
ORML2	SRCA	LYOX	EPHA4
LETM1	PRS4	PRAF3	EPHB3
CAB45	CTDSL	ERD22	EPHB5
P20D1		GBGT1	GDPD5
MYO1C		TSK	PI42A
P4HA2		ALG6	S38A2
P3H1			SWP70
P3H2			APCD1
HS2ST			TMC7
CBPZ			RAB5B
MMP2			2ABD
LAMP2			CRCM1
CRTAP			CPSF6
CHST3			F10A1
TLR21			NHRF1
ENTP5			IF4A2
KERA			IF4A3
DHE3			UBP7
HBB			UNC5C
HBE			SDK1
MATN1			PGFRA
HPLN1			VGFR1
PGCA			AVR2A
S10AA			CATK
CO9A3			PTN11
SDC4			TYRO3
MGT4A			PCNA
PSMD1			TEN2
APMAP			POPD1
OSTC			PGFRA
MSMO1			PTPRJ
CCPG1
STXB1
CCD80
QSOX1
EPYC
CSPG2
CRLD1
MIME
